# Supplementary material for: Endotypes of severe neutrophilic and eosinophilic asthma from multi‐omics integration of U‐BIOPRED sputum samples
Source: Clin Transl Med. 2024 Jul 28;14(7):e1771. doi: 10.1002/ctm2.1771 (PMC11283589; doi:10.1002/ctm2.1771)
Supplement: Supplementary file 2 — Supporting Information [file CTM2-14-e1771-s002.xls]

## Sheet: vShg_resTop5ALL
Omic	Pathway	Group 1	Group 2	Median Fold change	statistics	P value	Q value
shotgun	Cytoskeleton remodeling_Keratin filaments	HV	OAC1	-20.94	2.90224	0.00695926	0.0418058
shotgun	Stem cells_Schema: FGF signaling in embryonic stem cell self-renewal and differentiation	HV	OAC1	-10.4	4.36017	0.000160042	0.00337132
somaScan	Role of iNKT and B cells in T cell recruitment in allergic contact dermatitis	HV	OAC1	-4.64	3.2532	0.00278674	0.0224357
transcriptomics	Phospholipid metabolism p.3	HV	OAC1	-4.1	-3.37956	0.00247053	0.0206138
shotgun	Stem cells_Direct reprogramming of cardiac fibroblasts into cardiomyocytes	HV	OAC1	-3.65	-3.00188	0.00540966	0.0351338
transcriptomics	Transcription_Negative regulation of HIF1A function	HV	OAC1	0.45	-2.92942	0.00851525	0.0479539
transcriptomics	Development_Role of Activin A in cell differentiation and proliferation	HV	OAC1	0.48	8.68778	0.0032035	0.0248636
transcriptomics	Regulation of degradation of wtCFTR	HV	OAC1	0.52	7.0371	0.0079838	0.0457048
somaScan	Blood coagulation_Platelet microparticle generation	HV	OAC1	2.24	-3.10257	0.00411505	0.0294932
somaScan	Th2 cytokine- and TNF-alpha-induced inflammatory response in asthmatic airway fibroblasts	HV	OAC1	3.12	6.84299	0.00889899	0.0493969
somaScan	Chylomicron dyslipidemia in type 2 diabetes and metabolic syndrome X	HV	OAC2	-19.27	-3.45198	0.00257019	0.0212501
somaScan	Growth factors in regulation of oligodendrocyte precursor cells survival in multiple sclerosis	HV	OAC2	-11.48	3.18338	0.00426072	0.0300742
somaScan	Influence of bone marrow cell environment on progression of multiple myeloma	HV	OAC2	-6.65	-3.26629	0.00351969	0.0265209
somaScan	Pro-oncogenic action of Androgen receptor in breast cancer	HV	OAC2	-6.57	2.91876	0.00793002	0.0454686
somaScan	Defective macrophage-mediated bacterial phagocytosis in COPD	HV	OAC2	-6.47	-3.52387	0.00184372	0.0169718
somaScan	Signal transduction_PTMs in BAFF-induced canonical NF-kB signaling	HV	OAC2	0.31	-3.25558	0.00374249	0.027782
somaScan	Immune response_IL-9 signaling pathway	HV	OAC2	0.32	-3.06381	0.00700453	0.0419838
somaScan	Apoptosis and survival_Cytoplasmic/mitochondrial transport of proapoptotic proteins Bid, Bmf and Bim	HV	OAC2	0.33	-3.19352	0.00474795	0.0322032
somaScan	G protein-coupled receptors signaling in lung cancer	HV	OAC2	0.45	6.81657	0.0090316	0.0495648
somaScan	Th2 cytokine- and TNF-alpha-induced inflammatory response in asthmatic airway fibroblasts	HV	OAC2	77.84	2.97255	0.00697092	0.0418175
somaScan	Schema: Initiation of T cell recruitment in allergic contact dermatitis	HV	OAC3	-33.27	2.91881	0.0067818	0.0409869
shotgun	Cell adhesion_Integrin-mediated cell adhesion and migration	HV	OAC3	-14.78	-3.1434	0.00387233	0.0283977
shotgun	Impaired inhibitory action of lipoxins on neutrophil migration in CF	HV	OAC3	-14.78	-3.1434	0.00387233	0.0283977
transcriptomics	Phospholipid metabolism p.3	HV	OAC3	-13.82	-2.91336	0.00738054	0.0436082
somaScan	Proinflammatory mediators production and activation of basophils in asthma	HV	OAC3	-13.4	-3.17497	0.00353727	0.0266119
somaScan	T regulatory cells in asthma	HV	OAC3	0.4	6.98077	0.00823902	0.0466696
somaScan	Metabolic syndrome X (general schema)	HV	OAC3	18.08	-3.10676	0.00482861	0.0325528
transcriptomics	Immune response_LPS-induced platelet activation	HV	OAC3	18.42	-2.98695	0.00633948	0.0393871
shotgun	Development_Regulation of endothelial progenitor cell differentiation from adult stem cells	HV	OAC3	23.02	9.01442	0.00267857	0.0218848
transcriptomics	Development_Transcriptional regulation of megakaryopoiesis	HV	OAC3	62.24	-2.95512	0.00685613	0.041333
transcriptomics	Ubiquinone metabolism	HV	OAC4	-56.33	2.88856	0.00848141	0.0477819
transcriptomics	Medium-chain saturated fatty acids synthesis	HV	OAC4	-15.23	3.26569	0.00399481	0.0287876
transcriptomics	Propionate metabolism p.1	HV	OAC4	-11.25	7.39645	0.00653527	0.0398616
transcriptomics	Eosinophil granule protein release in asthma	HV	OAC4	-10.28	-3.5541	0.00170241	0.0159952
somaScan	Th2 cytokine- and TNF-alpha-induced inflammatory response in asthmatic airway fibroblasts	HV	OAC4	-8.99	3.17603	0.00427076	0.0300899
transcriptomics	Environmental factors-induced inflammatory signaling in normal and asthmatic airway epithelium	HV	OAC4	12.7	-3.34537	0.00343442	0.0261084
transcriptomics	Tricarbonic acid cycle	HV	OAC4	13.27	4.00647	0.000876245	0.0100682
shotgun	Cytoskeleton remodeling_Keratin filaments	HV	OAC4	17.24	2.91462	0.00789932	0.0453533
transcriptomics	Proline metabolism	HV	OAC4	26.01	3.5505	0.00176849	0.0164987
transcriptomics	GTP-XTP metabolism	HV	OAC4	38.08	3.53715	0.00177535	0.0165415
transcriptomics	Neurophysiological process_Netrin-1 in regulation of axon guidance	HV	OAC5	-154.15	3.19898	0.00440534	0.0307401
transcriptomics	CHDI_Correlations from Replication data_Causal network (negative correlations)	HV	OAC5	-11.01	-3.65291	0.00173292	0.0162399
somaScan	Transport_Intracellular cholesterol transport	HV	OAC5	-8.74	-3.31933	0.00374873	0.0277999
transcriptomics	DNA damage_Role of Brca1 and Brca2 in DNA repair	HV	OAC5	-8.71	7.78846	0.0052581	0.0344574
somaScan	Fenofibrate in treatment of type 2 diabetes and metabolic syndrome X	HV	OAC5	-7.01	-3.06186	0.00819656	0.0465925
somaScan	Development_Leptin signaling via JAK/STAT and MAPK cascades	HV	OAC5	0.53	6.78462	0.00919468	0.0499793
somaScan	Role of IL-8 in melanoma	HV	OAC5	0.53	6.78462	0.00919468	0.0499793
transcriptomics	FGF2 signaling in melanoma	HV	OAC5	3.41	-3.26739	0.00436866	0.0305281
somaScan	Aberrant lipid trafficking and metabolism in age-related macular degeneration pathogenesis	HV	OAC5	9.61	-3.06057	0.00694205	0.0417298
transcriptomics	Leucine, isoleucine and valine metabolism.p.2	HV	OAC5	846.64	3.10958	0.00644088	0.0396354
