# Supplementary material for: Endotypes of severe neutrophilic and eosinophilic asthma from multi‐omics integration of U‐BIOPRED sputum samples
Source: Clin Transl Med. 2024 Jul 28;14(7):e1771. doi: 10.1002/ctm2.1771 (PMC11283589; doi:10.1002/ctm2.1771)
Supplement: Supplementary file 3 — Supporting Information [file CTM2-14-e1771-s004.xls]

## Sheet: OACs
Omic	Pathway	Test	mean Fold change	statistics	P value	Q value
transcriptomics	Apoptosis and survival_Regulation of Apoptosis by Mitochondrial Proteins	OAC2-ResOfAsthmatics	-5.24	2.18919	0.040613	0.0992134
transcriptomics	Apoptosis and survival_Regulation of Apoptosis by Mitochondrial Proteins	OAC3-ResOfAsthmatics	-1.27	-3.27166	0.00267806	0.0123534
transcriptomics	Apoptosis and survival_Regulation of Apoptosis by Mitochondrial Proteins	OAC4-ResOfAsthmatics	-19.25	3.57637	0.00209135	0.010273
transcriptomics	Apoptosis and survival_Regulation of Apoptosis by Mitochondrial Proteins	OAC5-ResOfAsthmatics	-3.47	-2.91765	0.0116361	0.038295
transcriptomics	Regulation of lipid metabolism_Regulation of acetyl-CoA carboxylase 1 activity	OAC1-ResOfAsthmatics	-0.91	2.53907	0.0148935	0.0463748
transcriptomics	Regulation of lipid metabolism_Regulation of acetyl-CoA carboxylase 1 activity	OAC2-ResOfAsthmatics	-5.84	-3.19661	0.00506929	0.0202813
transcriptomics	Regulation of lipid metabolism_Regulation of acetyl-CoA carboxylase 2 activity in muscle	OAC2-ResOfAsthmatics	-6.07	-2.64028	0.0161197	0.0491607
transcriptomics	Regulation of lipid metabolism_Regulation of acetyl-CoA carboxylase 2 activity in muscle	OAC4-ResOfAsthmatics	-7.3	2.30787	0.0343149	0.0874416
transcriptomics	Regulation of lipid metabolism_Regulation of fatty acid synthase activity in hepatocytes	OAC1-ResOfAsthmatics	-3.13	12.659	0.000373771	0.00281199
transcriptomics	Regulation of lipid metabolism_Regulation of fatty acid synthase activity in hepatocytes	OAC3-ResOfAsthmatics	-3.7	17.8632	2.37369e-05	0.000371384
transcriptomics	Transcription_Mechanism of activation of the transcription of Retinoid-target genes	OAC1-ResOfAsthmatics	-1.53	32.1498	1.42732e-08	1.95808e-06
transcriptomics	Transcription_Mechanism of activation of the transcription of Retinoid-target genes	OAC2-ResOfAsthmatics	-2.33	9.31598	0.00227164	0.0108971
transcriptomics	Transcription_Mechanism of activation of the transcription of Retinoid-target genes	OAC3-ResOfAsthmatics	-2.06	19.4353	1.04065e-05	0.000208059
transcriptomics	Transcription_Mechanism of activation of the transcription of Retinoid-target genes	OAC4-ResOfAsthmatics	-1.23	5.20571	0.0225128	0.0632195
transcriptomics	Apoptosis and survival_Caspase cascade	OAC1-ResOfAsthmatics	-1.84	5.05566	5.93492e-06	0.000136278
transcriptomics	Apoptosis and survival_Caspase cascade	OAC3-ResOfAsthmatics	-1.99	-6.45923	3.37317e-08	3.1866e-06
transcriptomics	Apoptosis and survival_Caspase cascade	OAC4-ResOfAsthmatics	-11.83	3.95741	0.000780659	0.00487352
transcriptomics	Apoptosis and survival_Caspase cascade	OAC5-ResOfAsthmatics	-5.42	-3.59856	0.00240438	0.0113873
transcriptomics	Apoptosis and survival_Cytoplasmic/mitochondrial transport of proapoptotic proteins Bid, Bmf and Bim	OAC1-ResOfAsthmatics	-1.32	15.1897	9.72337e-05	0.00104148
transcriptomics	Apoptosis and survival_Cytoplasmic/mitochondrial transport of proapoptotic proteins Bid, Bmf and Bim	OAC3-ResOfAsthmatics	-3.91	23.2777	1.40217e-06	4.67279e-05
transcriptomics	Apoptosis and survival_Cytoplasmic/mitochondrial transport of proapoptotic proteins Bid, Bmf and Bim	OAC4-ResOfAsthmatics	-6.26	9.78288	0.00176145	0.00907572
transcriptomics	Apoptosis and survival_Cytoplasmic/mitochondrial transport of proapoptotic proteins Bid, Bmf and Bim	OAC5-ResOfAsthmatics	-6.8	5.27114	0.0216818	0.0614676
transcriptomics	G-protein signaling_Ras family GTPases in kinase cascades	OAC1-ResOfAsthmatics	-2.67	4.78546	0.028701	0.0763068
transcriptomics	G-protein signaling_Ras family GTPases in kinase cascades	OAC3-ResOfAsthmatics	-2.18	18.641	1.57794e-05	0.000278004
transcriptomics	G-protein signaling_Ras family GTPases in kinase cascades	OAC4-ResOfAsthmatics	-8.4	6.99201	0.00818744	0.0291249
transcriptomics	G-protein signaling_Ras family GTPases in kinase cascades	OAC5-ResOfAsthmatics	-2.37	4.01122	0.0451983	0.107627
transcriptomics	G-protein signaling_RhoA regulation pathway	OAC1-ResOfAsthmatics	-3.54	3.09581	0.00315899	0.0140501
transcriptomics	G-protein signaling_RhoB regulation pathway	OAC1-ResOfAsthmatics	-1.9	4.91819	1.5636e-05	0.000276484
transcriptomics	G-protein signaling_RhoB regulation pathway	OAC2-ResOfAsthmatics	-7.79	-5.86799	9.22533e-07	3.44705e-05
transcriptomics	G-protein signaling_RAC1 in cellular process	OAC1-ResOfAsthmatics	-1.27	12.2156	0.000473917	0.00334387
transcriptomics	G-protein signaling_RAC1 in cellular process	OAC3-ResOfAsthmatics	-3.31	13.0702	0.000300034	0.00237915
transcriptomics	G-protein signaling_RAC1 in cellular process	OAC5-ResOfAsthmatics	-10.26	4.54998	0.0329192	0.0847768
transcriptomics	G-protein signaling_Regulation of RAC1 activity	OAC1-ResOfAsthmatics	-2.74	5.25126	2.53833e-06	7.20597e-05
transcriptomics	G-protein signaling_Regulation of RAC1 activity	OAC3-ResOfAsthmatics	-2.28	-5.98358	1.96479e-07	1.13327e-05
transcriptomics	G-protein signaling_Regulation of RAC1 activity	OAC5-ResOfAsthmatics	-2.9	-3.10146	0.00727767	0.0266183
transcriptomics	G-protein signaling_Rac2 regulation pathway	OAC1-ResOfAsthmatics	-4.78	16.5926	4.63309e-05	0.000602882
transcriptomics	G-protein signaling_Rac2 regulation pathway	OAC3-ResOfAsthmatics	-2.46	18.3056	1.88153e-05	0.000313266
transcriptomics	G-protein signaling_Rac2 regulation pathway	OAC4-ResOfAsthmatics	48.07	5.41461	0.0199689	0.0579453
transcriptomics	G-protein signaling_Rac2 regulation pathway	OAC5-ResOfAsthmatics	-4.08	4.27636	0.0386461	0.0954333
transcriptomics	G-protein signaling_Rac3 regulation pathway	OAC3-ResOfAsthmatics	-1.03	2.08383	0.0443346	0.106149
transcriptomics	G-protein signaling_Regulation of CDC42 activity	OAC1-ResOfAsthmatics	-1.84	6.83424	3.30931e-08	3.1866e-06
transcriptomics	G-protein signaling_Regulation of CDC42 activity	OAC3-ResOfAsthmatics	-1.98	-5.20738	3.53832e-06	9.23331e-05
transcriptomics	G-protein signaling_Regulation of CDC42 activity	OAC5-ResOfAsthmatics	18.04	-2.56702	0.0213527	0.060879
transcriptomics	Cytoskeleton remodeling_CDC42 in cellular processes	OAC1-ResOfAsthmatics	-2.68	2.41992	0.0204505	0.0591657
transcriptomics	Cytoskeleton remodeling_CDC42 in cellular processes	OAC3-ResOfAsthmatics	-3.4	-6.62275	1.88178e-08	2.31794e-06
transcriptomics	Cytoskeleton remodeling_CDC42 in cellular processes	OAC4-ResOfAsthmatics	-2.07	2.58922	0.0172725	0.0518799
transcriptomics	G-protein signaling_Rap1A regulation pathway	OAC2-ResOfAsthmatics	30.84	2.46376	0.0242001	0.0670301
transcriptomics	G-protein signaling_Rap1A regulation pathway	OAC3-ResOfAsthmatics	-1.21	-5.28083	4.78818e-06	0.000115035
transcriptomics	G-protein signaling_Rap1A regulation pathway	OAC4-ResOfAsthmatics	-48.63	3.47394	0.00259316	0.0120152
transcriptomics	G-protein signaling_Rap1B regulation pathway	OAC1-ResOfAsthmatics	-1.84	6.96899	1.40096e-08	1.95808e-06
transcriptomics	G-protein signaling_Rap1B regulation pathway	OAC2-ResOfAsthmatics	-8.04	-4.24737	0.00021912	0.00188122
transcriptomics	G-protein signaling_Rap1B regulation pathway	OAC3-ResOfAsthmatics	-10.39	-3.93512	0.000393849	0.00293268
transcriptomics	G-protein signaling_Rap1B regulation pathway	OAC4-ResOfAsthmatics	-1.72	2.62389	0.0152022	0.0470538
transcriptomics	G-protein signaling_Rap2A regulation pathway	OAC1-ResOfAsthmatics	-0.24	2.03263	0.0490661	0.11444
transcriptomics	G-protein signaling_Rap2A regulation pathway	OAC4-ResOfAsthmatics	7.61	-2.56194	0.0200056	0.0580056
transcriptomics	G-protein signaling_Rap2B regulation pathway	OAC3-ResOfAsthmatics	-4.54	-4.33831	6.46959e-05	0.000773318
transcriptomics	G-protein signaling_Rap2B regulation pathway	OAC4-ResOfAsthmatics	-1.49	2.88846	0.0109602	0.0366645
transcriptomics	Cytoskeleton remodeling_RalA regulation pathway	OAC1-ResOfAsthmatics	-3.88	18.2719	1.91515e-05	0.000317047
transcriptomics	Cytoskeleton remodeling_RalA regulation pathway	OAC3-ResOfAsthmatics	-2.21	18.3056	1.88153e-05	0.000313266
transcriptomics	Cytoskeleton remodeling_RalA regulation pathway	OAC4-ResOfAsthmatics	-2.48	8.41644	0.00371844	0.0158126
transcriptomics	Cytoskeleton remodeling_RalB regulation pathway	OAC1-ResOfAsthmatics	-15.76	3.20103	0.00303957	0.0136535
transcriptomics	Cytoskeleton remodeling_RalB regulation pathway	OAC3-ResOfAsthmatics	-2.21	-5.84138	1.02236e-06	3.77158e-05
transcriptomics	Cytoskeleton remodeling_RalB regulation pathway	OAC4-ResOfAsthmatics	-9.61	3.72968	0.00105641	0.00610291
transcriptomics	G-protein signaling_K-RAS regulation pathway	OAC2-ResOfAsthmatics	-5.16	2.93916	0.00823214	0.029241
transcriptomics	G-protein signaling_K-RAS regulation pathway	OAC3-ResOfAsthmatics	-0.93	-4.72772	3.0821e-05	0.000450341
transcriptomics	G-protein signaling_K-RAS regulation pathway	OAC4-ResOfAsthmatics	-7.84	2.10946	0.0477421	0.112245
transcriptomics	G-protein signaling_N-RAS regulation pathway	OAC1-ResOfAsthmatics	-1.13	4.99243	6.90423e-06	0.000152977
transcriptomics	G-protein signaling_N-RAS regulation pathway	OAC3-ResOfAsthmatics	-1.76	-5.59578	5.63425e-07	2.51208e-05
transcriptomics	G-protein signaling_N-RAS regulation pathway	OAC4-ResOfAsthmatics	-4.25	3.24957	0.00487821	0.0196958
transcriptomics	Signal transduction_HTR2A signaling outside the nervous system	OAC2-ResOfAsthmatics	-3.6	2.95414	0.0100477	0.0341703
transcriptomics	Signal transduction_HTR2A signaling outside the nervous system	OAC4-ResOfAsthmatics	-3.87	-2.26258	0.037523	0.0934117
transcriptomics	G-protein signaling_TC21 regulation pathway	OAC3-ResOfAsthmatics	-0.98	12.4203	0.000424701	0.00310816
transcriptomics	G-protein signaling_TC21 regulation pathway	OAC4-ResOfAsthmatics	8.2	6.36735	0.0116239	0.038294
transcriptomics	G-protein signaling_TC21 regulation pathway	OAC5-ResOfAsthmatics	-1.42	5.42174	0.0198875	0.0578731
transcriptomics	G-protein signaling_M-RAS regulation pathway	OAC3-ResOfAsthmatics	-1.58	-4.37029	0.000123925	0.00123272
transcriptomics	G-protein signaling_M-RAS regulation pathway	OAC4-ResOfAsthmatics	-4.69	5.13452	1.03728e-05	0.000208059
transcriptomics	Transport_RAN regulation pathway	OAC1-ResOfAsthmatics	-1.56	32.0074	1.53588e-08	2.02946e-06
transcriptomics	Transport_RAN regulation pathway	OAC2-ResOfAsthmatics	-3.33	9.50137	0.00205319	0.0101266
transcriptomics	Transport_RAN regulation pathway	OAC3-ResOfAsthmatics	-2	18.417	1.77463e-05	0.000301368
transcriptomics	Transport_RAN regulation pathway	OAC4-ResOfAsthmatics	-0.94	4.66872	0.0307168	0.080329
transcriptomics	Transport_RAB1A regulation pathway	OAC1-ResOfAsthmatics	-1.42	27.882	1.28945e-07	8.36703e-06
transcriptomics	Transport_RAB1A regulation pathway	OAC2-ResOfAsthmatics	-2.13	11.0502	0.000886763	0.00533489
transcriptomics	Transport_RAB1A regulation pathway	OAC3-ResOfAsthmatics	-1.91	18.5288	1.67353e-05	0.00029057
transcriptomics	Transport_RAB1A regulation pathway	OAC4-ResOfAsthmatics	-1.17	5.91804	0.0149867	0.046555
transcriptomics	Transport_RAB5A regulation pathway	OAC1-ResOfAsthmatics	-2.49	33.5913	6.79959e-09	1.33557e-06
transcriptomics	Transport_RAB5A regulation pathway	OAC2-ResOfAsthmatics	-2.12	9.40845	0.00215988	0.0104891
transcriptomics	Transport_RAB5A regulation pathway	OAC3-ResOfAsthmatics	-2.65	15.9393	6.54069e-05	0.000780533
transcriptomics	G-protein signaling_Cross-talk between Ras-family GTPases	OAC1-ResOfAsthmatics	-3.01	9.02861	0.00265787	0.0122758
transcriptomics	G-protein signaling_Cross-talk between Ras-family GTPases	OAC3-ResOfAsthmatics	-2.58	26.6547	2.43263e-07	1.31522e-05
transcriptomics	G-protein signaling_Cross-talk between Ras-family GTPases	OAC4-ResOfAsthmatics	-5.13	12.6084	0.000384007	0.0028805
transcriptomics	Transcription_CREB signaling pathway	OAC3-ResOfAsthmatics	45.99	-2.25563	0.0318943	0.0826896
transcriptomics	Development_Glucocorticoid receptor signaling	OAC3-ResOfAsthmatics	-1.22	-3.7594	0.000625332	0.00410872
transcriptomics	Development_Glucocorticoid receptor signaling	OAC4-ResOfAsthmatics	-4.85	5.98179	1.73224e-06	5.50943e-05
transcriptomics	Development_Glucocorticoid receptor signaling	OAC5-ResOfAsthmatics	-2.23	-3.96627	0.000821126	0.00505414
transcriptomics	Signal transduction_NF-kB activation pathways	OAC2-ResOfAsthmatics	-2.6	4.12585	0.000363905	0.00275487
transcriptomics	Signal transduction_NF-kB activation pathways	OAC3-ResOfAsthmatics	-1.42	-5.50553	1.48393e-06	4.87985e-05
transcriptomics	Signal transduction_NF-kB activation pathways	OAC4-ResOfAsthmatics	-4.52	5.21001	4.74238e-05	0.000616001
transcriptomics	Signal transduction_NF-kB activation pathways	OAC5-ResOfAsthmatics	-5.5	-3.1165	0.00729493	0.026668
transcriptomics	Transcription_P53 signaling pathway	OAC1-ResOfAsthmatics	-3.32	10.1975	0.00140633	0.00764724
transcriptomics	Transcription_P53 signaling pathway	OAC3-ResOfAsthmatics	-1.81	19.2067	1.17303e-05	0.000228582
transcriptomics	Transcription_P53 signaling pathway	OAC4-ResOfAsthmatics	-3.18	11.6612	0.000638176	0.00415029
transcriptomics	Transcription_P53 signaling pathway	OAC5-ResOfAsthmatics	-4.14	8.49518	0.00356088	0.0153083
transcriptomics	Regulation of lipid metabolism_RXR-dependent regulation of lipid metabolism via PPAR, RAR and VDR	OAC1-ResOfAsthmatics	-1.54	-2.91269	0.00618595	0.0236178
transcriptomics	Regulation of lipid metabolism_RXR-dependent regulation of lipid metabolism via PPAR, RAR and VDR	OAC2-ResOfAsthmatics	-8.52	3.87691	0.00122382	0.00683374
transcriptomics	Regulation of lipid metabolism_Regulation of lipid metabolism via LXR, NF-Y and SREBP	OAC1-ResOfAsthmatics	-1.79	12.659	0.000373771	0.00281199
transcriptomics	Regulation of lipid metabolism_Regulation of lipid metabolism via LXR, NF-Y and SREBP	OAC3-ResOfAsthmatics	-2.46	19.5501	9.79934e-06	0.000198929
transcriptomics	Regulation of lipid metabolism_Regulation of lipid metabolism via LXR, NF-Y and SREBP	OAC4-ResOfAsthmatics	-2.49	10.2612	0.00135858	0.00743766
transcriptomics	Transcription_Hypoxia- and receptor-mediated HIF-1 activation	OAC2-ResOfAsthmatics	-22.66	3.1658	0.0056173	0.021907
transcriptomics	Transcription_Hypoxia- and receptor-mediated HIF-1 activation	OAC3-ResOfAsthmatics	-2.36	-5.58708	1.74643e-06	5.54244e-05
transcriptomics	Apoptosis and survival_FAS signaling cascades	OAC1-ResOfAsthmatics	-3.06	17.5272	2.83221e-05	0.000423397
transcriptomics	Apoptosis and survival_FAS signaling cascades	OAC3-ResOfAsthmatics	-2.73	25.4598	4.51689e-07	2.15964e-05
transcriptomics	Apoptosis and survival_FAS signaling cascades	OAC4-ResOfAsthmatics	-5.18	10.3582	0.00128899	0.00711296
transcriptomics	Apoptosis and survival_FAS signaling cascades	OAC5-ResOfAsthmatics	-4.35	5.42174	0.0198875	0.0578731
transcriptomics	Apoptosis and survival_TNFR1 signaling pathway	OAC2-ResOfAsthmatics	-6.93	4.28516	0.0384465	0.0951668
transcriptomics	Apoptosis and survival_TNFR1 signaling pathway	OAC3-ResOfAsthmatics	-2.69	19.2067	1.17303e-05	0.000228582
transcriptomics	Apoptosis and survival_TNFR1 signaling pathway	OAC4-ResOfAsthmatics	-7.78	12.6084	0.000384007	0.0028805
transcriptomics	Apoptosis and survival_TNFR1 signaling pathway	OAC5-ResOfAsthmatics	-2.92	5.65161	0.0174393	0.0522533
transcriptomics	DNA damage_ATM/ATR regulation of G1/S checkpoint	OAC2-ResOfAsthmatics	-13.08	3.38882	0.00214868	0.0104891
transcriptomics	DNA damage_ATM/ATR regulation of G1/S checkpoint	OAC3-ResOfAsthmatics	-1.14	-3.76777	0.000605486	0.00401128
transcriptomics	DNA damage_ATM/ATR regulation of G1/S checkpoint	OAC4-ResOfAsthmatics	-17.04	3.3051	0.00342058	0.0148822
transcriptomics	DNA damage_Role of Brca1 and Brca2 in DNA repair	OAC1-ResOfAsthmatics	-2.01	34.0299	5.42709e-09	1.14323e-06
transcriptomics	DNA damage_Role of Brca1 and Brca2 in DNA repair	OAC2-ResOfAsthmatics	-4.95	10.95	0.000936036	0.00557822
transcriptomics	DNA damage_Role of Brca1 and Brca2 in DNA repair	OAC3-ResOfAsthmatics	-3.14	18.7534	1.48756e-05	0.000267595
transcriptomics	Apoptosis and survival_p53-dependent apoptosis	OAC1-ResOfAsthmatics	-3.34	4.40376	9.20501e-05	0.00100296
transcriptomics	Apoptosis and survival_p53-dependent apoptosis	OAC3-ResOfAsthmatics	-2.44	-2.89773	0.00686235	0.0255208
transcriptomics	Apoptosis and survival_p53-dependent apoptosis	OAC5-ResOfAsthmatics	-3.22	-2.21536	0.0439971	0.105458
transcriptomics	Immune response_IFN-alpha/beta signaling via JAK/STAT	OAC2-ResOfAsthmatics	-3.86	22.9427	1.66903e-06	5.33174e-05
transcriptomics	Immune response_IFN-alpha/beta signaling via JAK/STAT	OAC3-ResOfAsthmatics	-2.61	16.4627	4.96164e-05	0.00063261
transcriptomics	Immune response_IFN-alpha/beta signaling via JAK/STAT	OAC4-ResOfAsthmatics	-1.78	3.91804	0.0477706	0.112245
transcriptomics	Immune response_IFN-alpha/beta signaling via JAK/STAT	OAC5-ResOfAsthmatics	-8.2	4.83208	0.0279349	0.0747209
transcriptomics	Immune response_IL-2 signaling via ERK, PI3K, and PLC-gamma	OAC3-ResOfAsthmatics	-1.47	-3.38465	0.00176651	0.00909099
transcriptomics	Immune response_IL-2 signaling via ERK, PI3K, and PLC-gamma	OAC4-ResOfAsthmatics	9	3.30243	0.00362834	0.0155203
transcriptomics	Immune response_IL-2 signaling via ERK, PI3K, and PLC-gamma	OAC5-ResOfAsthmatics	-2.48	-2.50157	0.029647	0.078221
transcriptomics	Immune response_IL-4 signaling pathway	OAC2-ResOfAsthmatics	-12.92	4.2554	0.000429134	0.00313054
transcriptomics	Immune response_IL-4 signaling pathway	OAC3-ResOfAsthmatics	-0.91	-3.2703	0.00240779	0.0113923
transcriptomics	Immune response_IL-4 signaling pathway	OAC4-ResOfAsthmatics	14.49	2.12439	0.0490398	0.114413
transcriptomics	Immune response_IL-4 signaling pathway	OAC5-ResOfAsthmatics	-4.63	-3.32176	0.00532306	0.0210304
transcriptomics	Immune response _IFN gamma signaling pathway	OAC2-ResOfAsthmatics	-19.35	6.59817	0.0102083	0.0345628
transcriptomics	Immune response _IFN gamma signaling pathway	OAC3-ResOfAsthmatics	-1.42	17.7534	2.51464e-05	0.000388576
transcriptomics	Immune response _IFN gamma signaling pathway	OAC4-ResOfAsthmatics	-240.01	8.77078	0.00306095	0.0136769
transcriptomics	Immune response _IFN gamma signaling pathway	OAC5-ResOfAsthmatics	-2.03	6.45232	0.0110808	0.0369486
transcriptomics	Immune response_TCR alpha/beta signaling pathway	OAC1-ResOfAsthmatics	-0.83	4.35553	0.0368889	0.0921906
transcriptomics	Immune response_TCR alpha/beta signaling pathway	OAC3-ResOfAsthmatics	-1.69	15.8356	6.90897e-05	0.000812475
transcriptomics	Immune response_TCR alpha/beta signaling pathway	OAC4-ResOfAsthmatics	-4.45	9.78288	0.00176145	0.00907572
transcriptomics	Immune response_TCR alpha/beta signaling pathway	OAC5-ResOfAsthmatics	-5.11	5.49783	0.01904	0.0559763
transcriptomics	Transcription_Role of AP-1 in regulation of cellular metabolism	OAC1-ResOfAsthmatics	-1.79	-4.28197	0.000107949	0.00112235
transcriptomics	Transcription_Role of AP-1 in regulation of cellular metabolism	OAC2-ResOfAsthmatics	-7.23	5.67357	9.02505e-06	0.000185806
transcriptomics	Development_Angiotensin II/ AGTR1 signaling via p38, ERK and PI3K	OAC1-ResOfAsthmatics	-5.44	2.0693	0.0442123	0.105904
transcriptomics	Development_Angiotensin II/ AGTR1 signaling via p38, ERK and PI3K	OAC3-ResOfAsthmatics	-1.37	-5.94226	5.36199e-07	2.42793e-05
transcriptomics	Development_Angiotensin II/ AGTR1 signaling via p38, ERK and PI3K	OAC4-ResOfAsthmatics	-11.09	4.37162	0.000223026	0.0019024
transcriptomics	Development_Angiotensin II/ AGTR1 signaling via RhoA and JNK	OAC2-ResOfAsthmatics	-3.3	3.25222	0.00510316	0.0203552
transcriptomics	Development_Angiotensin II/ AGTR1 signaling via RhoA and JNK	OAC3-ResOfAsthmatics	-1.47	-4.2399	0.000118728	0.00119598
transcriptomics	Development_Angiotensin II/ AGTR1 signaling via RhoA and JNK	OAC4-ResOfAsthmatics	-1.99	3.29246	0.00391607	0.0164699
transcriptomics	Development_Angiotensin signaling via STATs	OAC2-ResOfAsthmatics	-6.16	3.65959	0.00222423	0.010747
transcriptomics	Development_Angiotensin signaling via STATs	OAC3-ResOfAsthmatics	-3.27	-5.8509	7.33538e-07	2.92911e-05
transcriptomics	Development_Role of HDAC and calcium/calmodulin-dependent kinase (CaMK) in control of skeletal myogenesis	OAC3-ResOfAsthmatics	-1.12	11.1701	0.000831246	0.00509158
transcriptomics	Development_Role of HDAC and calcium/calmodulin-dependent kinase (CaMK) in control of skeletal myogenesis	OAC4-ResOfAsthmatics	-2.88	6.75434	0.009352	0.0322801
transcriptomics	Cell cycle_Initiation of mitosis	OAC1-ResOfAsthmatics	-1.49	15.4851	8.31587e-05	0.000933368
transcriptomics	Cell cycle_Initiation of mitosis	OAC2-ResOfAsthmatics	-12.99	16.1543	5.83847e-05	0.00071493
transcriptomics	Development_EGFR signaling pathway	OAC2-ResOfAsthmatics	-19.77	8.77078	0.00306095	0.0136769
transcriptomics	Development_EGFR signaling pathway	OAC3-ResOfAsthmatics	-2.11	11.1701	0.000831246	0.00509158
transcriptomics	Development_EGFR signaling pathway	OAC4-ResOfAsthmatics	-23.81	5.34452	0.0207875	0.0597952
transcriptomics	Development_EGFR signaling pathway	OAC5-ResOfAsthmatics	-4.89	5.88626	0.0152595	0.0470587
transcriptomics	Development_FGFR signaling pathway	OAC1-ResOfAsthmatics	-5.8	5.08472	9.94605e-06	0.000201065
transcriptomics	Development_FGFR signaling pathway	OAC3-ResOfAsthmatics	-2.09	-5.45408	3.72099e-06	9.56666e-05
transcriptomics	Development_VEGF-family signaling	OAC1-ResOfAsthmatics	-5.07	3.65431	0.000918033	0.00549572
transcriptomics	Development_VEGF-family signaling	OAC3-ResOfAsthmatics	-10.69	-2.72267	0.00959549	0.0330056
transcriptomics	Development_VEGF-family signaling	OAC4-ResOfAsthmatics	-3.37	2.72283	0.0132345	0.0422776
transcriptomics	Development_VEGF-family signaling	OAC5-ResOfAsthmatics	15.58	-2.73334	0.0155144	0.0477557
transcriptomics	Signal transduction_Erk Interactions: Inhibition of Erk	OAC3-ResOfAsthmatics	-1.77	-3.72186	0.000714067	0.00454734
transcriptomics	Signal transduction_Erk Interactions: Inhibition of Erk	OAC4-ResOfAsthmatics	-3.24	3.32187	0.00342719	0.0149003
transcriptomics	Transcription_HIF-1 targets	OAC1-ResOfAsthmatics	-1.33	-3.85752	0.00030751	0.00241996
transcriptomics	Transcription_HIF-1 targets	OAC4-ResOfAsthmatics	-4.86	3.10981	0.00629609	0.0239126
transcriptomics	Cytoskeleton remodeling_FAK signaling	OAC1-ResOfAsthmatics	-3.13	6.0895	7.43587e-07	2.93697e-05
transcriptomics	Cytoskeleton remodeling_FAK signaling	OAC3-ResOfAsthmatics	-2.26	-5.74438	1.07289e-06	3.87922e-05
transcriptomics	Cell adhesion_Integrin-mediated cell adhesion and migration	OAC3-ResOfAsthmatics	-4.3	-2.15983	0.037474	0.0933238
transcriptomics	Cytoskeleton remodeling_Fibronectin-binding integrins in cell motility	OAC1-ResOfAsthmatics	-2.31	17.4221	2.99321e-05	0.000442137
transcriptomics	Cytoskeleton remodeling_Fibronectin-binding integrins in cell motility	OAC3-ResOfAsthmatics	-3.69	24.8079	6.3338e-07	2.6982e-05
transcriptomics	Cytoskeleton remodeling_Fibronectin-binding integrins in cell motility	OAC4-ResOfAsthmatics	-2.13	8.95068	0.00277366	0.0126737
transcriptomics	Chemotaxis_Lysophosphatidic acid signaling via GPCRs	OAC1-ResOfAsthmatics	-5.01	2.88147	0.0062766	0.0238448
transcriptomics	Chemotaxis_Lysophosphatidic acid signaling via GPCRs	OAC3-ResOfAsthmatics	-2.63	-5.47509	3.16381e-06	8.46886e-05
transcriptomics	Chemotaxis_Lysophosphatidic acid signaling via GPCRs	OAC4-ResOfAsthmatics	-6.11	2.90749	0.00911637	0.0317343
transcriptomics	Signal transduction_Activation of PKC via G-Protein coupled receptor	OAC1-ResOfAsthmatics	-1.59	3.84658	0.0498477	0.115624
transcriptomics	Signal transduction_Activation of PKC via G-Protein coupled receptor	OAC2-ResOfAsthmatics	-27.2	11.2521	0.000795349	0.00491933
transcriptomics	G-protein signaling_G-Protein alpha-12 signaling pathway	OAC1-ResOfAsthmatics	-3.75	3.95455	0.000289429	0.00231044
transcriptomics	G-protein signaling_G-Protein alpha-12 signaling pathway	OAC3-ResOfAsthmatics	-4.53	-7.22559	3.15074e-08	3.11315e-06
transcriptomics	G-protein signaling_G-Protein alpha-12 signaling pathway	OAC4-ResOfAsthmatics	-6.4	2.99291	0.00588852	0.0227088
transcriptomics	G-protein signaling_Regulation of p38 and JNK signaling mediated by G-proteins	OAC1-ResOfAsthmatics	-1.35	2.08055	0.0431518	0.103809
transcriptomics	G-protein signaling_Regulation of p38 and JNK signaling mediated by G-proteins	OAC3-ResOfAsthmatics	-2	-5.52926	3.94382e-06	9.96929e-05
transcriptomics	G-protein signaling_Regulation of p38 and JNK signaling mediated by G-proteins	OAC4-ResOfAsthmatics	-8.2	2.25393	0.0377283	0.093764
transcriptomics	Protein folding_Membrane trafficking and signal transduction of G-alpha (i) heterotrimeric G-protein	OAC1-ResOfAsthmatics	-3.3	-2.81757	0.00716504	0.0263322
transcriptomics	Protein folding_Membrane trafficking and signal transduction of G-alpha (i) heterotrimeric G-protein	OAC2-ResOfAsthmatics	-3.11	2.30788	0.0363414	0.0911042
transcriptomics	Protein folding_Membrane trafficking and signal transduction of G-alpha (i) heterotrimeric G-protein	OAC5-ResOfAsthmatics	-1.86	2.35527	0.0357207	0.0899517
transcriptomics	Development_Transcription regulation of granulocyte development	OAC2-ResOfAsthmatics	-5.63	18.1562	2.0351e-05	0.000330135
transcriptomics	Development_Transcription regulation of granulocyte development	OAC5-ResOfAsthmatics	-2.58	7.75281	0.00536292	0.0211018
transcriptomics	Immune response_Sublytic effects of membrane attack complex	OAC1-ResOfAsthmatics	-4.26	2.87008	0.00671032	0.0251683
transcriptomics	Immune response_Sublytic effects of membrane attack complex	OAC2-ResOfAsthmatics	-7.83	2.34268	0.0294266	0.0778796
transcriptomics	Immune response_Sublytic effects of membrane attack complex	OAC3-ResOfAsthmatics	-0.72	-5.90898	7.1884e-07	2.91853e-05
transcriptomics	Immune response_Sublytic effects of membrane attack complex	OAC4-ResOfAsthmatics	-6.23	3.47181	0.00214601	0.0104891
transcriptomics	Immune response_Sublytic effects of membrane attack complex	OAC5-ResOfAsthmatics	-1.58	-4.25879	0.000361119	0.002746
transcriptomics	Transcription_Transcription factor Tubby signaling pathways	OAC2-ResOfAsthmatics	-14.71	2.78102	0.0129514	0.0416112
transcriptomics	Transcription_Transcription factor Tubby signaling pathways	OAC4-ResOfAsthmatics	-2.45	-3.78101	0.00126963	0.00703815
transcriptomics	Development_G-protein-mediated regulation of MAPK-ERK signaling	OAC1-ResOfAsthmatics	-30.8	3.84658	0.0498477	0.115624
transcriptomics	Development_G-protein-mediated regulation of MAPK-ERK signaling	OAC3-ResOfAsthmatics	-2.87	13.0702	0.000300034	0.00237915
transcriptomics	Transcription_ChREBP regulation pathway	OAC3-ResOfAsthmatics	-2	-3.56809	0.00142938	0.00773637
transcriptomics	Transcription_ChREBP regulation pathway	OAC4-ResOfAsthmatics	-16.21	2.17876	0.045162	0.107627
transcriptomics	Development_Thrombopoetin signaling via JAK-STAT pathway	OAC1-ResOfAsthmatics	-1.85	-2.77295	0.00795576	0.028475
transcriptomics	Development_Thrombopoetin signaling via JAK-STAT pathway	OAC2-ResOfAsthmatics	-8.83	7.73418	9.08247e-08	6.261e-06
transcriptomics	Development_Thrombopoetin signaling via JAK-STAT pathway	OAC5-ResOfAsthmatics	-3.6	-3.75296	0.00216688	0.010516
transcriptomics	Transcription_Transcription regulation of aminoacid metabolism	OAC2-ResOfAsthmatics	-6.83	2.72137	0.0146206	0.0456326
transcriptomics	Transcription_Transcription regulation of aminoacid metabolism	OAC4-ResOfAsthmatics	-4.75	2.44178	0.0250486	0.0687853
transcriptomics	Transcription_Transcription regulation of aminoacid metabolism	OAC5-ResOfAsthmatics	-6.73	-2.87789	0.0133593	0.0425642
transcriptomics	Cell cycle_Role of APC in cell cycle regulation	OAC1-ResOfAsthmatics	-1.97	29.0897	6.91025e-08	5.15079e-06
transcriptomics	Cell cycle_Role of APC in cell cycle regulation	OAC2-ResOfAsthmatics	-26.44	14.6139	0.000131936	0.00128273
transcriptomics	Cell cycle_Role of APC in cell cycle regulation	OAC3-ResOfAsthmatics	-10.42	9.74125	0.00180179	0.00922471
transcriptomics	Cell cycle_Nucleocytoplasmic transport of CDK/Cyclins	OAC1-ResOfAsthmatics	-1.98	3.99453	0.00027109	0.00220041
transcriptomics	Cell cycle_Nucleocytoplasmic transport of CDK/Cyclins	OAC3-ResOfAsthmatics	-13.29	-4.82782	2.51565e-05	0.000388576
transcriptomics	Cell cycle_Nucleocytoplasmic transport of CDK/Cyclins	OAC4-ResOfAsthmatics	-3.63	2.52029	0.0203604	0.0589518
transcriptomics	Cell cycle_Regulation of G1/S transition (part 2)	OAC1-ResOfAsthmatics	-1.36	2.25583	0.0297557	0.0784508
transcriptomics	Cell cycle_Regulation of G1/S transition (part 2)	OAC3-ResOfAsthmatics	-2.79	-3.94983	0.000290904	0.00231941
transcriptomics	Cell cycle_Regulation of G1/S transition (part 2)	OAC4-ResOfAsthmatics	-1.23	2.47867	0.0238178	0.0660924
transcriptomics	Development_TGF-beta receptor signaling	OAC3-ResOfAsthmatics	-2.15	17.644	2.66354e-05	0.000405428
transcriptomics	Development_TGF-beta receptor signaling	OAC4-ResOfAsthmatics	-3.37	13.4815	0.000240926	0.0020091
transcriptomics	Development_TGF-beta receptor signaling	OAC5-ResOfAsthmatics	-2.66	4.41211	0.0356847	0.0899257
transcriptomics	Immune response_Alternative complement pathway	OAC1-ResOfAsthmatics	-2.17	2.37172	0.0229376	0.0641609
transcriptomics	Immune response_Alternative complement pathway	OAC3-ResOfAsthmatics	-1.28	-3.2563	0.00304819	0.0136769
transcriptomics	Immune response_IL-6 signaling pathway via MEK/ERK and PI3K/AKT cascades	OAC1-ResOfAsthmatics	-2.4	13.9424	0.000188497	0.001685
transcriptomics	Immune response_IL-6 signaling pathway via MEK/ERK and PI3K/AKT cascades	OAC3-ResOfAsthmatics	-1.97	25.0676	5.53538e-07	2.48323e-05
transcriptomics	Immune response_IL-6 signaling pathway via MEK/ERK and PI3K/AKT cascades	OAC4-ResOfAsthmatics	-4.55	6.36735	0.0116239	0.038294
transcriptomics	Immune response_IL-6 signaling pathway via JAK/STAT	OAC2-ResOfAsthmatics	-5.61	6.09217	3.70641e-06	9.56666e-05
transcriptomics	Immune response_IL-6 signaling pathway via JAK/STAT	OAC3-ResOfAsthmatics	-1.84	-2.97383	0.00479833	0.0194272
transcriptomics	Immune response_IL-6 signaling pathway via JAK/STAT	OAC4-ResOfAsthmatics	-4.24	2.86777	0.0111319	0.0369728
transcriptomics	Immune response_IL-6 signaling pathway via JAK/STAT	OAC5-ResOfAsthmatics	-6.44	-3.18573	0.0074956	0.0272031
transcriptomics	Development_Adenosine A2B receptor signaling	OAC1-ResOfAsthmatics	-6	2.60679	0.0130638	0.0419074
transcriptomics	Development_Adenosine A2B receptor signaling	OAC3-ResOfAsthmatics	-2.14	-4.6886	3.09558e-05	0.000451297
transcriptomics	Development_Adenosine A2B receptor signaling	OAC4-ResOfAsthmatics	-4.77	2.35682	0.0312277	0.0815478
transcriptomics	Development_Adenosine A2B receptor signaling	OAC5-ResOfAsthmatics	-2.11	-2.69049	0.0173545	0.0520743
transcriptomics	Development_The role of GDNF ligand family/ RET receptor in cell survival, growth and proliferation	OAC2-ResOfAsthmatics	-6.11	2.94502	0.00928748	0.032172
transcriptomics	Development_The role of GDNF ligand family/ RET receptor in cell survival, growth and proliferation	OAC3-ResOfAsthmatics	-1.86	-5.65026	8.51962e-07	3.24271e-05
transcriptomics	Development_The role of GDNF ligand family/ RET receptor in cell survival, growth and proliferation	OAC4-ResOfAsthmatics	-3.87	3.8878	0.000988508	0.00580993
transcriptomics	Development_The role of GDNF ligand family/ RET receptor in cell survival, growth and proliferation	OAC5-ResOfAsthmatics	-3.84	-2.49281	0.025829	0.0703438
transcriptomics	Translation_Regulation of EIF4F activity	OAC1-ResOfAsthmatics	-3.85	7.84461	6.14281e-10	2.72598e-07
transcriptomics	Translation_Regulation of EIF4F activity	OAC3-ResOfAsthmatics	-2.87	-6.09721	2.34213e-07	1.2895e-05
transcriptomics	Translation _Regulation of EIF2 activity	OAC1-ResOfAsthmatics	-2.8	32.7226	1.06294e-08	1.67933e-06
transcriptomics	Translation _Regulation of EIF2 activity	OAC3-ResOfAsthmatics	-2.53	20.5988	5.66301e-06	0.000131489
transcriptomics	Translation_Regulation of translation initiation	OAC1-ResOfAsthmatics	-1.55	31.582	1.9119e-08	2.33525e-06
transcriptomics	Translation_Regulation of translation initiation	OAC2-ResOfAsthmatics	-2.46	18.2852	1.90183e-05	0.000315201
transcriptomics	Translation_Regulation of translation initiation	OAC3-ResOfAsthmatics	-1.84	11.2572	0.000793135	0.00491933
transcriptomics	Development_Notch Signaling Pathway	OAC3-ResOfAsthmatics	-2.2	-2.72934	0.0115108	0.0380943
transcriptomics	Development_Notch Signaling Pathway	OAC4-ResOfAsthmatics	-7.33	3.90726	0.000895574	0.00537677
transcriptomics	Development_Notch Signaling Pathway	OAC5-ResOfAsthmatics	-1.25	-2.15489	0.047995	0.112717
transcriptomics	Development_NOTCH1-mediated pathway for NF-KB activity modulation	OAC3-ResOfAsthmatics	-2.09	-5.33913	8.05048e-06	0.000171826
transcriptomics	Development_NOTCH1-mediated pathway for NF-KB activity modulation	OAC4-ResOfAsthmatics	-4.41	5.43626	2.61733e-05	0.000402144
transcriptomics	Development_WNT signaling pathway. Part 1. Degradation of beta-catenin in the absence WNT signaling	OAC1-ResOfAsthmatics	-2.31	5.63602	8.21752e-07	3.19363e-05
transcriptomics	Development_WNT signaling pathway. Part 1. Degradation of beta-catenin in the absence WNT signaling	OAC2-ResOfAsthmatics	-3.57	-3.46203	0.00228156	0.0109324
transcriptomics	Development_WNT signaling pathway. Part 1. Degradation of beta-catenin in the absence WNT signaling	OAC3-ResOfAsthmatics	-2.78	-3.12092	0.00380521	0.0161062
transcriptomics	Development_WNT signaling pathway. Part 1. Degradation of beta-catenin in the absence WNT signaling	OAC4-ResOfAsthmatics	-2.58	3.80997	0.000837992	0.00512635
transcriptomics	Development_WNT signaling pathway. Part 1. Degradation of beta-catenin in the absence WNT signaling	OAC5-ResOfAsthmatics	-5.12	-2.27502	0.0400855	0.0981541
transcriptomics	Development_WNT signaling pathway. Part 2	OAC1-ResOfAsthmatics	-6.35	-4.3526	0.000116702	0.00118454
transcriptomics	Development_WNT signaling pathway. Part 2	OAC3-ResOfAsthmatics	-5.51	5.03082	2.43033e-05	0.00037821
transcriptomics	Immune response_MIF - the neuroendocrine-macrophage connector	OAC1-ResOfAsthmatics	-2.02	23.7952	1.07152e-06	3.87922e-05
transcriptomics	Immune response_MIF - the neuroendocrine-macrophage connector	OAC2-ResOfAsthmatics	-7.02	5.06872	0.0243613	0.0672667
transcriptomics	Immune response_MIF - the neuroendocrine-macrophage connector	OAC3-ResOfAsthmatics	-3.8	20.0129	7.69234e-06	0.000165642
transcriptomics	Immune response_MIF - the neuroendocrine-macrophage connector	OAC4-ResOfAsthmatics	-2.75	5.34452	0.0207875	0.0597952
transcriptomics	Immune response_MIF in innate immunity response	OAC2-ResOfAsthmatics	-3.7	6.13305	2.70417e-06	7.54416e-05
transcriptomics	Immune response_MIF in innate immunity response	OAC3-ResOfAsthmatics	-5.23	-4.86518	2.73517e-05	0.000414121
transcriptomics	Immune response_MIF in innate immunity response	OAC4-ResOfAsthmatics	-2.93	3.87174	0.0010789	0.00621798
transcriptomics	Immune response_MIF-JAB1 signaling	OAC1-ResOfAsthmatics	-3.27	18.5957	1.61582e-05	0.000283989
transcriptomics	Immune response_MIF-JAB1 signaling	OAC3-ResOfAsthmatics	-2.93	17.2097	3.34722e-05	0.000476978
transcriptomics	Immune response_MIF-JAB1 signaling	OAC4-ResOfAsthmatics	-6.35	7.56256	0.00595934	0.022909
transcriptomics	Oxidative stress_Role of ASK1 under oxidative stress	OAC1-ResOfAsthmatics	-2.75	24.2883	8.29412e-07	3.19775e-05
transcriptomics	Oxidative stress_Role of ASK1 under oxidative stress	OAC2-ResOfAsthmatics	-1.32	5.34452	0.0207875	0.0597952
transcriptomics	Oxidative stress_Role of ASK1 under oxidative stress	OAC3-ResOfAsthmatics	-1.82	20.7171	5.32394e-06	0.000124411
transcriptomics	Oxidative stress_Role of ASK1 under oxidative stress	OAC4-ResOfAsthmatics	-28.88	5.27489	0.0216352	0.0614435
transcriptomics	Immune response_IL-22 signaling pathway	OAC3-ResOfAsthmatics	-2.58	-3.30431	0.00196065	0.00979652
transcriptomics	Immune response_IL-22 signaling pathway	OAC4-ResOfAsthmatics	-3.75	5.28429	4.4817e-05	0.00058845
transcriptomics	Immune response_IL-22 signaling pathway	OAC5-ResOfAsthmatics	-18.47	-2.27086	0.0436769	0.104881
transcriptomics	Immune response_IL-9 signaling pathway	OAC1-ResOfAsthmatics	-1.4	7.65016	0.00567673	0.0220551
transcriptomics	Immune response_IL-9 signaling pathway	OAC2-ResOfAsthmatics	39.98	9.22397	0.00238867	0.0113277
transcriptomics	Immune response_IL-9 signaling pathway	OAC4-ResOfAsthmatics	-10	9.40845	0.00215988	0.0104891
transcriptomics	Immune response_IL-9 signaling pathway	OAC5-ResOfAsthmatics	-3.08	5.88626	0.0152595	0.0470587
transcriptomics	DNA damage_NHEJ mechanisms of DSBs repair	OAC1-ResOfAsthmatics	-2.13	25.6705	4.0496e-07	2.00207e-05
transcriptomics	DNA damage_NHEJ mechanisms of DSBs repair	OAC2-ResOfAsthmatics	-176.7	4.66872	0.0307168	0.080329
transcriptomics	DNA damage_NHEJ mechanisms of DSBs repair	OAC3-ResOfAsthmatics	-4.7	7.03805	0.00797958	0.0285462
transcriptomics	DNA damage_Brca1 as a transcription regulator	OAC3-ResOfAsthmatics	-1.93	-4.55997	5.3124e-05	0.000668535
transcriptomics	DNA damage_Brca1 as a transcription regulator	OAC4-ResOfAsthmatics	-4.11	4.32407	0.000388855	0.00290141
transcriptomics	DNA damage_Brca1 as a transcription regulator	OAC5-ResOfAsthmatics	-5.5	-3.50249	0.00317922	0.0141162
transcriptomics	Signal transduction_JNK pathway	OAC1-ResOfAsthmatics	-4.58	3.8258	0.000341934	0.00262479
transcriptomics	Signal transduction_JNK pathway	OAC3-ResOfAsthmatics	-1.54	-5.09109	1.44606e-05	0.000262634
transcriptomics	Signal transduction_JNK pathway	OAC4-ResOfAsthmatics	2.75	2.41233	0.0275851	0.0740318
transcriptomics	Signal transduction_JNK pathway	OAC5-ResOfAsthmatics	-2.6	-3.33492	0.00484652	0.0195982
transcriptomics	Neurophysiological process_Receptor-mediated axon growth repulsion	OAC1-ResOfAsthmatics	-1.83	3.11714	0.00385245	0.0162541
transcriptomics	Neurophysiological process_Receptor-mediated axon growth repulsion	OAC3-ResOfAsthmatics	-2.08	-3.52115	0.00117961	0.00665589
transcriptomics	Neurophysiological process_Ephrin-B receptors in dendritic spine morphogenesis and synaptogenesis	OAC1-ResOfAsthmatics	-3.66	-4.76912	2.78567e-05	0.000420454
transcriptomics	Neurophysiological process_Ephrin-B receptors in dendritic spine morphogenesis and synaptogenesis	OAC2-ResOfAsthmatics	-7.84	4.12074	0.000521938	0.00360226
transcriptomics	Neurophysiological process_Ephrin-B receptors in dendritic spine morphogenesis and synaptogenesis	OAC3-ResOfAsthmatics	-1.52	2.11379	0.0406154	0.0992134
transcriptomics	Neurophysiological process_Ephrin-B receptors in dendritic spine morphogenesis and synaptogenesis	OAC4-ResOfAsthmatics	-5.64	-2.88106	0.00793602	0.0284534
transcriptomics	Cytoskeleton remodeling_Reverse signaling by Ephrin-B	OAC3-ResOfAsthmatics	-2	-5.15085	8.41891e-06	0.00017709
transcriptomics	Cytoskeleton remodeling_Reverse signaling by Ephrin-B	OAC4-ResOfAsthmatics	-16.23	2.6153	0.017462	0.0523104
transcriptomics	Development_HGF signaling pathway	OAC1-ResOfAsthmatics	-2.06	4.1678	0.00015831	0.00147604
transcriptomics	Development_HGF signaling pathway	OAC3-ResOfAsthmatics	-1.92	-6.33752	1.07167e-07	7.24501e-06
transcriptomics	Immune response_IL-10 signaling pathway	OAC3-ResOfAsthmatics	-1.4	16.2523	5.54415e-05	0.000687579
transcriptomics	Immune response_IL-10 signaling pathway	OAC4-ResOfAsthmatics	-11.8	14.7297	0.000124078	0.00123272
transcriptomics	Immune response_IL-10 signaling pathway	OAC5-ResOfAsthmatics	-4.51	6.61882	0.0100906	0.0342761
transcriptomics	Development_Angiopoietin - Tie2 signaling	OAC2-ResOfAsthmatics	-7.62	4.16368	0.00047506	0.0033475
transcriptomics	Development_Angiopoietin - Tie2 signaling	OAC3-ResOfAsthmatics	-3.83	-5.00227	9.87286e-06	0.000200142
transcriptomics	Development_Angiopoietin - Tie2 signaling	OAC4-ResOfAsthmatics	-5.92	3.10032	0.0063814	0.0241798
transcriptomics	Development_Angiopoietin - Tie2 signaling	OAC5-ResOfAsthmatics	-4.17	-2.80985	0.0124885	0.0404366
transcriptomics	Development_VEGF signaling via VEGFR2 - generic cascades	OAC3-ResOfAsthmatics	-1.28	-4.10687	0.000188709	0.00168586
transcriptomics	Development_VEGF signaling via VEGFR2 - generic cascades	OAC4-ResOfAsthmatics	-4.63	4.68836	0.000126935	0.00125339
transcriptomics	Development_VEGF signaling via VEGFR2 - generic cascades	OAC5-ResOfAsthmatics	-3.39	-3.14615	0.007837	0.0281678
transcriptomics	Development_Cross-talk between VEGF and Angiopoietin 1 signaling pathways	OAC1-ResOfAsthmatics	-1.98	18.8132	1.44164e-05	0.000262585
transcriptomics	Development_Cross-talk between VEGF and Angiopoietin 1 signaling pathways	OAC2-ResOfAsthmatics	-5.36	19.2009	1.17657e-05	0.000228582
transcriptomics	Development_Cross-talk between VEGF and Angiopoietin 1 signaling pathways	OAC4-ResOfAsthmatics	-5.67	3.85845	0.0494961	0.11503
transcriptomics	Development_ERBB-family signaling	OAC1-ResOfAsthmatics	-1.42	-2.17959	0.0345021	0.0876727
transcriptomics	Development_ERBB-family signaling	OAC2-ResOfAsthmatics	-10.96	3.72895	0.00224175	0.0108075
transcriptomics	Development_VEGF signaling and activation	OAC1-ResOfAsthmatics	-0.99	-2.10264	0.0422581	0.102217
transcriptomics	Development_VEGF signaling and activation	OAC2-ResOfAsthmatics	-22.13	5.27639	4.21577e-05	0.000561906
transcriptomics	Development_VEGF signaling and activation	OAC4-ResOfAsthmatics	7.82	3.51271	0.00190248	0.00957829
transcriptomics	Development_VEGF signaling and activation	OAC5-ResOfAsthmatics	-2.54	-3.29257	0.00452232	0.0185004
transcriptomics	Development_IGF-1 receptor signaling	OAC1-ResOfAsthmatics	-54.12	9.95801	0.00160151	0.00842794
transcriptomics	Development_IGF-1 receptor signaling	OAC3-ResOfAsthmatics	-1.64	14.7176	0.000124877	0.00123728
transcriptomics	Development_IGF-1 receptor signaling	OAC5-ResOfAsthmatics	-2.49	4.61971	0.0316066	0.0822684
transcriptomics	Immune response_Function of MEF2 in T lymphocytes	OAC3-ResOfAsthmatics	-1.26	-3.895	0.00036815	0.00277977
transcriptomics	Immune response_Function of MEF2 in T lymphocytes	OAC4-ResOfAsthmatics	-11.6	5.16118	3.21959e-05	0.000464714
transcriptomics	Immune response_Function of MEF2 in T lymphocytes	OAC5-ResOfAsthmatics	-4.13	-2.79524	0.0160934	0.0491012
transcriptomics	Apoptosis and survival_DNA-damage-induced apoptosis	OAC1-ResOfAsthmatics	-3.01	4.8186	4.26607e-05	0.000566795
transcriptomics	Apoptosis and survival_DNA-damage-induced apoptosis	OAC3-ResOfAsthmatics	-5.61	-3.92345	0.000339284	0.00261756
transcriptomics	Cytoskeleton remodeling_Role of PKA in cytoskeleton reorganisation	OAC1-ResOfAsthmatics	-2.39	2.55825	0.0147173	0.0458949
transcriptomics	Cytoskeleton remodeling_Role of PKA in cytoskeleton reorganisation	OAC3-ResOfAsthmatics	-3.71	-4.47496	7.83607e-05	0.000896124
transcriptomics	Cytoskeleton remodeling_Role of PKA in cytoskeleton reorganisation	OAC4-ResOfAsthmatics	-15.43	2.30052	0.0328757	0.0847768
transcriptomics	Cell cycle_Regulation of G1/S transition (part 1)	OAC1-ResOfAsthmatics	-1.96	16.2868	5.44426e-05	0.000681001
transcriptomics	Cell cycle_Regulation of G1/S transition (part 1)	OAC2-ResOfAsthmatics	-1.45	4.53904	0.0331301	0.0850489
transcriptomics	Cell cycle_Regulation of G1/S transition (part 1)	OAC3-ResOfAsthmatics	-1.93	16.6744	4.43747e-05	0.000583171
transcriptomics	Cell cycle_Regulation of G1/S transition (part 1)	OAC4-ResOfAsthmatics	25.33	6.99201	0.00818744	0.0291249
transcriptomics	Development_Prolactin receptor signaling	OAC2-ResOfAsthmatics	-16.73	9.87763	0.00167301	0.00869856
transcriptomics	Development_Prolactin receptor signaling	OAC3-ResOfAsthmatics	-2.05	14.618	0.000131654	0.00128273
transcriptomics	Development_Prolactin receptor signaling	OAC5-ResOfAsthmatics	-1.96	5.34618	0.0207678	0.0597952
transcriptomics	Transcription_PPAR Pathway	OAC1-ResOfAsthmatics	-4	3.19696	0.00344321	0.0149439
transcriptomics	Transcription_PPAR Pathway	OAC3-ResOfAsthmatics	-4.42	-3.16923	0.00338085	0.0147392
transcriptomics	Development_Angiotensin signaling via beta-Arrestin	OAC1-ResOfAsthmatics	-2.26	3.5107	0.00110177	0.00628255
transcriptomics	Development_Angiotensin signaling via beta-Arrestin	OAC3-ResOfAsthmatics	-2.95	-6.89109	2.97934e-08	3.00728e-06
transcriptomics	Development_Angiotensin signaling via beta-Arrestin	OAC4-ResOfAsthmatics	-1.26	2.17632	0.0397942	0.0977565
transcriptomics	Development_FGF-family signaling	OAC2-ResOfAsthmatics	-15.75	2.44123	0.0286951	0.0763068
transcriptomics	Signal transduction_Calcium signaling	OAC1-ResOfAsthmatics	-2.01	2.14946	0.0381604	0.0946522
transcriptomics	Signal transduction_Calcium signaling	OAC3-ResOfAsthmatics	-1.65	-6.69938	2.16341e-08	2.5359e-06
transcriptomics	Signal transduction_Calcium signaling	OAC4-ResOfAsthmatics	-1.98	5.40805	8.64494e-06	0.000180595
transcriptomics	Cytoskeleton remodeling_Regulation of actin cytoskeleton organization by the kinase effectors of Rho GTPases	OAC3-ResOfAsthmatics	-2.69	-2.2578	0.030522	0.0801078
transcriptomics	Immune response_M-CSF-receptor signaling pathway	OAC2-ResOfAsthmatics	-8.98	5.55616	0.0184157	0.0545179
transcriptomics	Immune response_M-CSF-receptor signaling pathway	OAC3-ResOfAsthmatics	-0.79	8.41011	0.00373139	0.0158345
transcriptomics	Immune response_M-CSF-receptor signaling pathway	OAC4-ResOfAsthmatics	-6.32	6.59817	0.0102083	0.0345628
transcriptomics	Immune response_M-CSF-receptor signaling pathway	OAC5-ResOfAsthmatics	-2.53	9.67238	0.00187059	0.00947351
transcriptomics	Development_Hedgehog and PTH signaling pathways in bone and cartilage development	OAC1-ResOfAsthmatics	-3.08	-5.31071	4.46778e-06	0.000109142
transcriptomics	Development_Hedgehog and PTH signaling pathways in bone and cartilage development	OAC2-ResOfAsthmatics	-1.81	3.22476	0.00402724	0.01684
transcriptomics	Development_Hedgehog and PTH signaling pathways in bone and cartilage development	OAC3-ResOfAsthmatics	-1.47	4.93675	1.34559e-05	0.000250164
transcriptomics	Development_Hedgehog and PTH signaling pathways in bone and cartilage development	OAC4-ResOfAsthmatics	-3.48	-4.44471	9.55745e-05	0.00103208
transcriptomics	Signal transduction_AKT signaling	OAC1-ResOfAsthmatics	-4.08	3.00235	0.00456693	0.0186671
transcriptomics	Signal transduction_AKT signaling	OAC3-ResOfAsthmatics	-1.85	-5.94987	8.4044e-07	3.22316e-05
transcriptomics	Signal transduction_AKT signaling	OAC4-ResOfAsthmatics	-10.69	4.83846	4.27444e-05	0.000567318
transcriptomics	Regulation of lipid metabolism_Regulation of fatty acid synthesis: NLTP and EHHADH	OAC1-ResOfAsthmatics	-2.25	27.4851	1.5831e-07	9.79166e-06
transcriptomics	Regulation of lipid metabolism_Regulation of fatty acid synthesis: NLTP and EHHADH	OAC2-ResOfAsthmatics	-4.13	13.3708	0.000255576	0.00210828
transcriptomics	Regulation of lipid metabolism_Regulation of fatty acid synthesis: NLTP and EHHADH	OAC3-ResOfAsthmatics	-4.07	11.3447	0.00075665	0.00474048
transcriptomics	Signal transduction_IP3 signaling	OAC3-ResOfAsthmatics	-0.97	9.10266	0.00255239	0.0118603
transcriptomics	Signal transduction_IP3 signaling	OAC4-ResOfAsthmatics	11.01	4.80023	0.028456	0.07578
transcriptomics	Immune response_TLR2 and TLR4 signaling pathways	OAC2-ResOfAsthmatics	-3	3.87049	0.00100364	0.00587748
transcriptomics	Immune response_TLR2 and TLR4 signaling pathways	OAC3-ResOfAsthmatics	-1.84	-5.96674	2.78814e-07	1.45776e-05
transcriptomics	Immune response_TLR2 and TLR4 signaling pathways	OAC4-ResOfAsthmatics	-2.79	4.29175	0.000318914	0.00249484
transcriptomics	Immune response_TLR2 and TLR4 signaling pathways	OAC5-ResOfAsthmatics	-4.94	-2.70729	0.0172713	0.0518799
transcriptomics	Immune response_TLR3 and TLR4 induced TICAM1-specific signaling pathway	OAC2-ResOfAsthmatics	-4.77	3.97282	0.000896671	0.00537891
transcriptomics	Immune response_TLR3 and TLR4 induced TICAM1-specific signaling pathway	OAC3-ResOfAsthmatics	-1.35	-4.47862	3.8829e-05	0.00053445
transcriptomics	Immune response_TLR3 and TLR4 induced TICAM1-specific signaling pathway	OAC5-ResOfAsthmatics	-4.1	-2.66543	0.0197151	0.0575517
transcriptomics	Immune response_Fc epsilon RI pathway	OAC1-ResOfAsthmatics	-3.27	2.15871	0.0362378	0.0909229
transcriptomics	Immune response_Fc epsilon RI pathway	OAC3-ResOfAsthmatics	-1.42	-6.26316	1.27617e-07	8.35547e-06
transcriptomics	Immune response_Fc epsilon RI pathway	OAC4-ResOfAsthmatics	-5.79	5.16225	2.973e-05	0.000439599
transcriptomics	Immune response_Fc epsilon RI pathway	OAC5-ResOfAsthmatics	-2.53	-3.30092	0.00508984	0.0203469
transcriptomics	Immune response_CXCR4 signaling via second messenger	OAC1-ResOfAsthmatics	-1.05	-4.13485	0.000124572	0.00123595
transcriptomics	Immune response_CXCR4 signaling via second messenger	OAC2-ResOfAsthmatics	-4.81	6.31327	1.87843e-06	5.78454e-05
transcriptomics	Immune response_CXCR4 signaling via second messenger	OAC3-ResOfAsthmatics	-1.25	-2.21603	0.0340515	0.0870757
transcriptomics	Immune response_CXCR4 signaling via second messenger	OAC4-ResOfAsthmatics	-3.15	4.04728	0.000576353	0.003879
transcriptomics	Chemotaxis_CXCR4 signaling pathway	OAC1-ResOfAsthmatics	-11.67	2.2135	0.0317274	0.0825116
transcriptomics	Chemotaxis_CXCR4 signaling pathway	OAC2-ResOfAsthmatics	-71.31	3.27316	0.00419265	0.0174115
transcriptomics	Chemotaxis_CXCR4 signaling pathway	OAC3-ResOfAsthmatics	-2.62	-7.51538	1.27979e-09	4.16443e-07
transcriptomics	Immune response_ICOS signaling pathway in T-helper cell	OAC1-ResOfAsthmatics	-0.81	3.16933	0.00249911	0.0117138
transcriptomics	Immune response_ICOS signaling pathway in T-helper cell	OAC3-ResOfAsthmatics	-3.29	-3.60451	0.000890131	0.00535073
transcriptomics	Immune response_ICOS signaling pathway in T-helper cell	OAC4-ResOfAsthmatics	-7.37	4.28185	0.000565366	0.00382884
transcriptomics	Immune response_CD28 signaling	OAC3-ResOfAsthmatics	-1.16	-4.0246	0.000222902	0.0019024
transcriptomics	Immune response_CD28 signaling	OAC4-ResOfAsthmatics	-4.51	3.33277	0.00401712	0.0168074
transcriptomics	Development_Thrombopoietin-regulated cell processes	OAC1-ResOfAsthmatics	-2.57	8.80337	0.00300674	0.0135513
transcriptomics	Development_Thrombopoietin-regulated cell processes	OAC3-ResOfAsthmatics	-1.88	17.102	3.54254e-05	0.000498942
transcriptomics	Development_Thrombopoietin-regulated cell processes	OAC4-ResOfAsthmatics	-4.19	4.34795	0.0370536	0.0924909
transcriptomics	Development_Thrombopoietin-regulated cell processes	OAC5-ResOfAsthmatics	-2.6	3.88184	0.0488111	0.113916
transcriptomics	Regulation of lipid metabolism_PPAR regulation of lipid metabolism	OAC1-ResOfAsthmatics	-1.15	27.3534	1.69464e-07	1.03061e-05
transcriptomics	Regulation of lipid metabolism_PPAR regulation of lipid metabolism	OAC2-ResOfAsthmatics	-2.86	16.8913	3.95821e-05	0.000537688
transcriptomics	Regulation of lipid metabolism_PPAR regulation of lipid metabolism	OAC3-ResOfAsthmatics	-1.51	7.38728	0.00656867	0.0247282
transcriptomics	Apoptosis and survival_Role of IAP-proteins in apoptosis	OAC1-ResOfAsthmatics	-9.04	3.4709	0.00120775	0.00676479
transcriptomics	Apoptosis and survival_Role of IAP-proteins in apoptosis	OAC3-ResOfAsthmatics	-2.28	-4.91879	3.49877e-05	0.000495917
transcriptomics	Apoptosis and survival_Role of IAP-proteins in apoptosis	OAC4-ResOfAsthmatics	-8.87	5.48232	9.09039e-06	0.000186623
transcriptomics	Apoptosis and survival_Role of IAP-proteins in apoptosis	OAC5-ResOfAsthmatics	-1.83	-3.30636	0.00369816	0.0157818
transcriptomics	Development_PDGF signaling via STATs and NF-kB	OAC2-ResOfAsthmatics	-5.67	12.5014	0.000406654	0.00300036
transcriptomics	Development_PDGF signaling via STATs and NF-kB	OAC3-ResOfAsthmatics	-1.01	10.0687	0.00150812	0.00804499
transcriptomics	Development_PDGF signaling via STATs and NF-kB	OAC4-ResOfAsthmatics	-6.1	6.06598	0.013781	0.0435829
transcriptomics	Development_PDGF signaling via STATs and NF-kB	OAC5-ResOfAsthmatics	-2.35	4.48078	0.0342781	0.0873785
transcriptomics	Development_Neurotrophin family signaling	OAC1-ResOfAsthmatics	-3.88	6.03312	6.63094e-07	2.75582e-05
transcriptomics	Development_Neurotrophin family signaling	OAC3-ResOfAsthmatics	-2.41	-4.05762	0.000290748	0.00231941
transcriptomics	Cell adhesion_Plasmin signaling	OAC1-ResOfAsthmatics	-1.06	-5.10051	8.9457e-06	0.000184434
transcriptomics	Cell adhesion_Plasmin signaling	OAC3-ResOfAsthmatics	11.09	2.27452	0.0304663	0.0799852
transcriptomics	G-protein signaling_G-Protein alpha-i signaling cascades	OAC2-ResOfAsthmatics	8.44	4.26609	0.000617958	0.00407718
transcriptomics	G-protein signaling_G-Protein alpha-i signaling cascades	OAC3-ResOfAsthmatics	-1.53	-4.08354	0.000180998	0.00163404
transcriptomics	G-protein signaling_G-Protein alpha-q signaling cascades	OAC3-ResOfAsthmatics	-1.33	-5.53631	1.57682e-06	5.10447e-05
transcriptomics	G-protein signaling_G-Protein alpha-q signaling cascades	OAC4-ResOfAsthmatics	13.54	2.26892	0.0362567	0.0909545
transcriptomics	G-protein signaling_G-Protein alpha-s signaling cascades	OAC1-ResOfAsthmatics	-2	5.39452	2.81273e-06	7.75768e-05
transcriptomics	G-protein signaling_G-Protein alpha-s signaling cascades	OAC3-ResOfAsthmatics	-3.24	-5.85382	1.93622e-06	5.8729e-05
transcriptomics	G-protein signaling_G-Protein alpha-s signaling cascades	OAC4-ResOfAsthmatics	-1.96	3.28283	0.00171699	0.00890031
transcriptomics	G-protein signaling_G-Protein beta/gamma signaling cascades	OAC1-ResOfAsthmatics	-4.29	2.42239	0.0216343	0.0614435
transcriptomics	G-protein signaling_G-Protein beta/gamma signaling cascades	OAC3-ResOfAsthmatics	-1.32	-3.83368	0.000384067	0.0028805
transcriptomics	Development_Adenosine A1 receptor signaling	OAC2-ResOfAsthmatics	-11.9	3.65369	0.00193394	0.00969641
transcriptomics	Development_Adenosine A1 receptor signaling	OAC3-ResOfAsthmatics	-4.88	-3.4515	0.00165263	0.0086344
transcriptomics	Development_Adenosine A1 receptor signaling	OAC4-ResOfAsthmatics	-7.94	3.02571	0.00735371	0.0268558
transcriptomics	Development_Adenosine A1 receptor signaling	OAC5-ResOfAsthmatics	-2.56	-2.26277	0.0376671	0.0936524
transcriptomics	Development_Adenosine A2A receptor signaling	OAC2-ResOfAsthmatics	-3.62	2.93123	0.0082231	0.029216
transcriptomics	Development_Adenosine A2A receptor signaling	OAC3-ResOfAsthmatics	-2.28	-4.84396	2.58362e-05	0.000397386
transcriptomics	Development_Adenosine A2A receptor signaling	OAC4-ResOfAsthmatics	-2.53	2.74602	0.0124527	0.0403567
transcriptomics	Development_Adenosine A2A receptor signaling	OAC5-ResOfAsthmatics	-3.3	-4.01711	0.000608953	0.00402324
transcriptomics	Development_Adenosine A3 receptor signaling	OAC2-ResOfAsthmatics	44.17	2.96139	0.00911746	0.0317343
transcriptomics	Development_Adenosine A3 receptor signaling	OAC3-ResOfAsthmatics	-2.56	-4.3836	0.000108848	0.00112927
transcriptomics	Development_NCAM1-mediated neurite outgrowth, synapse assembly and neuronal survival	OAC1-ResOfAsthmatics	-1.41	9.10432	0.00255006	0.0118603
transcriptomics	Development_NCAM1-mediated neurite outgrowth, synapse assembly and neuronal survival	OAC2-ResOfAsthmatics	-3.15	4.60365	0.0319039	0.0826896
transcriptomics	Development_NCAM1-mediated neurite outgrowth, synapse assembly and neuronal survival	OAC3-ResOfAsthmatics	-3.56	8.79148	0.00302641	0.0136062
transcriptomics	Development_NCAM1-mediated neurite outgrowth, synapse assembly and neuronal survival	OAC4-ResOfAsthmatics	-6.8	6.75434	0.009352	0.0322801
transcriptomics	Cell cycle_Role of 14-3-3 proteins in cell cycle regulation	OAC1-ResOfAsthmatics	-1.94	30.3231	3.65748e-08	3.34349e-06
transcriptomics	Cell cycle_Role of 14-3-3 proteins in cell cycle regulation	OAC2-ResOfAsthmatics	-3.52	15.4338	8.54467e-05	0.000951699
transcriptomics	Cell cycle_Role of 14-3-3 proteins in cell cycle regulation	OAC3-ResOfAsthmatics	-2.38	6.69728	0.00965603	0.0330592
transcriptomics	DNA damage_Role of SUMO in p53 regulation	OAC1-ResOfAsthmatics	-2.45	27.6171	1.47868e-07	9.38542e-06
transcriptomics	DNA damage_Role of SUMO in p53 regulation	OAC3-ResOfAsthmatics	-1.8	14.5187	0.000138776	0.00133475
transcriptomics	DNA damage_Role of SUMO in p53 regulation	OAC4-ResOfAsthmatics	-3.56	4.09954	0.0428948	0.103312
transcriptomics	DNA damage_Role of SUMO in p53 regulation	OAC5-ResOfAsthmatics	-4.41	4.61971	0.0316066	0.0822684
transcriptomics	Cell adhesion_Ephrin signaling	OAC1-ResOfAsthmatics	-2.67	-3.262	0.00209487	0.0102868
transcriptomics	Cell adhesion_Ephrin signaling	OAC2-ResOfAsthmatics	-6.27	4.98538	0.000122331	0.00122458
transcriptomics	DNA damage_Role of NFBD1 in DNA damage response	OAC1-ResOfAsthmatics	-2.01	26.0542	3.31972e-07	1.66387e-05
transcriptomics	DNA damage_Role of NFBD1 in DNA damage response	OAC3-ResOfAsthmatics	-7.19	10.9109	0.000956014	0.00566707
transcriptomics	DNA damage_DNA-damage-induced responses	OAC1-ResOfAsthmatics	-1.98	32.4356	1.23211e-08	1.79531e-06
transcriptomics	DNA damage_DNA-damage-induced responses	OAC2-ResOfAsthmatics	4.66	6.52078	0.0106621	0.0357331
transcriptomics	DNA damage_DNA-damage-induced responses	OAC3-ResOfAsthmatics	-52.81	9.90428	0.00164895	0.0086214
transcriptomics	Apoptosis and survival_NGF/ TrkA PI3K-mediated signaling	OAC1-ResOfAsthmatics	-2.15	5.67481	1.6676e-06	5.33174e-05
transcriptomics	Apoptosis and survival_NGF/ TrkA PI3K-mediated signaling	OAC3-ResOfAsthmatics	-2.33	-5.61236	8.5223e-07	3.24271e-05
transcriptomics	Apoptosis and survival_NGF activation of NF-kB	OAC2-ResOfAsthmatics	6.66	2.59716	0.0199795	0.057953
transcriptomics	Apoptosis and survival_NGF activation of NF-kB	OAC5-ResOfAsthmatics	-1.23	-2.74032	0.0180374	0.0537022
transcriptomics	Development_PDGF signaling via MAPK cascades	OAC1-ResOfAsthmatics	-3.06	4.88548	2.69449e-05	0.000408814
transcriptomics	Development_PDGF signaling via MAPK cascades	OAC3-ResOfAsthmatics	-2.37	-2.83122	0.00772866	0.0278335
transcriptomics	Development_PDGF signaling via MAPK cascades	OAC5-ResOfAsthmatics	-4.18	-2.2602	0.0394605	0.0970816
transcriptomics	Immune response_B cell antigen receptor (BCR) pathway	OAC1-ResOfAsthmatics	-3.87	5.17824	0.0228715	0.0640164
transcriptomics	Immune response_B cell antigen receptor (BCR) pathway	OAC3-ResOfAsthmatics	-1.69	23.2777	1.40217e-06	4.67279e-05
transcriptomics	Immune response_B cell antigen receptor (BCR) pathway	OAC4-ResOfAsthmatics	-5.33	12.2886	0.000455737	0.00324713
transcriptomics	Immune response_IL-3 signaling via JAK/STAT, p38, JNK and NF-kB	OAC2-ResOfAsthmatics	-148.95	3.25514	0.00414592	0.0172839
transcriptomics	Immune response_IL-3 signaling via JAK/STAT, p38, JNK and NF-kB	OAC3-ResOfAsthmatics	-1.03	-2.36596	0.0225256	0.0632431
transcriptomics	Immune response_IL-3 signaling via JAK/STAT, p38, JNK and NF-kB	OAC4-ResOfAsthmatics	-86.75	2.9701	0.00932058	0.0322482
transcriptomics	Immune response_IL-3 signaling via JAK/STAT, p38, JNK and NF-kB	OAC5-ResOfAsthmatics	-3.46	-5.13566	9.31071e-05	0.00100993
transcriptomics	Immune response_IL-1 signaling pathway	OAC1-ResOfAsthmatics	-0.95	7.30638	0.00687104	0.0255208
transcriptomics	Immune response_IL-1 signaling pathway	OAC2-ResOfAsthmatics	-26.46	16.0331	6.22446e-05	0.000747706
transcriptomics	Immune response_IL-1 signaling pathway	OAC4-ResOfAsthmatics	-17.34	8.68151	0.00321455	0.014193
transcriptomics	Immune response_IL-1 signaling pathway	OAC5-ResOfAsthmatics	-2.46	4.83208	0.0279349	0.0747209
transcriptomics	Immune response_Reactive oxygen species (ROS) in IL-4 signaling	OAC2-ResOfAsthmatics	-2.74	3.98415	0.000805371	0.00496862
transcriptomics	Signal transduction_Cyclic AMP signaling	OAC3-ResOfAsthmatics	-7.41	-3.41452	0.00176729	0.00909099
transcriptomics	Apoptosis and survival_BAD phosphorylation	OAC1-ResOfAsthmatics	-3.89	20.8276	5.02547e-06	0.00011955
transcriptomics	Apoptosis and survival_BAD phosphorylation	OAC3-ResOfAsthmatics	-1.87	19.0928	1.24511e-05	0.00023907
transcriptomics	Apoptosis and survival_BAD phosphorylation	OAC4-ResOfAsthmatics	-1.97	4.09954	0.0428948	0.103312
transcriptomics	Proteolysis_Role of Parkin in the Ubiquitin-Proteasomal Pathway	OAC1-ResOfAsthmatics	-1.89	28.1482	1.12375e-07	7.45829e-06
transcriptomics	Proteolysis_Role of Parkin in the Ubiquitin-Proteasomal Pathway	OAC2-ResOfAsthmatics	-5.74	12.824	0.000342206	0.00262479
transcriptomics	Proteolysis_Role of Parkin in the Ubiquitin-Proteasomal Pathway	OAC3-ResOfAsthmatics	-4.16	13.3538	0.0002579	0.00212384
transcriptomics	Proteolysis_Role of Parkin in the Ubiquitin-Proteasomal Pathway	OAC4-ResOfAsthmatics	-0.96	5.41461	0.0199689	0.0579453
transcriptomics	Cytoskeleton remodeling_Integrin outside-in signaling	OAC1-ResOfAsthmatics	-2.74	3.70437	0.000672467	0.004348
transcriptomics	Cytoskeleton remodeling_Integrin outside-in signaling	OAC3-ResOfAsthmatics	-1.47	-4.7329	2.3647e-05	0.000370776
transcriptomics	Cytoskeleton remodeling_Integrin outside-in signaling	OAC4-ResOfAsthmatics	-3.58	3.45974	0.00240344	0.0113873
transcriptomics	Immune response_NF-AT in immune response	OAC1-ResOfAsthmatics	-0.79	4.73061	0.0296304	0.0781912
transcriptomics	Immune response_NF-AT in immune response	OAC3-ResOfAsthmatics	-2.15	13.2589	0.000271286	0.00220041
transcriptomics	Immune response_NF-AT in immune response	OAC4-ResOfAsthmatics	-5.38	12.9324	0.00032294	0.0025061
transcriptomics	Transcription_Role of VDR in regulation of genes involved in osteoporosis	OAC1-ResOfAsthmatics	-2.36	-9.14195	7.52822e-12	1.27449e-08
transcriptomics	Transcription_Role of VDR in regulation of genes involved in osteoporosis	OAC2-ResOfAsthmatics	-76.13	4.57444	0.000187904	0.0016828
transcriptomics	Transcription_Role of VDR in regulation of genes involved in osteoporosis	OAC4-ResOfAsthmatics	19.74	2.52347	0.0191903	0.0562814
transcriptomics	Transcription_Role of heterochromatin protein 1 (HP1) family in transcriptional silencing	OAC1-ResOfAsthmatics	-2.48	4.64054	4.56466e-05	0.000595043
transcriptomics	Transcription_Role of heterochromatin protein 1 (HP1) family in transcriptional silencing	OAC3-ResOfAsthmatics	-4.96	-4.00558	0.000301081	0.00238425
transcriptomics	Transcription_Role of heterochromatin protein 1 (HP1) family in transcriptional silencing	OAC4-ResOfAsthmatics	-2.19	2.9866	0.00711968	0.0262851
transcriptomics	Transcription_Role of heterochromatin protein 1 (HP1) family in transcriptional silencing	OAC5-ResOfAsthmatics	-11.11	-3.00039	0.00809224	0.0288899
transcriptomics	Transcription_Sin3 and NuRD in transcription regulation	OAC1-ResOfAsthmatics	-2.72	4.30872	0.000123473	0.00123272
transcriptomics	Transcription_Sin3 and NuRD in transcription regulation	OAC3-ResOfAsthmatics	-6.09	-2.42447	0.020843	0.0599231
transcriptomics	Transcription_Assembly of RNA Polymerase II preinitiation complex on TATA-less promoters	OAC1-ResOfAsthmatics	-2.14	31.8653	1.65245e-08	2.14449e-06
transcriptomics	Transcription_Assembly of RNA Polymerase II preinitiation complex on TATA-less promoters	OAC2-ResOfAsthmatics	-8.45	9.31598	0.00227164	0.0108971
transcriptomics	Transcription_Assembly of RNA Polymerase II preinitiation complex on TATA-less promoters	OAC3-ResOfAsthmatics	-3.73	19.8967	8.17427e-06	0.000173703
transcriptomics	Transcription_Assembly of RNA Polymerase II preinitiation complex on TATA-less promoters	OAC4-ResOfAsthmatics	-2.28	4.60365	0.0319039	0.0826896
transcriptomics	Signal transduction_PKA signaling	OAC1-ResOfAsthmatics	-2.36	5.53383	1.03092e-06	3.79353e-05
transcriptomics	Signal transduction_PKA signaling	OAC2-ResOfAsthmatics	-4.19	-3.19037	0.00491215	0.0198163
transcriptomics	Signal transduction_PKA signaling	OAC3-ResOfAsthmatics	-3.47	-2.20489	0.0358777	0.0902063
transcriptomics	Signal transduction_PTEN pathway	OAC1-ResOfAsthmatics	-4.03	5.80582	1.83938e-06	5.68838e-05
transcriptomics	Signal transduction_PTEN pathway	OAC3-ResOfAsthmatics	-1.63	-4.49416	5.25588e-05	0.000663145
transcriptomics	Cell adhesion_PLAU signaling	OAC1-ResOfAsthmatics	-3.76	4.05598	0.000236747	0.00198908
transcriptomics	Cell adhesion_PLAU signaling	OAC3-ResOfAsthmatics	-1.23	-5.53932	1.1047e-06	3.95489e-05
transcriptomics	Cell adhesion_PLAU signaling	OAC5-ResOfAsthmatics	-0.72	-2.18492	0.049636	0.115231
transcriptomics	Signal transduction_mTORC1 upstream signaling	OAC1-ResOfAsthmatics	-2.06	-2.91439	0.00591547	0.0227946
transcriptomics	Signal transduction_mTORC1 upstream signaling	OAC2-ResOfAsthmatics	-3.94	2.99545	0.00858486	0.0302279
transcriptomics	Signal transduction_mTORC1 upstream signaling	OAC3-ResOfAsthmatics	-2.01	2.42754	0.0195332	0.0570797
transcriptomics	Development_EGFR signaling via PIP3	OAC1-ResOfAsthmatics	-4.67	15.3863	8.76212e-05	0.000968498
transcriptomics	Development_EGFR signaling via PIP3	OAC3-ResOfAsthmatics	-2.17	4.88754	0.0270513	0.07284
transcriptomics	Cytoskeleton remodeling_Role of PDGFs in cell migration	OAC1-ResOfAsthmatics	-1.97	7.3745	0.00661552	0.0248467
transcriptomics	Cytoskeleton remodeling_Role of PDGFs in cell migration	OAC3-ResOfAsthmatics	-3.89	10.9109	0.000956014	0.00566707
transcriptomics	Cytoskeleton remodeling_Role of PDGFs in cell migration	OAC4-ResOfAsthmatics	-10.6	6.75434	0.009352	0.0322801
transcriptomics	Proteolysis_Putative SUMO-1 pathway	OAC1-ResOfAsthmatics	-3.94	3.07202	0.00339078	0.0147726
transcriptomics	Proteolysis_Putative SUMO-1 pathway	OAC3-ResOfAsthmatics	-1.78	-4.97225	2.7304e-05	0.000413831
transcriptomics	Proteolysis_Putative SUMO-1 pathway	OAC4-ResOfAsthmatics	-9.46	6.29334	4.1184e-07	2.02919e-05
transcriptomics	Proteolysis_Putative SUMO-1 pathway	OAC5-ResOfAsthmatics	-1.65	-2.20166	0.0468891	0.11071
transcriptomics	Proteolysis_Putative ubiquitin pathway	OAC1-ResOfAsthmatics	-1.74	25.1635	5.267e-07	2.39237e-05
transcriptomics	Proteolysis_Putative ubiquitin pathway	OAC2-ResOfAsthmatics	-2.33	5.69954	0.0169693	0.0510978
transcriptomics	Proteolysis_Putative ubiquitin pathway	OAC3-ResOfAsthmatics	-2.82	16.0433	6.19105e-05	0.000747706
transcriptomics	Proteolysis_Putative ubiquitin pathway	OAC4-ResOfAsthmatics	-2.18	4.28516	0.0384465	0.0951668
transcriptomics	Development_PIP3 signaling in cardiac myocytes	OAC1-ResOfAsthmatics	-3.17	4.90679	1.68137e-05	0.000290938
transcriptomics	Development_PIP3 signaling in cardiac myocytes	OAC3-ResOfAsthmatics	-2.09	-6.99974	2.42753e-08	2.69005e-06
transcriptomics	Development_PIP3 signaling in cardiac myocytes	OAC4-ResOfAsthmatics	-3.46	3.34455	0.00229147	0.0109705
transcriptomics	Immune response_PIP3 signaling in B lymphocytes	OAC2-ResOfAsthmatics	8.6	2.80231	0.012362	0.0401165
transcriptomics	Immune response_PIP3 signaling in B lymphocytes	OAC3-ResOfAsthmatics	-1.54	-4.9662	1.80163e-05	0.00030379
transcriptomics	Immune response_PIP3 signaling in B lymphocytes	OAC4-ResOfAsthmatics	19.25	3.89728	0.000618318	0.0040777
transcriptomics	Development_EGFR signaling via small GTPases	OAC1-ResOfAsthmatics	-3.12	18.9224	1.36141e-05	0.000251119
transcriptomics	Development_EGFR signaling via small GTPases	OAC3-ResOfAsthmatics	-2.47	17.7534	2.51464e-05	0.000388576
transcriptomics	Cell cycle_Start of DNA replication in early S phase	OAC1-ResOfAsthmatics	-2.42	3.10376	0.00373778	0.0158485
transcriptomics	Cell cycle_Start of DNA replication in early S phase	OAC2-ResOfAsthmatics	-3.71	-2.28469	0.0320739	0.0830858
transcriptomics	Cell cycle_Role of SCF complex in cell cycle regulation	OAC1-ResOfAsthmatics	-2.77	21.7557	3.0967e-06	8.33529e-05
transcriptomics	Cell cycle_Role of SCF complex in cell cycle regulation	OAC2-ResOfAsthmatics	-4.9	10.8502	0.000987836	0.00580921
transcriptomics	Cell cycle_Role of SCF complex in cell cycle regulation	OAC3-ResOfAsthmatics	-2.88	8.18535	0.00422299	0.0175125
transcriptomics	Cell cycle_Transition and termination of DNA replication	OAC1-ResOfAsthmatics	-1.93	31.0193	2.55471e-08	2.71041e-06
transcriptomics	Cell cycle_Transition and termination of DNA replication	OAC2-ResOfAsthmatics	-4.69	8.77078	0.00306095	0.0136769
transcriptomics	Cell cycle_Transition and termination of DNA replication	OAC3-ResOfAsthmatics	-4.83	8.03721	0.00458262	0.0187056
transcriptomics	Cell cycle_Transition and termination of DNA replication	OAC5-ResOfAsthmatics	-10.43	4.97631	0.0256967	0.070047
transcriptomics	Cell cycle_Sister chromatid cohesion	OAC4-ResOfAsthmatics	-4.71	2.28851	0.0371713	0.0926573
transcriptomics	Cell cycle_The metaphase checkpoint	OAC1-ResOfAsthmatics	-1.88	3.73269	0.000807186	0.00497559
transcriptomics	Cell cycle_The metaphase checkpoint	OAC2-ResOfAsthmatics	-14.94	-5.11716	4.35581e-05	0.000576084
transcriptomics	Cell cycle_Spindle assembly and chromosome separation	OAC1-ResOfAsthmatics	-2.03	30.8795	2.74563e-08	2.81082e-06
transcriptomics	Cell cycle_Spindle assembly and chromosome separation	OAC2-ResOfAsthmatics	-6.34	15.792	7.07005e-05	0.00082607
transcriptomics	Cell cycle_Spindle assembly and chromosome separation	OAC3-ResOfAsthmatics	-2.25	13.449	0.000245135	0.00204186
transcriptomics	Cell cycle_Spindle assembly and chromosome separation	OAC4-ResOfAsthmatics	-2	4.60365	0.0319039	0.0826896
transcriptomics	Immune response_Immunological synapse formation	OAC1-ResOfAsthmatics	-1.5	11.0162	0.000903177	0.00541347
transcriptomics	Immune response_Immunological synapse formation	OAC3-ResOfAsthmatics	-1.71	22.4076	2.20502e-06	6.47475e-05
transcriptomics	Immune response_Immunological synapse formation	OAC4-ResOfAsthmatics	-8.74	11.9728	0.000539819	0.00369932
transcriptomics	Immune response_Immunological synapse formation	OAC5-ResOfAsthmatics	-6.83	6.28794	0.0121563	0.0395459
transcriptomics	Cytoskeleton remodeling_Regulation of actin cytoskeleton nucleation and polymerization by Rho GTPases	OAC1-ResOfAsthmatics	-2.46	12.4807	0.000411186	0.00302306
transcriptomics	Cytoskeleton remodeling_Regulation of actin cytoskeleton nucleation and polymerization by Rho GTPases	OAC3-ResOfAsthmatics	-2.08	11.3447	0.00075665	0.00474048
transcriptomics	Cytoskeleton remodeling_Regulation of actin cytoskeleton nucleation and polymerization by Rho GTPases	OAC4-ResOfAsthmatics	-2.09	8.68151	0.00321455	0.014193
transcriptomics	Cell adhesion_ECM remodeling	OAC1-ResOfAsthmatics	-1.68	28.8191	7.94625e-08	5.57965e-06
transcriptomics	Cell adhesion_ECM remodeling	OAC2-ResOfAsthmatics	7.54	7.81393	0.00518451	0.0205556
transcriptomics	Cell adhesion_ECM remodeling	OAC3-ResOfAsthmatics	13.76	4.60426	0.0318926	0.0826896
transcriptomics	Development_Leptin signaling via JAK/STAT and MAPK cascades	OAC2-ResOfAsthmatics	-18.19	5.04333	6.28672e-05	0.000754562
transcriptomics	Development_Leptin signaling via JAK/STAT and MAPK cascades	OAC3-ResOfAsthmatics	-0.88	-4.27668	0.000136717	0.00132126
transcriptomics	Development_Leptin signaling via JAK/STAT and MAPK cascades	OAC4-ResOfAsthmatics	-16.84	3.00752	0.00767471	0.0276901
transcriptomics	Development_Leptin signaling via JAK/STAT and MAPK cascades	OAC5-ResOfAsthmatics	-3.92	-3.76935	0.00133967	0.00734796
transcriptomics	Development_Leptin signaling via PI3K-dependent pathway	OAC1-ResOfAsthmatics	-2.75	2.41231	0.0208443	0.0599231
transcriptomics	Development_Leptin signaling via PI3K-dependent pathway	OAC3-ResOfAsthmatics	-3.02	-3.6128	0.00113617	0.00644584
transcriptomics	Apoptosis and survival_Anti-apoptotic TNFs/NF-kB/Bcl-2 pathway	OAC1-ResOfAsthmatics	-1.28	10.8499	0.000987986	0.00580921
transcriptomics	Apoptosis and survival_Anti-apoptotic TNFs/NF-kB/Bcl-2 pathway	OAC2-ResOfAsthmatics	-11.76	10.6521	0.00109949	0.00627446
transcriptomics	Apoptosis and survival_Anti-apoptotic TNFs/NF-kB/Bcl-2 pathway	OAC4-ResOfAsthmatics	-21.2	10.8502	0.000987836	0.00580921
transcriptomics	Apoptosis and survival_Anti-apoptotic TNFs/NF-kB/Bcl-2 pathway	OAC5-ResOfAsthmatics	-2.98	4.27636	0.0386461	0.0954333
transcriptomics	Apoptosis and survival_Anti-apoptotic TNFs/NF-kB/IAP pathway	OAC1-ResOfAsthmatics	-1.54	-4.19513	0.00013683	0.00132148
transcriptomics	Apoptosis and survival_Anti-apoptotic TNFs/NF-kB/IAP pathway	OAC2-ResOfAsthmatics	-6.01	5.43082	1.2734e-05	0.000241001
transcriptomics	Apoptosis and survival_Anti-apoptotic TNFs/NF-kB/IAP pathway	OAC4-ResOfAsthmatics	-9.28	4.31179	0.000431349	0.0031317
transcriptomics	Apoptosis and survival_Anti-apoptotic TNFs/NF-kB/IAP pathway	OAC5-ResOfAsthmatics	-1.15	-2.49412	0.0236325	0.0656596
transcriptomics	Immune response_Neurotensin-induced activation of IL-8 in colonocytes	OAC2-ResOfAsthmatics	-11.77	3.82613	0.00154672	0.00820794
transcriptomics	Immune response_Neurotensin-induced activation of IL-8 in colonocytes	OAC3-ResOfAsthmatics	-3.33	-3.88464	0.000442073	0.00319176
transcriptomics	Immune response_Neurotensin-induced activation of IL-8 in colonocytes	OAC4-ResOfAsthmatics	-7.63	2.31584	0.0336679	0.0862314
transcriptomics	Translation_Insulin regulation of translation	OAC1-ResOfAsthmatics	-2.46	35.9635	2.0105e-09	5.61973e-07
transcriptomics	Translation_Insulin regulation of translation	OAC2-ResOfAsthmatics	-9.58	6.67603	0.00977182	0.0333851
transcriptomics	Translation_Insulin regulation of translation	OAC3-ResOfAsthmatics	-3.7	15.1194	0.000100921	0.00106994
transcriptomics	Regulation of lipid metabolism_Insulin signaling: generic cascades	OAC1-ResOfAsthmatics	-2	28.5498	9.13198e-08	6.261e-06
transcriptomics	Regulation of lipid metabolism_Insulin signaling: generic cascades	OAC3-ResOfAsthmatics	-4.67	9.41925	0.0021472	0.0104891
transcriptomics	Regulation of lipid metabolism_Insulin regulation of glycogen metabolism	OAC1-ResOfAsthmatics	-2.33	5.90036	1.08678e-06	3.90032e-05
transcriptomics	Regulation of lipid metabolism_Insulin regulation of glycogen metabolism	OAC3-ResOfAsthmatics	-3.27	-3.60513	0.00093237	0.00557008
transcriptomics	Regulation of lipid metabolism_Insulin regulation of fatty acid metabolism	OAC1-ResOfAsthmatics	-1.68	6.87277	4.34565e-08	3.71553e-06
transcriptomics	Regulation of lipid metabolism_Insulin regulation of fatty acid metabolism	OAC2-ResOfAsthmatics	-3.75	-2.09675	0.0471283	0.111095
transcriptomics	Regulation of lipid metabolism_Insulin regulation of fatty acid metabolism	OAC3-ResOfAsthmatics	-3.59	-4.59493	4.82312e-05	0.000621305
transcriptomics	Cell adhesion_Endothelial cell contacts by non-junctional mechanisms	OAC2-ResOfAsthmatics	10.97	-2.90627	0.00934436	0.0322801
transcriptomics	Apoptosis and survival_Apoptotic TNF-family pathways	OAC1-ResOfAsthmatics	-3.53	2.79248	0.00717152	0.0263494
transcriptomics	Apoptosis and survival_Apoptotic TNF-family pathways	OAC2-ResOfAsthmatics	9.82	2.28446	0.0344325	0.0875419
transcriptomics	Apoptosis and survival_Apoptotic TNF-family pathways	OAC3-ResOfAsthmatics	-2.69	-4.99974	1.76597e-05	0.000301368
transcriptomics	Apoptosis and survival_Apoptotic TNF-family pathways	OAC4-ResOfAsthmatics	-6.56	2.91162	0.00951707	0.0327953
transcriptomics	Apoptosis and survival_Apoptotic TNF-family pathways	OAC5-ResOfAsthmatics	-2.99	-2.93541	0.01164	0.038295
transcriptomics	Immune response_Role of DAP12 receptors in NK cells	OAC1-ResOfAsthmatics	-1.45	2.23939	0.0296215	0.0781912
transcriptomics	Immune response_Role of DAP12 receptors in NK cells	OAC2-ResOfAsthmatics	-3.67	3.9856	0.00108635	0.00625349
transcriptomics	Immune response_Role of DAP12 receptors in NK cells	OAC3-ResOfAsthmatics	-1.69	-5.94499	2.71319e-07	1.42917e-05
transcriptomics	Immune response_Role of DAP12 receptors in NK cells	OAC5-ResOfAsthmatics	95.37	-3.55093	0.00255571	0.0118719
transcriptomics	Cell cycle_Role of Nek in cell cycle regulation	OAC1-ResOfAsthmatics	-2.85	5.5721	1.40489e-06	4.67279e-05
transcriptomics	Cell cycle_Role of Nek in cell cycle regulation	OAC2-ResOfAsthmatics	-2.75	-5.56033	1.03249e-05	0.000207858
transcriptomics	Immune response _CCR3 signaling in eosinophils	OAC2-ResOfAsthmatics	-6.06	2.29587	0.0354648	0.0896644
transcriptomics	Immune response _CCR3 signaling in eosinophils	OAC3-ResOfAsthmatics	-2.14	-4.17212	0.000135651	0.00131358
transcriptomics	Immune response _CCR3 signaling in eosinophils	OAC4-ResOfAsthmatics	-4.92	3.36416	0.00392358	0.0164968
transcriptomics	Immune response _CCR3 signaling in eosinophils	OAC5-ResOfAsthmatics	-3.06	-2.98665	0.00938201	0.032376
transcriptomics	Development_EPO-induced Jak-STAT pathway	OAC1-ResOfAsthmatics	-3.89	2.06549	0.0458032	0.108623
transcriptomics	Development_EPO-induced Jak-STAT pathway	OAC2-ResOfAsthmatics	-3.52	3.34225	0.00324307	0.0143103
transcriptomics	Development_EPO-induced Jak-STAT pathway	OAC3-ResOfAsthmatics	-0.99	-4.62198	3.00601e-05	0.000443577
transcriptomics	Development_EPO-induced Jak-STAT pathway	OAC5-ResOfAsthmatics	-4.61	-4.31219	0.000458712	0.00326033
transcriptomics	Development_EPO-induced MAPK pathway	OAC1-ResOfAsthmatics	-5.1	2.37924	0.0219518	0.0621241
transcriptomics	Development_EPO-induced MAPK pathway	OAC3-ResOfAsthmatics	-2.24	-7.83662	2.48653e-10	1.9519e-07
transcriptomics	Development_EPO-induced MAPK pathway	OAC4-ResOfAsthmatics	34.67	2.46705	0.0254931	0.0696116
transcriptomics	Development_EPO-induced PI3K/AKT pathway and Ca(2+) influx	OAC1-ResOfAsthmatics	-4.63	13.1102	0.000293689	0.00233777
transcriptomics	Development_EPO-induced PI3K/AKT pathway and Ca(2+) influx	OAC3-ResOfAsthmatics	-1.52	14.3212	0.000154123	0.00144995
transcriptomics	Apoptosis and survival_Lymphotoxin-beta receptor signaling	OAC2-ResOfAsthmatics	-3.24	11.8685	0.000570916	0.00385249
transcriptomics	Apoptosis and survival_Lymphotoxin-beta receptor signaling	OAC3-ResOfAsthmatics	-4.64	4.60426	0.0318926	0.0826896
transcriptomics	Apoptosis and survival_Lymphotoxin-beta receptor signaling	OAC4-ResOfAsthmatics	-3.83	7.23379	0.0071544	0.0263064
transcriptomics	Cell adhesion_Cell-matrix glycoconjugates	OAC1-ResOfAsthmatics	-1.82	19.032	1.28546e-05	0.000241968
transcriptomics	Cell adhesion_Cell-matrix glycoconjugates	OAC2-ResOfAsthmatics	3.08	7.23379	0.0071544	0.0263064
transcriptomics	Cell adhesion_Cell-matrix glycoconjugates	OAC3-ResOfAsthmatics	2.47	5.5405	0.0185812	0.0548828
transcriptomics	Regulation of lipid metabolism_Regulation of lipid metabolism by niacin and isoprenaline	OAC4-ResOfAsthmatics	-7.68	-2.3965	0.0284679	0.075798
transcriptomics	Regulation of lipid metabolism_Regulation of lipid metabolism by niacin and isoprenaline	OAC5-ResOfAsthmatics	-3.03	4.27334	0.000437565	0.00316261
transcriptomics	Regulation of lipid metabolism_G-alpha(q) regulation of lipid metabolism	OAC1-ResOfAsthmatics	-3.16	5.73592	7.42913e-07	2.93697e-05
transcriptomics	Regulation of lipid metabolism_G-alpha(q) regulation of lipid metabolism	OAC3-ResOfAsthmatics	-3.11	-3.51705	0.00102969	0.00600344
transcriptomics	Glycine, serine, cysteine and threonine metabolism	OAC2-ResOfAsthmatics	-3.02	12.1829	0.000482302	0.00338824
transcriptomics	L-Arginine metabolism	OAC1-ResOfAsthmatics	-1.63	4.95105	8.76804e-06	0.000182062
transcriptomics	L-Arginine metabolism	OAC2-ResOfAsthmatics	-5.9	-6.21162	1.84522e-06	5.69433e-05
transcriptomics	L-Arginine metabolism	OAC5-ResOfAsthmatics	-2.56	2.5863	0.0205972	0.0595545
transcriptomics	Aspartate and asparagine metabolism	OAC1-ResOfAsthmatics	-2.35	6.30435	4.20412e-08	3.64886e-06
transcriptomics	Aspartate and asparagine metabolism	OAC2-ResOfAsthmatics	-7.51	-5.84514	4.92806e-06	0.000117812
transcriptomics	Aspartate and asparagine metabolism	OAC3-ResOfAsthmatics	-2.96	-4.40725	6.20897e-05	0.000747706
transcriptomics	Tyrosine metabolism p.1 (dopamine)	OAC2-ResOfAsthmatics	-5.55	-4.62289	0.000304591	0.00240299
transcriptomics	Tyrosine metabolism p.1 (dopamine)	OAC4-ResOfAsthmatics	-2.01	-2.75831	0.0102407	0.0346561
transcriptomics	Tyrosine metabolism p.1 (dopamine)	OAC5-ResOfAsthmatics	-126.62	3.50055	0.00344319	0.0149439
transcriptomics	Cysteine-glutamate metabolism	OAC1-ResOfAsthmatics	-1.7	3.68968	0.000629863	0.00412204
transcriptomics	Cysteine-glutamate metabolism	OAC2-ResOfAsthmatics	-5.9	-4.72082	0.000161987	0.00150798
transcriptomics	Histidine-glutamate-glutamine metabolism	OAC1-ResOfAsthmatics	-1.44	15.9838	6.38878e-05	0.000764946
transcriptomics	Histidine-glutamate-glutamine metabolism	OAC2-ResOfAsthmatics	-12.09	13.7043	0.00021396	0.00184896
transcriptomics	Histidine-glutamate-glutamine metabolism	OAC3-ResOfAsthmatics	-7.29	4.01082	0.0452091	0.107635
transcriptomics	Leucine, isoleucine and valine metabolism	OAC1-ResOfAsthmatics	-1.87	24.1645	8.84458e-07	3.34489e-05
transcriptomics	Leucine, isoleucine and valine metabolism	OAC2-ResOfAsthmatics	-2.94	21.2386	4.05518e-06	0.000101624
transcriptomics	Leucine, isoleucine and valine metabolism	OAC3-ResOfAsthmatics	-1.32	4.94521	0.0261631	0.071054
transcriptomics	Leucine, isoleucine and valine metabolism.p.2	OAC1-ResOfAsthmatics	-1.45	34.1768	5.03263e-09	1.10832e-06
transcriptomics	Leucine, isoleucine and valine metabolism.p.2	OAC2-ResOfAsthmatics	-16.72	22.2247	2.42539e-06	6.91236e-05
transcriptomics	Leucine, isoleucine and valine metabolism.p.2	OAC3-ResOfAsthmatics	-6.05	10.2344	0.00137846	0.00750687
transcriptomics	L-Lysine metabolism	OAC1-ResOfAsthmatics	-1.83	28.9543	7.41074e-08	5.28015e-06
transcriptomics	L-Lysine metabolism	OAC2-ResOfAsthmatics	-13.42	15.5527	8.02353e-05	0.000908271
transcriptomics	L-Lysine metabolism	OAC3-ResOfAsthmatics	-6.86	7.52934	0.00607021	0.0232491
transcriptomics	L-Methionine metabolism	OAC1-ResOfAsthmatics	-1.52	3.71782	0.000606558	0.00401187
transcriptomics	L-Methionine metabolism	OAC2-ResOfAsthmatics	-6.02	-4.29091	0.000260162	0.00213848
transcriptomics	Phenylalanine metabolism	OAC1-ResOfAsthmatics	-3.42	6.89036	3.35151e-08	3.1866e-06
transcriptomics	Phenylalanine metabolism	OAC2-ResOfAsthmatics	-7.26	-6.47283	2.33304e-06	6.73258e-05
transcriptomics	Tricarbonic acid cycle	OAC1-ResOfAsthmatics	-1.92	36.5692	1.47343e-09	4.46173e-07
transcriptomics	Tricarbonic acid cycle	OAC2-ResOfAsthmatics	-17.85	21.3781	3.77057e-06	9.64881e-05
transcriptomics	Tricarbonic acid cycle	OAC3-ResOfAsthmatics	-3.54	9.10266	0.00255239	0.0118603
transcriptomics	Pyruvate metabolism	OAC1-ResOfAsthmatics	-1.8	35.0644	3.18973e-09	7.72713e-07
transcriptomics	Pyruvate metabolism	OAC2-ResOfAsthmatics	-3.88	20.961	4.68739e-06	0.000112833
transcriptomics	Pyruvate metabolism	OAC3-ResOfAsthmatics	-1.68	10.7397	0.0010486	0.00606501
transcriptomics	Fructose metabolism	OAC1-ResOfAsthmatics	-1.3	2.95001	0.00511842	0.0204049
transcriptomics	Fructose metabolism	OAC2-ResOfAsthmatics	-49.99	-2.62407	0.0180039	0.0536135
transcriptomics	Galactose metabolism	OAC1-ResOfAsthmatics	-3.73	4.97897	9.77906e-06	0.000198795
transcriptomics	Galactose metabolism	OAC5-ResOfAsthmatics	-6.58	-3.07947	0.00885687	0.0309905
transcriptomics	Pentose phosphate pathway	OAC1-ResOfAsthmatics	-2.33	33.4457	7.32804e-09	1.40149e-06
transcriptomics	Pentose phosphate pathway	OAC2-ResOfAsthmatics	-8.24	13.7043	0.00021396	0.00184896
transcriptomics	Pentose phosphate pathway	OAC3-ResOfAsthmatics	-8.42	5.23863	0.0220907	0.0623715
transcriptomics	Propionate metabolism p.1	OAC1-ResOfAsthmatics	-1.95	37.3334	9.95646e-10	3.54878e-07
transcriptomics	Propionate metabolism p.1	OAC2-ResOfAsthmatics	33.37	24.7126	6.65492e-07	2.75582e-05
transcriptomics	Propionate metabolism p.1	OAC3-ResOfAsthmatics	-21.9	6.16963	0.0129962	0.0416997
transcriptomics	Propionate metabolism p.2	OAC1-ResOfAsthmatics	-1.51	30.6006	3.1699e-08	3.11315e-06
transcriptomics	Propionate metabolism p.2	OAC2-ResOfAsthmatics	-10.87	19.0687	1.26095e-05	0.000239267
transcriptomics	Propionate metabolism p.2	OAC3-ResOfAsthmatics	-4.36	12.2376	0.000468357	0.00331108
transcriptomics	Chondroitin sulfate and dermatan sulfate metabolism	OAC4-ResOfAsthmatics	-14.16	2.8433	0.0123924	0.0401861
transcriptomics	Chondroitin sulfate and dermatan sulfate metabolism	OAC5-ResOfAsthmatics	-1.32	-2.16084	0.0454575	0.108067
transcriptomics	Keratan sulfate metabolism p.1	OAC1-ResOfAsthmatics	-2.03	4.691	3.49684e-05	0.000495917
transcriptomics	Keratan sulfate metabolism p.1	OAC5-ResOfAsthmatics	-3.15	-3.46459	0.0029153	0.013176
transcriptomics	Medium-chain saturated fatty acids synthesis	OAC1-ResOfAsthmatics	-1.5	6.31383	2.37128e-07	1.30063e-05
transcriptomics	Medium-chain saturated fatty acids synthesis	OAC2-ResOfAsthmatics	22.89	-6.20183	6.77926e-07	2.78963e-05
transcriptomics	Medium-chain saturated fatty acids synthesis	OAC3-ResOfAsthmatics	19.11	-4.14114	0.0001643	0.001524
transcriptomics	Unsaturated fatty acid biosynthesis	OAC3-ResOfAsthmatics	-1.48	-2.44156	0.0214191	0.0609967
transcriptomics	Unsaturated fatty acid biosynthesis	OAC4-ResOfAsthmatics	-5.39	2.94121	0.0103265	0.0348979
transcriptomics	Peroxysomal straight-chain fatty acid beta-oxidation	OAC1-ResOfAsthmatics	-2.23	23.1858	1.47077e-06	4.84762e-05
transcriptomics	Peroxysomal straight-chain fatty acid beta-oxidation	OAC2-ResOfAsthmatics	-5.53	8.41644	0.00371844	0.0158126
transcriptomics	Peroxysomal straight-chain fatty acid beta-oxidation	OAC3-ResOfAsthmatics	-3.22	5.78809	0.0161351	0.0491694
transcriptomics	Mitochondrial long chain fatty acid beta-oxidation	OAC1-ResOfAsthmatics	-1.52	21.1732	4.19583e-06	0.00010442
transcriptomics	Mitochondrial long chain fatty acid beta-oxidation	OAC2-ResOfAsthmatics	-2.93	8.95068	0.00277366	0.0126737
transcriptomics	Mitochondrial long chain fatty acid beta-oxidation	OAC3-ResOfAsthmatics	-2.18	13.9302	0.00018973	0.00168876
transcriptomics	Mitochondrial unsaturated fatty acid beta-oxidation	OAC1-ResOfAsthmatics	-1.94	21.7557	3.0967e-06	8.33529e-05
transcriptomics	Mitochondrial unsaturated fatty acid beta-oxidation	OAC2-ResOfAsthmatics	-3.43	7.72968	0.00543204	0.0212931
transcriptomics	Mitochondrial unsaturated fatty acid beta-oxidation	OAC3-ResOfAsthmatics	-2.32	16.3573	5.24524e-05	0.000662953
transcriptomics	Peroxisomal branched chain fatty acid oxidation	OAC1-ResOfAsthmatics	-1.62	36.2657	1.72167e-09	5.00491e-07
transcriptomics	Peroxisomal branched chain fatty acid oxidation	OAC2-ResOfAsthmatics	-8.27	20.8228	5.03788e-06	0.00011965
transcriptomics	Peroxisomal branched chain fatty acid oxidation	OAC3-ResOfAsthmatics	-3.98	10.8251	0.00100132	0.00586623
transcriptomics	Cholesterol Biosynthesis	OAC1-ResOfAsthmatics	-1.32	4.68709	3.06509e-05	0.000448652
transcriptomics	Cholesterol Biosynthesis	OAC2-ResOfAsthmatics	59.52	-5.19496	2.25294e-05	0.000359851
transcriptomics	Cholesterol Biosynthesis	OAC3-ResOfAsthmatics	-1.94	-5.23114	2.67082e-06	7.47985e-05
transcriptomics	Cholesterol Biosynthesis	OAC4-ResOfAsthmatics	-3.83	3.02868	0.00784722	0.0281921
transcriptomics	Cholesterol metabolism	OAC5-ResOfAsthmatics	-21.26	3.15077	0.00817269	0.0291249
transcriptomics	Triacylglycerol metabolism p.1	OAC1-ResOfAsthmatics	-1.68	30.1848	3.92781e-08	3.5025e-06
transcriptomics	Triacylglycerol metabolism p.1	OAC2-ResOfAsthmatics	-3.74	18.5445	1.65982e-05	0.000289621
transcriptomics	Triacylglycerol metabolism p.1	OAC3-ResOfAsthmatics	-2.23	11.0834	0.000871051	0.00526433
transcriptomics	Triacylglycerol metabolism p.2	OAC1-ResOfAsthmatics	-14.11	-2.22044	0.0342287	0.0873785
transcriptomics	Triacylglycerol metabolism p.2	OAC5-ResOfAsthmatics	-11.99	2.90729	0.0135142	0.0429633
transcriptomics	Mitochondrial ketone bodies biosynthesis and metabolism	OAC1-ResOfAsthmatics	-3.51	3.3712	0.00182561	0.00932371
transcriptomics	Mitochondrial ketone bodies biosynthesis and metabolism	OAC3-ResOfAsthmatics	-3.9	-3.66565	0.000780904	0.00487352
transcriptomics	Sphingolipid metabolism	OAC1-ResOfAsthmatics	-6.6	2.82893	0.00723314	0.026482
transcriptomics	Sphingolipid metabolism	OAC2-ResOfAsthmatics	-1.4	-2.14943	0.0462401	0.109391
transcriptomics	Sphingolipid metabolism	OAC3-ResOfAsthmatics	-3.24	-2.83345	0.00801749	0.0286536
transcriptomics	Sphingolipid metabolism	OAC4-ResOfAsthmatics	-12.5	3.88895	0.000885576	0.00533489
transcriptomics	Aldosterone biosynthesis and metabolism	OAC2-ResOfAsthmatics	-10.97	2.12899	0.0483019	0.11331
transcriptomics	Androstenedione and testosterone biosynthesis and metabolism p.1	OAC1-ResOfAsthmatics	-1.53	12.3036	0.000452077	0.00324011
transcriptomics	Androstenedione and testosterone biosynthesis and metabolism p.1	OAC3-ResOfAsthmatics	-3.21	13.0702	0.000300034	0.00237915
transcriptomics	Androstenedione and testosterone biosynthesis and metabolism p.1	OAC4-ResOfAsthmatics	-1.73	10.5537	0.00115959	0.00656076
transcriptomics	Androstenedione and testosterone biosynthesis and metabolism p.2	OAC2-ResOfAsthmatics	-2.28	-3.21663	0.00563046	0.0219466
transcriptomics	Androstenedione and testosterone biosynthesis and metabolism p.2	OAC5-ResOfAsthmatics	-3.67	2.65444	0.0163027	0.0494969
transcriptomics	Androstenedione and testosterone biosynthesis and metabolism p.3	OAC2-ResOfAsthmatics	-25.04	5.34452	0.0207875	0.0597952
transcriptomics	Androstenedione and testosterone biosynthesis and metabolism p.3	OAC3-ResOfAsthmatics	-2.25	7.60088	0.00583398	0.0225224
transcriptomics	Estrogen biosynthesis	OAC1-ResOfAsthmatics	-1.19	-2.31786	0.0269337	0.072658
transcriptomics	Estrogen biosynthesis	OAC3-ResOfAsthmatics	-11.94	2.33869	0.0257066	0.0700497
transcriptomics	Estradiol metabolism	OAC1-ResOfAsthmatics	-1.57	-5.30047	4.56887e-06	0.000111051
transcriptomics	Estradiol metabolism	OAC3-ResOfAsthmatics	-3.81	6.83847	1.01202e-08	1.66966e-06
transcriptomics	Estradiol metabolism	OAC4-ResOfAsthmatics	-3.1	-2.18475	0.0431308	0.103775
transcriptomics	Estrone metabolism	OAC3-ResOfAsthmatics	-5.23	2.11204	0.040996	0.099929
transcriptomics	Phospholipid metabolism p.1	OAC1-ResOfAsthmatics	-2.25	5.71076	5.49104e-07	2.47097e-05
transcriptomics	Phospholipid metabolism p.1	OAC2-ResOfAsthmatics	-2.18	-3.68979	0.00103404	0.00601674
transcriptomics	Phospholipid metabolism p.1	OAC3-ResOfAsthmatics	-2.77	-2.54268	0.0157724	0.0483041
transcriptomics	Phospholipid metabolism p.2	OAC1-ResOfAsthmatics	-1.14	2.15653	0.037789	0.0938911
transcriptomics	Phospholipid metabolism p.2	OAC2-ResOfAsthmatics	-5.95	-2.54806	0.0229408	0.0641609
transcriptomics	Phospholipid metabolism p.3	OAC5-ResOfAsthmatics	-2.21	-5.82633	4.68877e-06	0.000112833
transcriptomics	Phosphatidylinositol metabolism	OAC1-ResOfAsthmatics	-1.66	13.1102	0.000293689	0.00233777
transcriptomics	Phosphatidylinositol metabolism	OAC3-ResOfAsthmatics	-3.38	6.90073	0.00861607	0.0302645
transcriptomics	Catecholamine metabolism	OAC1-ResOfAsthmatics	-15.9	2.6029	0.012324	0.0400378
transcriptomics	Catecholamine metabolism	OAC2-ResOfAsthmatics	-10.44	-5.24849	8.89183e-05	0.000980597
transcriptomics	Catecholamine metabolism	OAC3-ResOfAsthmatics	-2.18	2.38118	0.0218435	0.0618537
transcriptomics	Catecholamine metabolism	OAC4-ResOfAsthmatics	-10.21	-2.66647	0.0159339	0.0487578
transcriptomics	Catecholamine metabolism	OAC5-ResOfAsthmatics	-15.75	3.14353	0.00530013	0.0209635
transcriptomics	Gamma-aminobutyrate (GABA) biosynthesis and metabolism	OAC1-ResOfAsthmatics	-1.68	15.4851	8.31587e-05	0.000933368
transcriptomics	Gamma-aminobutyrate (GABA) biosynthesis and metabolism	OAC2-ResOfAsthmatics	-5.46	16.5208	4.81199e-05	0.000620606
transcriptomics	Gamma-aminobutyrate (GABA) biosynthesis and metabolism	OAC3-ResOfAsthmatics	-3.83	8.94639	0.00278019	0.0126916
transcriptomics	Gamma-aminobutyrate (GABA) biosynthesis and metabolism	OAC5-ResOfAsthmatics	-1.95	5.42174	0.0198875	0.0578731
transcriptomics	Histamine metabolism	OAC1-ResOfAsthmatics	-1.71	4.84649	1.26945e-05	0.000240567
transcriptomics	Histamine metabolism	OAC2-ResOfAsthmatics	-6.65	-7.7395	1.913e-07	1.13031e-05
transcriptomics	Histamine metabolism	OAC5-ResOfAsthmatics	-3.64	2.62517	0.0153388	0.0472652
transcriptomics	Polyamine metabolism	OAC1-ResOfAsthmatics	-1.87	6.6471	3.0454e-08	3.05275e-06
transcriptomics	Polyamine metabolism	OAC2-ResOfAsthmatics	-4.8	-4.7709	0.000117376	0.00118972
transcriptomics	Serotonin - melatonin biosynthesis and metabolism	OAC1-ResOfAsthmatics	-1.74	12.1279	0.000496738	0.00347119
transcriptomics	Serotonin - melatonin biosynthesis and metabolism	OAC3-ResOfAsthmatics	-2.22	18.1945	1.99455e-05	0.000327591
transcriptomics	dATP/dITP metabolism	OAC1-ResOfAsthmatics	-2.11	33.5913	6.79959e-09	1.33557e-06
transcriptomics	dATP/dITP metabolism	OAC2-ResOfAsthmatics	-4.55	20.4112	6.24636e-06	0.000141419
transcriptomics	dATP/dITP metabolism	OAC3-ResOfAsthmatics	-1.42	7.96364	0.00477264	0.0193286
transcriptomics	ATP metabolism	OAC2-ResOfAsthmatics	-6.81	11.7646	0.000603675	0.00400292
transcriptomics	GTP metabolism	OAC3-ResOfAsthmatics	-1.36	12.8828	0.000331616	0.00256248
transcriptomics	GTP metabolism	OAC4-ResOfAsthmatics	9.96	10.4557	0.00122271	0.00683017
transcriptomics	GTP-XTP metabolism	OAC1-ResOfAsthmatics	-2.14	39.6735	3.00171e-10	1.98318e-07
transcriptomics	GTP-XTP metabolism	OAC2-ResOfAsthmatics	-237944	18.937	1.35108e-05	0.000250164
transcriptomics	GTP-XTP metabolism	OAC3-ResOfAsthmatics	-2.93	9.9863	0.00157709	0.00835387
transcriptomics	IMP biosynthesis	OAC1-ResOfAsthmatics	-1.35	33.0109	9.16433e-09	1.60878e-06
transcriptomics	IMP biosynthesis	OAC2-ResOfAsthmatics	-6.91	16.7674	4.22541e-05	0.000561906
transcriptomics	IMP biosynthesis	OAC3-ResOfAsthmatics	-2.24	16.2523	5.54415e-05	0.000687579
transcriptomics	UMP biosynthesis	OAC1-ResOfAsthmatics	-2.98	8.50748	0.00353689	0.015254
transcriptomics	UMP biosynthesis	OAC4-ResOfAsthmatics	-12.53	3.85845	0.0494961	0.11503
transcriptomics	CTP/UTP metabolism	OAC1-ResOfAsthmatics	-2.02	39.9909	2.55151e-10	1.9519e-07
transcriptomics	CTP/UTP metabolism	OAC2-ResOfAsthmatics	-33.29	21.518	3.50516e-06	9.16323e-05
transcriptomics	CTP/UTP metabolism	OAC3-ResOfAsthmatics	-3.46	6.43075	0.0112161	0.0371867
transcriptomics	TTP metabolism	OAC1-ResOfAsthmatics	-1.8	37.6413	8.50248e-10	3.49299e-07
transcriptomics	TTP metabolism	OAC2-ResOfAsthmatics	-17.06	18.0276	2.17722e-05	0.000349293
transcriptomics	TTP metabolism	OAC3-ResOfAsthmatics	-7.71	4.60426	0.0318926	0.0826896
transcriptomics	TTP metabolism	OAC5-ResOfAsthmatics	80.5	5.80751	0.0159579	0.0487797
transcriptomics	ATP/ITP metabolism	OAC1-ResOfAsthmatics	-1.92	36.2657	1.72167e-09	5.00491e-07
transcriptomics	ATP/ITP metabolism	OAC2-ResOfAsthmatics	-12.32	17.266	3.24953e-05	0.000466257
transcriptomics	ATP/ITP metabolism	OAC3-ResOfAsthmatics	-2.69	6.76476	0.00929757	0.0321762
transcriptomics	dCTP/dUTP metabolism	OAC1-ResOfAsthmatics	-1.77	38.2609	6.18902e-10	2.72598e-07
transcriptomics	dCTP/dUTP metabolism	OAC2-ResOfAsthmatics	-10.48	18.1562	2.0351e-05	0.000330135
transcriptomics	dCTP/dUTP metabolism	OAC3-ResOfAsthmatics	-3.83	8.79148	0.00302641	0.0136062
transcriptomics	Ascorbate metabolism	OAC1-ResOfAsthmatics	-1.59	8.04327	2.94855e-10	1.98318e-07
transcriptomics	Ascorbate metabolism	OAC2-ResOfAsthmatics	-7.93	-8.20942	4.90381e-10	2.45782e-07
transcriptomics	Ascorbate metabolism	OAC3-ResOfAsthmatics	-3.57	-2.54491	0.0153818	0.0473861
transcriptomics	Vitamin B7 (biotin) metabolism	OAC1-ResOfAsthmatics	-1.61	25.0375	5.62257e-07	2.51208e-05
transcriptomics	Vitamin B7 (biotin) metabolism	OAC2-ResOfAsthmatics	-9.5	13.7043	0.00021396	0.00184896
transcriptomics	Vitamin B7 (biotin) metabolism	OAC3-ResOfAsthmatics	-5.85	11.1701	0.000831246	0.00509158
transcriptomics	CoA biosynthesis	OAC1-ResOfAsthmatics	-2.55	2.50251	0.0157642	0.0482893
transcriptomics	CoA biosynthesis	OAC3-ResOfAsthmatics	-3.35	-4.38797	0.0001275	0.00125812
transcriptomics	CoA biosynthesis	OAC4-ResOfAsthmatics	-8.13	2.97147	0.00823962	0.0292604
transcriptomics	Folic acid metabolism	OAC1-ResOfAsthmatics	-1.97	2.64377	0.0128358	0.0412579
transcriptomics	Folic acid metabolism	OAC2-ResOfAsthmatics	6.63	-2.12811	0.0445612	0.106424
transcriptomics	Heme metabolism	OAC1-ResOfAsthmatics	-1.71	30.8795	2.74563e-08	2.81082e-06
transcriptomics	Heme metabolism	OAC2-ResOfAsthmatics	-9.43	22.7982	1.79937e-06	5.6124e-05
transcriptomics	Retinol metabolism	OAC1-ResOfAsthmatics	-9.17	-3.14995	0.00335539	0.0146994
transcriptomics	Retinol metabolism	OAC3-ResOfAsthmatics	-1.67	4.60296	5.32358e-05	0.000669362
transcriptomics	Retinol metabolism	OAC4-ResOfAsthmatics	-11.86	-2.45523	0.0220182	0.0622635
transcriptomics	Riboflavin metabolism	OAC1-ResOfAsthmatics	-0.85	3.77375	0.000456743	0.0032527
transcriptomics	Riboflavin metabolism	OAC2-ResOfAsthmatics	-77.15	-3.82944	0.0012907	0.00711967
transcriptomics	Thiamine metabolism	OAC2-ResOfAsthmatics	8.62	-2.2343	0.0370904	0.0925667
transcriptomics	Ubiquinone metabolism	OAC1-ResOfAsthmatics	-1.85	38.7289	4.86939e-10	2.45782e-07
transcriptomics	Ubiquinone metabolism	OAC2-ResOfAsthmatics	-21.67	24.1153	9.07367e-07	3.39912e-05
transcriptomics	Ubiquinone metabolism	OAC3-ResOfAsthmatics	-6.68	9.02435	0.00266406	0.0122966
transcriptomics	Vitamin D3 metabolic C-23 and C-24 pathways	OAC2-ResOfAsthmatics	-4.24	4.22283	0.0398836	0.0977565
transcriptomics	Tyrosine metabolism p.2 (melanin)	OAC4-ResOfAsthmatics	-4.77	-2.3099	0.0359689	0.0903575
transcriptomics	dGTP metabolism	OAC1-ResOfAsthmatics	-1.66	35.6625	2.34633e-09	6.31553e-07
transcriptomics	dGTP metabolism	OAC2-ResOfAsthmatics	-6.78	21.2386	4.05518e-06	0.000101624
transcriptomics	dGTP metabolism	OAC3-ResOfAsthmatics	-2.44	10.4015	0.00125914	0.00700137
transcriptomics	dGTP metabolism	OAC4-ResOfAsthmatics	-0.89	4.16096	0.041366	0.100527
transcriptomics	Leukotriene 4 biosynthesis and metabolism	OAC1-ResOfAsthmatics	-2.98	18.8132	1.44164e-05	0.000262585
transcriptomics	Leukotriene 4 biosynthesis and metabolism	OAC2-ResOfAsthmatics	12.62	5.69954	0.0169693	0.0510978
transcriptomics	Leukotriene 4 biosynthesis and metabolism	OAC3-ResOfAsthmatics	-9.89	7.45814	0.00631501	0.0239657
transcriptomics	Prostaglandin 1 biosynthesis and metabolism	OAC3-ResOfAsthmatics	-3.9	-2.83129	0.00822218	0.029216
transcriptomics	Prostaglandin 2 biosynthesis and metabolism	OAC1-ResOfAsthmatics	-2.72	5.32944	4.45873e-06	0.000109142
transcriptomics	Prostaglandin 2 biosynthesis and metabolism	OAC2-ResOfAsthmatics	-5.26	-6.15698	2.60775e-06	7.34315e-05
transcriptomics	Prostaglandin 2 biosynthesis and metabolism	OAC3-ResOfAsthmatics	-3.59	-2.74829	0.0097755	0.0333851
transcriptomics	Arachidonic acid production	OAC3-ResOfAsthmatics	-17.56	2.45702	0.0195191	0.0570502
transcriptomics	Arachidonic acid production	OAC4-ResOfAsthmatics	-1.03	-2.42331	0.0275288	0.0739203
transcriptomics	Glutathione metabolism	OAC1-ResOfAsthmatics	-1.99	6.73223	1.93469e-08	2.34339e-06
transcriptomics	Glutathione metabolism	OAC2-ResOfAsthmatics	-4.39	-8.42441	6.39741e-09	1.29148e-06
transcriptomics	L-Tryptophan metabolism (part 2)	OAC1-ResOfAsthmatics	-1.68	31.8653	1.65245e-08	2.14449e-06
transcriptomics	L-Tryptophan metabolism (part 2)	OAC2-ResOfAsthmatics	-3.35	12.5014	0.000406654	0.00300036
transcriptomics	L-Tryptophan metabolism (part 2)	OAC3-ResOfAsthmatics	-1.54	13.2589	0.000271286	0.00220041
transcriptomics	n-6 Polyunsaturated fatty acid biosynthesis	OAC1-ResOfAsthmatics	-1.57	4.18577	0.000114992	0.00117871
transcriptomics	n-6 Polyunsaturated fatty acid biosynthesis	OAC2-ResOfAsthmatics	-3.33	-2.83465	0.0096138	0.0330056
transcriptomics	n-6 Polyunsaturated fatty acid biosynthesis	OAC3-ResOfAsthmatics	-2.25	-4.43766	6.66073e-05	0.000789671
transcriptomics	n-6 Polyunsaturated fatty acid biosynthesis	OAC4-ResOfAsthmatics	-3.91	3.1197	0.00709955	0.0262241
transcriptomics	n-3 Polyunsaturated fatty acid biosynthesis	OAC1-ResOfAsthmatics	-3.2	4.03944	0.000176469	0.00161016
transcriptomics	n-3 Polyunsaturated fatty acid biosynthesis	OAC3-ResOfAsthmatics	-3.44	-5.18877	8.38429e-06	0.000176873
transcriptomics	n-3 Polyunsaturated fatty acid biosynthesis	OAC4-ResOfAsthmatics	-4.47	2.81813	0.0131349	0.042106
transcriptomics	Ganglioside Metabolism p1	OAC1-ResOfAsthmatics	-1.21	3.6967	0.000558657	0.00378912
transcriptomics	Ganglioside Metabolism p1	OAC2-ResOfAsthmatics	-4.68	-5.74756	3.66549e-06	9.51392e-05
transcriptomics	Globo-(isoglobo) series GSL Metabolism	OAC1-ResOfAsthmatics	-0.67	2.03778	0.0468426	0.110618
transcriptomics	Globo-(isoglobo) series GSL Metabolism	OAC3-ResOfAsthmatics	-2.11	2.2314	0.0348957	0.0884101
transcriptomics	Lacto-series GSL Metabolism	OAC1-ResOfAsthmatics	-2.61	-3.54076	0.000985018	0.00580921
transcriptomics	Lacto-series GSL Metabolism	OAC3-ResOfAsthmatics	49.7	4.80054	2.93623e-05	0.000435491
transcriptomics	Ganglioside Metabolism p2	OAC1-ResOfAsthmatics	-5.19	6.90427	0.00859902	0.0302485
transcriptomics	Ganglioside Metabolism p2	OAC3-ResOfAsthmatics	-2.5	9.57957	0.00196754	0.00981746
transcriptomics	Ganglioside Metabolism p2	OAC4-ResOfAsthmatics	14.12	4.22283	0.0398836	0.0977565
transcriptomics	Fatty Acid Omega Oxidation	OAC1-ResOfAsthmatics	-2.93	24.5368	7.2905e-07	2.91921e-05
transcriptomics	Fatty Acid Omega Oxidation	OAC2-ResOfAsthmatics	-13.7	23.8194	1.0581e-06	3.87394e-05
transcriptomics	Proline metabolism	OAC1-ResOfAsthmatics	-1.89	10.0879	4.24249e-15	6.16647e-11
transcriptomics	Proline metabolism	OAC2-ResOfAsthmatics	-4.5	-6.3987	7.67753e-07	3.0242e-05
transcriptomics	Proline metabolism	OAC3-ResOfAsthmatics	-2.55	-4.07076	0.000223596	0.00190561
transcriptomics	N-Glycan biosynthesis p1	OAC1-ResOfAsthmatics	-1.33	32.8666	9.87048e-09	1.66823e-06
transcriptomics	N-Glycan biosynthesis p1	OAC2-ResOfAsthmatics	-4.31	19.2009	1.17657e-05	0.000228582
transcriptomics	N-Glycan biosynthesis p1	OAC3-ResOfAsthmatics	-2.57	11.0834	0.000871051	0.00526433
transcriptomics	N-Glycan biosynthesis p2	OAC1-ResOfAsthmatics	-2.41	39.832	2.76768e-10	1.98318e-07
transcriptomics	N-Glycan biosynthesis p2	OAC2-ResOfAsthmatics	-16.45	5.55616	0.0184157	0.0545179
transcriptomics	N-Glycan biosynthesis p2	OAC3-ResOfAsthmatics	-5.03	14.8175	0.00011843	0.00119457
transcriptomics	N-Glycan biosynthesis p2	OAC5-ResOfAsthmatics	-52.48	4.90393	0.0267956	0.0723795
transcriptomics	Glycogen metabolism	OAC1-ResOfAsthmatics	-1.79	26.8299	2.2217e-07	1.24022e-05
transcriptomics	Glycogen metabolism	OAC3-ResOfAsthmatics	-1.84	10.7397	0.0010486	0.00606501
transcriptomics	Oxidative phosphorylation	OAC1-ResOfAsthmatics	-1.88	37.3334	9.95646e-10	3.54878e-07
transcriptomics	Oxidative phosphorylation	OAC2-ResOfAsthmatics	-6.31	24.2639	8.39975e-07	3.22316e-05
transcriptomics	Oxidative phosphorylation	OAC3-ResOfAsthmatics	-2.52	9.33959	0.00224256	0.0108075
transcriptomics	Vitamin E (alfa-tocopherol) metabolism	OAC1-ResOfAsthmatics	-4.5	8.21665	0.00415078	0.0172839
transcriptomics	Vitamin E (alfa-tocopherol) metabolism	OAC3-ResOfAsthmatics	-2.28	18.5288	1.67353e-05	0.00029057
transcriptomics	Vitamin B3 and NAD+ metabolism	OAC2-ResOfAsthmatics	-9.31	2.4327	0.0267391	0.0723295
transcriptomics	Vitamin D2 (ergocalciferol) metabolism	OAC5-ResOfAsthmatics	-3.04	2.94302	0.00909507	0.0316715
transcriptomics	Plasmalogen biosynthesis	OAC1-ResOfAsthmatics	-7.38	5.23761	6.09103e-06	0.000138767
transcriptomics	Plasmalogen biosynthesis	OAC2-ResOfAsthmatics	-3.7	-4.02514	0.000550664	0.00375241
transcriptomics	Cytoskeleton remodeling_Keratin filaments	OAC1-ResOfAsthmatics	-1.41	18.8132	1.44164e-05	0.000262585
transcriptomics	Cytoskeleton remodeling_Keratin filaments	OAC2-ResOfAsthmatics	-155.63	13.929	0.000189847	0.00168876
transcriptomics	Cytoskeleton remodeling_Neurofilaments	OAC1-ResOfAsthmatics	-2.17	7.10235	3.32497e-08	3.1866e-06
transcriptomics	Cytoskeleton remodeling_Neurofilaments	OAC2-ResOfAsthmatics	-5.49	-7.47791	1.01919e-08	1.66966e-06
transcriptomics	Cytoskeleton remodeling_Neurofilaments	OAC3-ResOfAsthmatics	-3.05	-3.23312	0.00240699	0.0113923
transcriptomics	Cell adhesion_Tight junctions	OAC1-ResOfAsthmatics	-1.39	-3.11249	0.00353261	0.0152499
transcriptomics	Cell adhesion_Tight junctions	OAC3-ResOfAsthmatics	-8.22	5.34206	2.29756e-06	6.70583e-05
transcriptomics	Transcription_CREM signaling in testis	OAC1-ResOfAsthmatics	-8.8	-2.98753	0.0046241	0.0188004
transcriptomics	Transcription_CREM signaling in testis	OAC2-ResOfAsthmatics	-3.99	4.0528	0.000755577	0.00474048
transcriptomics	Immune response_Antigen presentation by MHC class II	OAC1-ResOfAsthmatics	-1.98	27.2221	1.81376e-07	1.08938e-05
transcriptomics	Immune response_Antigen presentation by MHC class II	OAC2-ResOfAsthmatics	-3.84	9.40845	0.00215988	0.0104891
transcriptomics	Immune response_Antigen presentation by MHC class II	OAC3-ResOfAsthmatics	-2.5	15.4243	8.5876e-05	0.000954287
transcriptomics	Immune response_Antigen presentation by MHC class II	OAC4-ResOfAsthmatics	-1.45	7.81393	0.00518451	0.0205556
transcriptomics	Immune response_Role of DPP4 (CD26) in immune regulation	OAC2-ResOfAsthmatics	-6.52	4.86667	0.0273803	0.0735761
transcriptomics	Immune response_Role of DPP4 (CD26) in immune regulation	OAC3-ResOfAsthmatics	-2.28	6.63014	0.0100268	0.0341149
transcriptomics	Immune response_Role of DPP4 (CD26) in immune regulation	OAC4-ResOfAsthmatics	-7.98	9.78288	0.00176145	0.00907572
transcriptomics	Immune response_Role of DPP4 (CD26) in immune regulation	OAC5-ResOfAsthmatics	-7.09	4.97631	0.0256967	0.070047
transcriptomics	Immune response_MIF-mediated glucocorticoid regulation	OAC1-ResOfAsthmatics	-1.84	-4.06424	0.000226111	0.00192333
transcriptomics	Immune response_MIF-mediated glucocorticoid regulation	OAC2-ResOfAsthmatics	-82.35	6.56216	2.08964e-07	1.18644e-05
transcriptomics	Immune response_MIF-mediated glucocorticoid regulation	OAC4-ResOfAsthmatics	2.96	3.50919	0.00212078	0.0103965
transcriptomics	Cell adhesion_Role of tetraspanins in the integrin-mediated cell adhesion	OAC1-ResOfAsthmatics	-2.08	30.3231	3.65748e-08	3.34349e-06
transcriptomics	Cell adhesion_Role of tetraspanins in the integrin-mediated cell adhesion	OAC2-ResOfAsthmatics	-34.84	7.23379	0.0071544	0.0263064
transcriptomics	Cell adhesion_Role of tetraspanins in the integrin-mediated cell adhesion	OAC3-ResOfAsthmatics	-4.67	17.8632	2.37369e-05	0.000371384
transcriptomics	Cell adhesion_Role of tetraspanins in the integrin-mediated cell adhesion	OAC4-ResOfAsthmatics	-0.96	4.22283	0.0398836	0.0977565
transcriptomics	Immune response_Antigen presentation by MHC class I, classical pathway	OAC1-ResOfAsthmatics	-1.63	30.8795	2.74563e-08	2.81082e-06
transcriptomics	Immune response_Antigen presentation by MHC class I, classical pathway	OAC2-ResOfAsthmatics	-2.77	5.27489	0.0216352	0.0614435
transcriptomics	Immune response_Antigen presentation by MHC class I, classical pathway	OAC3-ResOfAsthmatics	-2.57	21.9178	2.84581e-06	7.81925e-05
transcriptomics	Immune response_Antigen presentation by MHC class I, classical pathway	OAC4-ResOfAsthmatics	-1.14	4.34795	0.0370536	0.0924909
transcriptomics	Chemotaxis_CCR4-induced chemotaxis of immune cells	OAC3-ResOfAsthmatics	-0.89	-2.38542	0.0243098	0.0672522
transcriptomics	Chemotaxis_CCR4-induced chemotaxis of immune cells	OAC4-ResOfAsthmatics	5.48	2.91994	0.00788719	0.0283063
transcriptomics	Development_Slit-Robo signaling	OAC1-ResOfAsthmatics	-2.15	5.42424	6.779e-06	0.000150662
transcriptomics	Development_Slit-Robo signaling	OAC2-ResOfAsthmatics	-12.85	-3.05382	0.00675039	0.0252814
transcriptomics	Development_Slit-Robo signaling	OAC3-ResOfAsthmatics	-4.58	-5.39924	1.90645e-06	5.8215e-05
transcriptomics	Cell adhesion_Cadherin-mediated cell adhesion	OAC1-ResOfAsthmatics	-1.52	12.1279	0.000496738	0.00347119
transcriptomics	Cell adhesion_Cadherin-mediated cell adhesion	OAC3-ResOfAsthmatics	-4.57	15.1194	0.000100921	0.00106994
transcriptomics	Cell adhesion_Cadherin-mediated cell adhesion	OAC4-ResOfAsthmatics	-1.94	4.16096	0.041366	0.100527
transcriptomics	Transcription_Androgen Receptor nuclear signaling	OAC1-ResOfAsthmatics	-2.05	-3.87562	0.000404167	0.00299841
transcriptomics	Transcription_Androgen Receptor nuclear signaling	OAC2-ResOfAsthmatics	-4.92	5.76186	1.30975e-05	0.000244694
transcriptomics	Translation_Non-genomic (rapid) action of Androgen Receptor	OAC1-ResOfAsthmatics	-1.97	-4.22229	0.000167168	0.00154763
transcriptomics	Translation_Non-genomic (rapid) action of Androgen Receptor	OAC2-ResOfAsthmatics	-6.88	4.68588	0.000103539	0.00108757
transcriptomics	Translation_Non-genomic (rapid) action of Androgen Receptor	OAC3-ResOfAsthmatics	-31.09	2.18593	0.0366094	0.091697
transcriptomics	Immune response_Oncostatin M signaling via MAPK	OAC2-ResOfAsthmatics	-4.16	9.97283	0.00158867	0.00836945
transcriptomics	Immune response_Oncostatin M signaling via MAPK	OAC3-ResOfAsthmatics	-3.26	6.0411	0.0139766	0.0440577
transcriptomics	Immune response_Oncostatin M signaling via MAPK	OAC4-ResOfAsthmatics	-3.53	7.72968	0.00543204	0.0212931
transcriptomics	Immune response_Oncostatin M signaling via MAPK	OAC5-ResOfAsthmatics	-4.75	8.78232	0.00304163	0.0136535
transcriptomics	Immune response_Oncostatin M signaling via JAK-Stat	OAC1-ResOfAsthmatics	-1.15	-6.07579	1.54392e-07	9.6313e-06
transcriptomics	Immune response_Oncostatin M signaling via JAK-Stat	OAC2-ResOfAsthmatics	-6.61	9.42593	7.89158e-12	1.27449e-08
transcriptomics	Immune response_Oncostatin M signaling via JAK-Stat	OAC4-ResOfAsthmatics	-4.41	4.43215	0.00012362	0.00123272
transcriptomics	Transcription_Ligand-dependent activation of the ESR1/SP pathway	OAC2-ResOfAsthmatics	17.15	2.91761	0.0074394	0.0271007
transcriptomics	Transcription_Ligand-dependent activation of the ESR1/SP pathway	OAC3-ResOfAsthmatics	-0.7	-2.18935	0.0357804	0.0900084
transcriptomics	Transcription_Ligand-dependent activation of the ESR1/SP pathway	OAC4-ResOfAsthmatics	9.55	2.74318	0.0114844	0.0380242
transcriptomics	Transcription_Ligand-dependent activation of the ESR1/SP pathway	OAC5-ResOfAsthmatics	-2.23	-9.5242	6.08433e-14	4.42179e-10
transcriptomics	Development_Ligand-dependent activation of the ESR1/AP-1 pathway	OAC1-ResOfAsthmatics	-2.14	3.74647	0.000632496	0.00413555
transcriptomics	Development_Ligand-dependent activation of the ESR1/AP-1 pathway	OAC3-ResOfAsthmatics	-6	-2.60118	0.0140913	0.0443155
transcriptomics	Development_Ligand-dependent activation of the ESR1/AP-1 pathway	OAC5-ResOfAsthmatics	-3.66	-4.37997	0.000270905	0.00220041
transcriptomics	Development_Membrane-bound ESR1: interaction with growth factors signaling	OAC1-ResOfAsthmatics	-5.04	6.07208	0.0137335	0.043537
transcriptomics	Development_Membrane-bound ESR1: interaction with growth factors signaling	OAC2-ResOfAsthmatics	-6.55	5.34452	0.0207875	0.0597952
transcriptomics	Development_Membrane-bound ESR1: interaction with growth factors signaling	OAC3-ResOfAsthmatics	-1.86	11.5205	0.000688311	0.00442095
transcriptomics	Development_Membrane-bound ESR1: interaction with growth factors signaling	OAC5-ResOfAsthmatics	-0.95	3.88184	0.0488111	0.113916
transcriptomics	Membrane-bound ESR1: interaction with G-proteins signaling	OAC1-ResOfAsthmatics	-102.8	-2.62184	0.0123945	0.0401861
transcriptomics	Membrane-bound ESR1: interaction with G-proteins signaling	OAC2-ResOfAsthmatics	-5.87	2.51331	0.0247724	0.0681686
transcriptomics	Immune response_Antiviral actions of Interferons	OAC1-ResOfAsthmatics	-1	4.49145	3.4595e-05	0.000491533
transcriptomics	Immune response_Antiviral actions of Interferons	OAC3-ResOfAsthmatics	-3.13	-6.82413	3.37624e-08	3.1866e-06
transcriptomics	Immune response_Antiviral actions of Interferons	OAC4-ResOfAsthmatics	-3.55	2.49732	0.0230175	0.0643384
transcriptomics	Immune response_Antiviral actions of Interferons	OAC5-ResOfAsthmatics	-3.34	-2.89535	0.0106917	0.035824
transcriptomics	Development_Regulation of CDK5 in CNS	OAC1-ResOfAsthmatics	-0.69	2.28374	0.0288063	0.0765028
transcriptomics	Development_Regulation of CDK5 in CNS	OAC4-ResOfAsthmatics	8.08	-2.37154	0.0303402	0.0797028
transcriptomics	Immune response_NF-AT signaling and leukocyte interactions	OAC1-ResOfAsthmatics	-2	28.5498	9.13198e-08	6.261e-06
transcriptomics	Immune response_NF-AT signaling and leukocyte interactions	OAC2-ResOfAsthmatics	4.64	7.64589	0.00569018	0.0220551
transcriptomics	Immune response_NF-AT signaling and leukocyte interactions	OAC4-ResOfAsthmatics	6.33	7.98379	0.0047198	0.0191466
transcriptomics	Immune response_Role of integrins in NK cells cytotoxicity	OAC2-ResOfAsthmatics	-3.94	6.06598	0.013781	0.0435829
transcriptomics	Immune response_Role of integrins in NK cells cytotoxicity	OAC3-ResOfAsthmatics	-4.66	12.4203	0.000424701	0.00310816
transcriptomics	Immune response_Role of integrins in NK cells cytotoxicity	OAC4-ResOfAsthmatics	-3.77	4.09954	0.0428948	0.103312
transcriptomics	Immune response_Role of integrins in NK cells cytotoxicity	OAC5-ResOfAsthmatics	-15.6	6.28794	0.0121563	0.0395459
transcriptomics	Transport_Rab-9 regulation pathway	OAC1-ResOfAsthmatics	-1.67	30.1848	3.92781e-08	3.5025e-06
transcriptomics	Transport_Rab-9 regulation pathway	OAC3-ResOfAsthmatics	-3.25	13.0702	0.000300034	0.00237915
transcriptomics	Transport_Rab-9 regulation pathway	OAC5-ResOfAsthmatics	-21.96	7.39434	0.00654293	0.0246632
transcriptomics	Development_CNTF receptor signaling	OAC1-ResOfAsthmatics	-10.91	10.7673	0.0010331	0.00601367
transcriptomics	Development_CNTF receptor signaling	OAC3-ResOfAsthmatics	-1.61	18.417	1.77463e-05	0.000301368
transcriptomics	NF-AT signaling in cardiac hypertrophy	OAC2-ResOfAsthmatics	-20.09	2.71988	0.0161709	0.0492342
transcriptomics	NF-AT signaling in cardiac hypertrophy	OAC3-ResOfAsthmatics	-2.22	-3.09867	0.00335977	0.0147136
transcriptomics	Development_Flt3 signaling	OAC1-ResOfAsthmatics	-2.62	15.3863	8.76212e-05	0.000968498
transcriptomics	Development_Flt3 signaling	OAC3-ResOfAsthmatics	-1.39	16.8875	3.96612e-05	0.000537757
transcriptomics	Development_Flt3 signaling	OAC5-ResOfAsthmatics	-4.19	5.49783	0.01904	0.0559763
transcriptomics	Immune response_CD16 signaling in NK cells	OAC2-ResOfAsthmatics	44.46	2.26868	0.0382777	0.0948944
transcriptomics	Immune response_CD16 signaling in NK cells	OAC3-ResOfAsthmatics	-1.65	-4.54024	4.75908e-05	0.000617618
transcriptomics	Immune response_CD16 signaling in NK cells	OAC5-ResOfAsthmatics	-4.06	-2.57764	0.0224493	0.0632195
transcriptomics	Immune response_KLRK1 (NKG2D) signaling pathway	OAC1-ResOfAsthmatics	52.26	2.64277	0.0116598	0.0383342
transcriptomics	Immune response_KLRK1 (NKG2D) signaling pathway	OAC2-ResOfAsthmatics	16.91	2.53583	0.0173799	0.0521288
transcriptomics	Immune response_KLRK1 (NKG2D) signaling pathway	OAC3-ResOfAsthmatics	-1.26	-4.32831	9.74052e-05	0.00104255
transcriptomics	Immune response_KLRK1 (NKG2D) signaling pathway	OAC4-ResOfAsthmatics	16.7	2.22883	0.0409456	0.0998732
transcriptomics	Immune response_KLRK1 (NKG2D) signaling pathway	OAC5-ResOfAsthmatics	-3.86	-3.54491	0.00361561	0.0154749
transcriptomics	Immune response_IL-11 signaling via JAK/STAT	OAC1-ResOfAsthmatics	-0.76	7.44294	0.00636858	0.0241501
transcriptomics	Immune response_IL-11 signaling via JAK/STAT	OAC2-ResOfAsthmatics	-4.61	20.139	7.20117e-06	0.00015883
transcriptomics	Development_Growth hormone signaling via STATs and PLC/IP3	OAC2-ResOfAsthmatics	-35.47	14.9626	0.000109666	0.0011329
transcriptomics	Development_Growth hormone signaling via STATs and PLC/IP3	OAC3-ResOfAsthmatics	-1	5.17927	0.022858	0.0640032
transcriptomics	Development_Growth hormone signaling via STATs and PLC/IP3	OAC5-ResOfAsthmatics	-1.78	4.76076	0.0291157	0.0771693
transcriptomics	Development_Growth hormone signaling via PI3K/AKT and MAPK cascades	OAC1-ResOfAsthmatics	-7.49	3.66556	0.000769238	0.00480898
transcriptomics	Development_Growth hormone signaling via PI3K/AKT and MAPK cascades	OAC3-ResOfAsthmatics	-2.39	-6.12466	1.79418e-07	1.0866e-05
transcriptomics	Development_Endothelin-1/EDNRA transactivation of EGFR	OAC1-ResOfAsthmatics	-5.27	3.5245	0.00133694	0.00734053
transcriptomics	Development_Endothelin-1/EDNRA transactivation of EGFR	OAC3-ResOfAsthmatics	-1.43	-2.2415	0.0313155	0.0817475
transcriptomics	Development_Endothelin-1/EDNRA signaling	OAC1-ResOfAsthmatics	-3.23	5.10431	9.49657e-06	0.000193594
transcriptomics	Development_Endothelin-1/EDNRA signaling	OAC3-ResOfAsthmatics	-1.03	-3.69119	0.000593258	0.00396278
transcriptomics	Regulation of CFTR activity (normal and CF)	OAC1-ResOfAsthmatics	-1.72	24.2883	8.29412e-07	3.19775e-05
transcriptomics	Regulation of CFTR activity (normal and CF)	OAC2-ResOfAsthmatics	-3.17	17.518	2.84595e-05	0.000423397
transcriptomics	Regulation of CFTR activity (normal and CF)	OAC3-ResOfAsthmatics	-2.16	12.9763	0.000315455	0.00247444
transcriptomics	Development_EDNRB signaling	OAC2-ResOfAsthmatics	5.06	2.90086	0.01066	0.0357331
transcriptomics	Development_EDNRB signaling	OAC3-ResOfAsthmatics	-1.66	-3.08631	0.00369028	0.0157574
transcriptomics	Neurophysiological process _Visual perception	OAC1-ResOfAsthmatics	-1.77	19.1418	1.21356e-05	0.00023394
transcriptomics	Neurophysiological process _Visual perception	OAC2-ResOfAsthmatics	-2.54	4.16096	0.041366	0.100527
transcriptomics	Neurophysiological process _Visual perception	OAC3-ResOfAsthmatics	-2.28	13.7367	0.000210307	0.00183262
transcriptomics	Neurophysiological process _Visual perception	OAC4-ResOfAsthmatics	-2.33	5.00091	0.0253339	0.069255
transcriptomics	Nitrogen metabolism	OAC1-ResOfAsthmatics	-4.31	11.3526	0.000753432	0.00473051
transcriptomics	Nitrogen metabolism	OAC3-ResOfAsthmatics	-1.43	8.03721	0.00458262	0.0187056
transcriptomics	Nitrogen metabolism	OAC4-ResOfAsthmatics	9.94	5.00091	0.0253339	0.069255
transcriptomics	Benzo[a]pyrene metabolism	OAC1-ResOfAsthmatics	-2.55	-4.8194	1.70644e-05	0.000293852
transcriptomics	Benzo[a]pyrene metabolism	OAC3-ResOfAsthmatics	-1.82	3.90497	0.000388433	0.00289978
transcriptomics	Benzo[a]pyrene metabolism	OAC4-ResOfAsthmatics	-11.29	-3.01387	0.00737606	0.0269172
transcriptomics	Benzo[a]pyrene metabolism	OAC5-ResOfAsthmatics	-6.57	2.48018	0.0284435	0.07578
transcriptomics	Bromobenzene metabolism/Rodent version	OAC1-ResOfAsthmatics	18.68	2.78946	0.00839395	0.0297213
transcriptomics	Bromobenzene metabolism/Rodent version	OAC2-ResOfAsthmatics	-4.95	-5.21101	4.21586e-05	0.000561906
transcriptomics	Trichloroethylene metabolism/Rodent version	OAC1-ResOfAsthmatics	-1.52	23.0649	1.56623e-06	5.08151e-05
transcriptomics	Trichloroethylene metabolism/Rodent version	OAC3-ResOfAsthmatics	-6.06	19.4353	1.04065e-05	0.000208059
transcriptomics	Dichloroethylene metabolism	OAC3-ResOfAsthmatics	-2.25	3.40707	0.00182454	0.00932153
transcriptomics	1-Naphthylamine and 1-Nitronaphtalene metabolism	OAC1-ResOfAsthmatics	-1.75	15.0918	0.000102405	0.00108095
transcriptomics	1-Naphthylamine and 1-Nitronaphtalene metabolism	OAC2-ResOfAsthmatics	7.73	4.53904	0.0331301	0.0850489
transcriptomics	1-Naphthylamine and 1-Nitronaphtalene metabolism	OAC3-ResOfAsthmatics	-4.82	16.7808	4.19552e-05	0.000561527
transcriptomics	1-Naphthylamine and 1-Nitronaphtalene metabolism	OAC4-ResOfAsthmatics	-1.49	6.91233	0.00856034	0.0301562
transcriptomics	Linoleic acid metabolism	OAC1-ResOfAsthmatics	-1.19	-2.0877	0.0432191	0.103953
transcriptomics	Linoleic acid metabolism	OAC3-ResOfAsthmatics	-5.34	4.94293	1.31575e-05	0.0002455
transcriptomics	Linoleic acid metabolism	OAC4-ResOfAsthmatics	-3.05	-2.41135	0.0302194	0.079486
transcriptomics	Cell adhesion_Role of CDK5 in cell adhesion	OAC2-ResOfAsthmatics	-3.41	-5.16913	2.37724e-05	0.000371539
transcriptomics	Cell adhesion_Role of CDK5 in cell adhesion	OAC3-ResOfAsthmatics	-2.14	3.63435	0.00101144	0.00590889
transcriptomics	Development_Role of CDK5 in neuronal development	OAC1-ResOfAsthmatics	-2.81	28.8191	7.94625e-08	5.57965e-06
transcriptomics	Development_Role of CDK5 in neuronal development	OAC2-ResOfAsthmatics	-7.77	13.3708	0.000255576	0.00210828
transcriptomics	Development_Role of CDK5 in neuronal development	OAC3-ResOfAsthmatics	-2.57	15.1194	0.000100921	0.00106994
transcriptomics	Development_Role of CDK5 in neuronal development	OAC4-ResOfAsthmatics	-1.85	4.53904	0.0331301	0.0850489
transcriptomics	Transcription_Effect of Folic acid on genome stability	OAC1-ResOfAsthmatics	-2.7	3.24264	0.00255783	0.011878
transcriptomics	Transcription_Effect of Folic acid on genome stability	OAC2-ResOfAsthmatics	-6.89	-5.23938	6.04806e-05	0.000737488
transcriptomics	Aminoacyl-tRNA biosynthesis in mitochondrion	OAC1-ResOfAsthmatics	-2.32	34.9157	3.44293e-09	8.07146e-07
transcriptomics	Aminoacyl-tRNA biosynthesis in mitochondrion	OAC2-ResOfAsthmatics	-187.61	20.5479	5.81562e-06	0.000133962
transcriptomics	Aminoacyl-tRNA biosynthesis in cytoplasm	OAC1-ResOfAsthmatics	-1.95	33.3005	7.89634e-09	1.45283e-06
transcriptomics	Aminoacyl-tRNA biosynthesis in cytoplasm	OAC2-ResOfAsthmatics	-3.26	17.6447	2.66249e-05	0.000405428
transcriptomics	Aminoacyl-tRNA biosynthesis in cytoplasm	OAC3-ResOfAsthmatics	-1.63	11.609	0.000656335	0.00425696
transcriptomics	PGE2 pathways in cancer	OAC2-ResOfAsthmatics	12.69	5.41461	0.0199689	0.0579453
transcriptomics	PGE2 pathways in cancer	OAC3-ResOfAsthmatics	-0.95	6.90073	0.00861607	0.0302645
transcriptomics	PGE2 pathways in cancer	OAC4-ResOfAsthmatics	4.03	5.41461	0.0199689	0.0579453
transcriptomics	Apoptosis and survival_Role of CDK5 in neuronal death and survival	OAC1-ResOfAsthmatics	-4.34	4.68105	4.97001e-05	0.000633121
transcriptomics	Apoptosis and survival_APRIL and BAFF signaling	OAC1-ResOfAsthmatics	-1.74	-3.02856	0.00423532	0.0175586
transcriptomics	Apoptosis and survival_APRIL and BAFF signaling	OAC2-ResOfAsthmatics	-7.79	4.41703	0.000209111	0.0018233
transcriptomics	Apoptosis and survival_APRIL and BAFF signaling	OAC3-ResOfAsthmatics	-0.28	-2.89028	0.00611993	0.023404
transcriptomics	Apoptosis and survival_APRIL and BAFF signaling	OAC4-ResOfAsthmatics	-8.03	4.06227	0.000856409	0.00519963
transcriptomics	Sulfur metabolism	OAC1-ResOfAsthmatics	-9.94	4.2733	0.000107797	0.00112157
transcriptomics	Sulfur metabolism	OAC2-ResOfAsthmatics	-4.68	-6.48192	2.39302e-06	6.86046e-05
transcriptomics	Sulfur metabolism	OAC3-ResOfAsthmatics	-2.37	-2.10554	0.0427211	0.103148
transcriptomics	Sulfur metabolism	OAC4-ResOfAsthmatics	-6.32	2.74814	0.00944184	0.0325747
transcriptomics	Acetaminophen metabolism	OAC3-ResOfAsthmatics	-2.7	5.43913	2.30997e-06	6.72853e-05
transcriptomics	Acetaminophen metabolism	OAC4-ResOfAsthmatics	-3.18	-3.09055	0.00736754	0.0268996
transcriptomics	Neurophysiological process_PGE2-induced pain processing	OAC1-ResOfAsthmatics	-3.9	-6.00155	6.2344e-07	2.6982e-05
transcriptomics	Neurophysiological process_PGE2-induced pain processing	OAC3-ResOfAsthmatics	-2.09	3.30944	0.0021582	0.0104891
transcriptomics	Neurophysiological process_PGE2-induced pain processing	OAC5-ResOfAsthmatics	-3.21	3.37314	0.00427067	0.0176799
transcriptomics	Regulation of lipid metabolism_Alpha-1 adrenergic receptors signaling via arachidonic acid	OAC3-ResOfAsthmatics	-2.44	-2.97336	0.00585537	0.022599
transcriptomics	Immune response_PGE2 common pathways	OAC3-ResOfAsthmatics	-2.44	-2.76135	0.00953207	0.0328392
transcriptomics	Immune response_PGE2 in immune and neuroendocrine system interactions	OAC1-ResOfAsthmatics	-1.83	-7.89794	3.21415e-10	1.9929e-07
transcriptomics	Immune response_PGE2 in immune and neuroendocrine system interactions	OAC2-ResOfAsthmatics	-8.86	6.89723	5.97327e-07	2.63895e-05
transcriptomics	Immune response_PGE2 signaling in immune response	OAC1-ResOfAsthmatics	-2.06	-7.63138	9.58338e-10	3.54878e-07
transcriptomics	Immune response_PGE2 signaling in immune response	OAC2-ResOfAsthmatics	-7.88	7.2858	3.70548e-08	3.3662e-06
transcriptomics	Immune response_PGE2 signaling in immune response	OAC4-ResOfAsthmatics	-3.26	2.6388	0.0150432	0.0466312
transcriptomics	Translation_Translation regulation by Alpha-1 adrenergic receptors	OAC1-ResOfAsthmatics	-4.07	5.02524	1.51766e-05	0.000271331
transcriptomics	Translation_Translation regulation by Alpha-1 adrenergic receptors	OAC2-ResOfAsthmatics	-2.26	-2.57272	0.0189005	0.0557014
transcriptomics	Translation_Translation regulation by Alpha-1 adrenergic receptors	OAC3-ResOfAsthmatics	-2	-4.94017	1.51082e-05	0.000270941
transcriptomics	Translation_Translation regulation by Alpha-1 adrenergic receptors	OAC4-ResOfAsthmatics	-4.37	2.31206	0.0269455	0.0726764
transcriptomics	Selenoamino acid metabolism	OAC1-ResOfAsthmatics	-1.4	23.5505	1.21679e-06	4.27201e-05
transcriptomics	Selenoamino acid metabolism	OAC2-ResOfAsthmatics	-19.47	16.1543	5.83847e-05	0.00071493
transcriptomics	Development_Activation of ERK by Alpha-1 adrenergic receptors	OAC3-ResOfAsthmatics	-1	3.9589	0.046624	0.110138
transcriptomics	Muscle contraction_GPCRs in the regulation of smooth muscle tone	OAC1-ResOfAsthmatics	-1.72	-2.42836	0.0202458	0.0586667
transcriptomics	Muscle contraction_GPCRs in the regulation of smooth muscle tone	OAC3-ResOfAsthmatics	-3.47	2.06107	0.0487215	0.113916
transcriptomics	Muscle contraction_GPCRs in the regulation of smooth muscle tone	OAC4-ResOfAsthmatics	-2.67	-3.32111	0.00244091	0.011519
transcriptomics	Development_Alpha-1 adrenergic receptors signaling via Cyclic AMP	OAC1-ResOfAsthmatics	-2.39	-4.36567	8.51338e-05	0.000951699
transcriptomics	Development_Alpha-1 adrenergic receptors signaling via Cyclic AMP	OAC2-ResOfAsthmatics	-2.39	4.67191	1.87454e-05	0.000313266
transcriptomics	Cytoskeleton remodeling_Alpha-1A adrenergic receptor-dependent inhibition of PI3K	OAC3-ResOfAsthmatics	-2.46	2.98992	0.00538027	0.0211643
transcriptomics	Butanoate metabolism	OAC1-ResOfAsthmatics	-1.66	31.3001	2.21074e-08	2.56995e-06
transcriptomics	Butanoate metabolism	OAC2-ResOfAsthmatics	-50.95	23.6721	1.14224e-06	4.04937e-05
transcriptomics	Butanoate metabolism	OAC3-ResOfAsthmatics	-5.51	8.79148	0.00302641	0.0136062
transcriptomics	Huntington's disease (general schema)	OAC3-ResOfAsthmatics	-3.67	2.91953	0.00678178	0.0253858
transcriptomics	Huntington's disease (general schema)	OAC4-ResOfAsthmatics	-16.19	-4.21165	0.00045559	0.00324713
transcriptomics	Huntington's disease (general schema)	OAC5-ResOfAsthmatics	-3.94	2.33351	0.0350073	0.0886002
transcriptomics	2-Naphthylamine and 2-Nitronaphtalene metabolism	OAC3-ResOfAsthmatics	-4.41	4.84578	3.03306e-05	0.000445779
transcriptomics	2-Naphthylamine and 2-Nitronaphtalene metabolism	OAC4-ResOfAsthmatics	-6.36	-6.57644	2.12781e-07	1.20341e-05
transcriptomics	Development_Mu-type opioid receptor regulation of proliferation	OAC3-ResOfAsthmatics	-2.12	-3.76227	0.000564391	0.00382467
transcriptomics	Neurophysiological process_Role of CDK5 in presynaptic signaling	OAC4-ResOfAsthmatics	-17.65	-2.33686	0.0306188	0.0803039
transcriptomics	Development_Alpha-2 adrenergic receptor activation of ERK	OAC1-ResOfAsthmatics	-2.23	4.20854	0.000191772	0.0017038
transcriptomics	Development_Alpha-2 adrenergic receptor activation of ERK	OAC3-ResOfAsthmatics	-1.44	-4.27768	7.79229e-05	0.000892521
transcriptomics	Anandamide biosynthesis and metabolism	OAC1-ResOfAsthmatics	-1.22	11.694	0.000627022	0.00410872
transcriptomics	Anandamide biosynthesis and metabolism	OAC3-ResOfAsthmatics	-4.44	15.3223	9.06382e-05	0.000993605
transcriptomics	Anandamide biosynthesis and metabolism	OAC4-ResOfAsthmatics	-1.97	4.60365	0.0319039	0.0826896
transcriptomics	N-Acylethanolamines, Phospholipase A2 pathway	OAC1-ResOfAsthmatics	-1.51	11.5227	0.000687531	0.00441789
transcriptomics	N-Acylethanolamines, Phospholipase A2 pathway	OAC2-ResOfAsthmatics	130.38	4.28516	0.0384465	0.0951668
transcriptomics	N-Acylethanolamines, Phospholipase A2 pathway	OAC3-ResOfAsthmatics	-7.61	6.76476	0.00929757	0.0321762
transcriptomics	Transport_Alpha-2 adrenergic receptor regulation of ion channels	OAC2-ResOfAsthmatics	-5.14	2.78816	0.0132769	0.0423851
transcriptomics	Development_Beta-adrenergic receptors transactivation of EGFR	OAC2-ResOfAsthmatics	-10.44	3.91804	0.0477706	0.112245
transcriptomics	Development_Beta-adrenergic receptors transactivation of EGFR	OAC3-ResOfAsthmatics	-2.65	13.6405	0.000221364	0.00189569
transcriptomics	Immune response_Histamine H1 receptor signaling in immune response	OAC2-ResOfAsthmatics	-6.81	2.57303	0.0219295	0.0620852
transcriptomics	Immune response_Histamine H1 receptor signaling in immune response	OAC3-ResOfAsthmatics	-6.73	-3.10168	0.00382783	0.0161878
transcriptomics	Immune response_Histamine H1 receptor signaling in immune response	OAC4-ResOfAsthmatics	-3.25	2.98507	0.00772408	0.0278239
transcriptomics	Development_Beta-adrenergic receptor-induced regulation of ERK	OAC3-ResOfAsthmatics	-1.6	18.3056	1.88153e-05	0.000313266
transcriptomics	Development_Beta-adrenergic receptor-induced regulation of ERK	OAC4-ResOfAsthmatics	11.52	7.98379	0.0047198	0.0191466
transcriptomics	Immune response_Histamine signaling in dendritic cells	OAC1-ResOfAsthmatics	-1.89	-4.21377	0.000135215	0.00131023
transcriptomics	Immune response_Histamine signaling in dendritic cells	OAC2-ResOfAsthmatics	-18.02	3.44375	0.00373467	0.0158399
transcriptomics	Signal transduction_HTR2A-dependent arachidonic acid production	OAC2-ResOfAsthmatics	-72.02	2.86756	0.0112785	0.0373765
transcriptomics	Signal transduction_HTR2A-dependent arachidonic acid production	OAC3-ResOfAsthmatics	-1.16	-2.47367	0.0199766	0.057953
transcriptomics	Blood coagulation_GPCRs in platelet aggregation	OAC2-ResOfAsthmatics	-2.82	2.2532	0.0401776	0.0983269
transcriptomics	Apoptosis and survival_Beta-2 adrenergic receptor anti-apoptotic action	OAC1-ResOfAsthmatics	-5.25	3.53392	0.00110147	0.00628255
transcriptomics	Apoptosis and survival_Beta-2 adrenergic receptor anti-apoptotic action	OAC3-ResOfAsthmatics	-3.17	-4.69695	7.05609e-05	0.00082607
transcriptomics	Apoptosis and survival_Beta-2 adrenergic receptor anti-apoptotic action	OAC4-ResOfAsthmatics	-4.17	2.07003	0.0495265	0.115068
transcriptomics	Development_Signaling of Beta-adrenergic receptors via Beta-arrestins	OAC1-ResOfAsthmatics	-2.52	4.60907	5.72654e-05	0.000708385
transcriptomics	Development_Signaling of Beta-adrenergic receptors via Beta-arrestins	OAC3-ResOfAsthmatics	-1.7	-2.55298	0.015659	0.0479975
transcriptomics	Development_Signaling of Beta-adrenergic receptors via Beta-arrestins	OAC5-ResOfAsthmatics	39.75	-2.43866	0.0284962	0.0758455
transcriptomics	Development_Beta-adrenergic receptors signaling via Cyclic AMP	OAC1-ResOfAsthmatics	-5.17	-4.75086	1.69573e-05	0.000292725
transcriptomics	Development_Beta-adrenergic receptors signaling via Cyclic AMP	OAC3-ResOfAsthmatics	-0.59	2.81377	0.00765485	0.0276499
transcriptomics	Development_Beta-adrenergic receptors signaling via Cyclic AMP	OAC5-ResOfAsthmatics	-3.41	5.24977	9.88745e-05	0.00105517
transcriptomics	Naphthalene metabolism	OAC1-ResOfAsthmatics	-0.96	8.4343	0.00368209	0.0157317
transcriptomics	Naphthalene metabolism	OAC2-ResOfAsthmatics	-4.83	24.7126	6.65492e-07	2.75582e-05
transcriptomics	Naphthalene metabolism	OAC4-ResOfAsthmatics	-2.57	5.06872	0.0243613	0.0672667
transcriptomics	Naphthalene metabolism	OAC5-ResOfAsthmatics	-2.95	5.80751	0.0159579	0.0487797
transcriptomics	Blood coagulation_GPIb-IX-V-dependent platelet activation	OAC3-ResOfAsthmatics	-0.71	-3.40604	0.00123021	0.00686415
transcriptomics	Blood coagulation_GPIb-IX-V-dependent platelet activation	OAC4-ResOfAsthmatics	-5.96	2.13248	0.0496456	0.115234
transcriptomics	Blood coagulation_GPVI-dependent platelet activation	OAC2-ResOfAsthmatics	14.75	4.03858	0.0444711	0.106244
transcriptomics	Blood coagulation_GPVI-dependent platelet activation	OAC3-ResOfAsthmatics	-1.9	12.0563	0.000516172	0.00357265
transcriptomics	Blood coagulation_GPVI-dependent platelet activation	OAC4-ResOfAsthmatics	-157.9	6.14064	0.013211	0.042221
transcriptomics	Neurophysiological process_Mu-type opioid receptor-mediated analgesia	OAC1-ResOfAsthmatics	-3.01	-5.97139	2.30826e-07	1.27569e-05
transcriptomics	Neurophysiological process_Mu-type opioid receptor-mediated analgesia	OAC2-ResOfAsthmatics	-3.51	5.77802	1.70723e-05	0.000293852
transcriptomics	Neurophysiological process_Mu-type opioid receptor-mediated analgesia	OAC5-ResOfAsthmatics	-1.08	2.61062	0.0186908	0.0551487
transcriptomics	Development_Mu-type opioid receptor signaling via Beta-arrestin	OAC2-ResOfAsthmatics	3.48	2.87354	0.0110125	0.0368055
transcriptomics	Development_Mu-type opioid receptor signaling via Beta-arrestin	OAC3-ResOfAsthmatics	-1.43	-4.09952	0.000233267	0.00196564
transcriptomics	Development_Mu-type opioid receptor signaling	OAC1-ResOfAsthmatics	-3.4	5.23199	5.77639e-06	0.000133481
transcriptomics	Development_Mu-type opioid receptor signaling	OAC3-ResOfAsthmatics	-1.74	-5.985	1.20743e-06	4.2494e-05
transcriptomics	Development_Mu-type opioid receptor signaling	OAC4-ResOfAsthmatics	-2.56	2.11097	0.0457866	0.108601
transcriptomics	Neurophysiological process_Dopamine D2 receptor transactivation of PDGFR in CNS	OAC3-ResOfAsthmatics	-2.9	-2.33097	0.0267423	0.0723295
transcriptomics	Development_Transactivation of PDGFR in non-neuronal cells by Dopamine D2 receptor	OAC2-ResOfAsthmatics	8.21	2.40003	0.0297699	0.0784739
transcriptomics	Development_Transactivation of PDGFR in non-neuronal cells by Dopamine D2 receptor	OAC3-ResOfAsthmatics	-1.38	-2.9169	0.00604284	0.0231749
transcriptomics	Development_Dopamine D2 receptor transactivation of EGFR	OAC1-ResOfAsthmatics	-7.34	3.06309	0.00446739	0.0183117
transcriptomics	Development_Dopamine D2 receptor transactivation of EGFR	OAC3-ResOfAsthmatics	-2.02	-5.57814	9.69514e-07	3.6133e-05
transcriptomics	Apoptosis and survival_Apoptotic Activin A signaling	OAC1-ResOfAsthmatics	-8.54	6.58527	7.39533e-08	5.28015e-06
transcriptomics	Apoptosis and survival_Apoptotic Activin A signaling	OAC3-ResOfAsthmatics	-1.54	-3.55074	0.00108389	0.00624183
transcriptomics	Development_Role of Activin A in cell differentiation and proliferation	OAC1-ResOfAsthmatics	-2.12	-9.3845	3.66614e-13	1.33218e-09
transcriptomics	Development_Role of Activin A in cell differentiation and proliferation	OAC2-ResOfAsthmatics	-4.01	3.10128	0.00460091	0.0187452
transcriptomics	Development_Role of Activin A in cell differentiation and proliferation	OAC3-ResOfAsthmatics	-2.39	2.61705	0.0140737	0.0442774
transcriptomics	Signal transduction_Activin A signaling regulation	OAC4-ResOfAsthmatics	-1.93	6.36735	0.0116239	0.038294
transcriptomics	Cytoskeleton remodeling_Role of Activin A in cytoskeleton remodeling	OAC1-ResOfAsthmatics	-3.02	5.26658	4.4647e-06	0.000109142
transcriptomics	Cytoskeleton remodeling_Role of Activin A in cytoskeleton remodeling	OAC3-ResOfAsthmatics	-2.26	-5.49262	3.07415e-06	8.30534e-05
transcriptomics	Cytoskeleton remodeling_Role of Activin A in cytoskeleton remodeling	OAC4-ResOfAsthmatics	-6.99	4.0371	0.000473247	0.00334239
transcriptomics	Main growth factor signaling cascades in multiple myeloma cells	OAC2-ResOfAsthmatics	-24.22	5.15935	4.48738e-05	0.000588666
transcriptomics	Main growth factor signaling cascades in multiple myeloma cells	OAC3-ResOfAsthmatics	-0.86	-4.08889	0.000194136	0.00171432
transcriptomics	Main growth factor signaling cascades in multiple myeloma cells	OAC4-ResOfAsthmatics	33.36	3.25824	0.00415176	0.0172839
transcriptomics	Main growth factor signaling cascades in multiple myeloma cells	OAC5-ResOfAsthmatics	-2.36	-2.60326	0.0213663	0.0609059
transcriptomics	Neurophysiological process_ACM1 and ACM2 in neuronal membrane polarization	OAC1-ResOfAsthmatics	-3.5	-4.43213	3.78154e-05	0.000525474
transcriptomics	Neurophysiological process_ACM1 and ACM2 in neuronal membrane polarization	OAC2-ResOfAsthmatics	-6.72	4.37116	0.00051736	0.00357746
transcriptomics	Development_ACM2 and ACM4 activation of ERK	OAC2-ResOfAsthmatics	-34.77	2.66441	0.0187471	0.0552829
transcriptomics	Development_ACM2 and ACM4 activation of ERK	OAC3-ResOfAsthmatics	-4.93	-2.95364	0.00570275	0.0220862
transcriptomics	Development_Activation of Erk by ACM1, ACM3 and ACM5	OAC1-ResOfAsthmatics	-1.59	2.82397	0.00719218	0.0264052
transcriptomics	Development_Activation of Erk by ACM1, ACM3 and ACM5	OAC3-ResOfAsthmatics	-2.7	-4.04142	0.000220959	0.00189477
transcriptomics	Neurophysiological process_Kappa-type opioid receptor in transmission of nerve impulses	OAC1-ResOfAsthmatics	-3.26	-4.676	2.50219e-05	0.000387733
transcriptomics	Neurophysiological process_Kappa-type opioid receptor in transmission of nerve impulses	OAC2-ResOfAsthmatics	-4.98	4.85968	0.000172605	0.00158185
transcriptomics	Development_Activation of ERK by Kappa-type opioid receptor	OAC2-ResOfAsthmatics	119.21	2.99988	0.00921292	0.0319746
transcriptomics	Development_Activation of ERK by Kappa-type opioid receptor	OAC3-ResOfAsthmatics	-2.1	-2.54019	0.0162623	0.049455
transcriptomics	Neurophysiological process_Delta-type opioid receptor in the nervous system	OAC1-ResOfAsthmatics	-4.72	-3.41057	0.00139799	0.00760756
transcriptomics	Neurophysiological process_Delta-type opioid receptor in the nervous system	OAC2-ResOfAsthmatics	-5.54	3.26085	0.00545295	0.0213516
transcriptomics	Cell cycle_ESR1 regulation of G1/S transition	OAC1-ResOfAsthmatics	-4.5	3.10081	0.00351697	0.015196
transcriptomics	Cell cycle_ESR1 regulation of G1/S transition	OAC3-ResOfAsthmatics	-2.87	-3.81493	0.000577549	0.00388462
transcriptomics	Cell cycle_ESR1 regulation of G1/S transition	OAC4-ResOfAsthmatics	-4.67	4.19086	0.000253894	0.00210396
transcriptomics	Th17 cells in CF	OAC2-ResOfAsthmatics	-2.81	2.57369	0.0174978	0.0523961
transcriptomics	Th17 cells in CF	OAC3-ResOfAsthmatics	-11.08	-3.24307	0.00283242	0.0129057
transcriptomics	Th17 cells in CF	OAC4-ResOfAsthmatics	-4.22	5.18784	7.64763e-05	0.000879475
transcriptomics	Regulation of degradation of deltaF508-CFTR in CF	OAC1-ResOfAsthmatics	-1.61	32.0074	1.53588e-08	2.02946e-06
transcriptomics	Regulation of degradation of deltaF508-CFTR in CF	OAC2-ResOfAsthmatics	-3.66	13.0413	0.000304693	0.00240299
transcriptomics	Regulation of degradation of deltaF508-CFTR in CF	OAC3-ResOfAsthmatics	-2.69	13.3538	0.0002579	0.00212384
transcriptomics	Transport_Clathrin-coated vesicle cycle	OAC1-ResOfAsthmatics	-1.62	34.0299	5.42709e-09	1.14323e-06
transcriptomics	Transport_Clathrin-coated vesicle cycle	OAC2-ResOfAsthmatics	-3.56	10.8502	0.000987836	0.00580921
transcriptomics	Transport_Clathrin-coated vesicle cycle	OAC3-ResOfAsthmatics	-2.26	20.0129	7.69234e-06	0.000165642
transcriptomics	Transport_Clathrin-coated vesicle cycle	OAC4-ResOfAsthmatics	-1.49	4.80023	0.028456	0.07578
transcriptomics	Signal transduction_mTORC2 upstream signaling	OAC1-ResOfAsthmatics	-1.52	28.8191	7.94625e-08	5.57965e-06
transcriptomics	Signal transduction_mTORC2 upstream signaling	OAC2-ResOfAsthmatics	-4.23	14.7297	0.000124078	0.00123272
transcriptomics	Signal transduction_mTORC2 upstream signaling	OAC3-ResOfAsthmatics	-2.12	12.4203	0.000424701	0.00310816
transcriptomics	Bacterial infections in CF airways	OAC2-ResOfAsthmatics	-3.78	14.8459	0.000116662	0.00118454
transcriptomics	Bacterial infections in CF airways	OAC3-ResOfAsthmatics	-2.53	13.2589	0.000271286	0.00220041
transcriptomics	Bacterial infections in CF airways	OAC4-ResOfAsthmatics	-2.9	10.8502	0.000987836	0.00580921
transcriptomics	Oxidative stress_NOX and DUOX families of NADPH oxidases	OAC1-ResOfAsthmatics	-2.25	6.10894	2.00809e-07	1.15366e-05
transcriptomics	Oxidative stress_NOX and DUOX families of NADPH oxidases	OAC2-ResOfAsthmatics	13.49	-2.60363	0.0168611	0.0508984
transcriptomics	Oxidative stress_NOX and DUOX families of NADPH oxidases	OAC3-ResOfAsthmatics	-29.65	-2.52051	0.016418	0.0498196
transcriptomics	Development_Activation of astroglial cells proliferation by ACM3	OAC1-ResOfAsthmatics	-4.22	4.42592	7.28265e-05	0.000845474
transcriptomics	Development_Activation of astroglial cells proliferation by ACM3	OAC3-ResOfAsthmatics	-1.59	-3.39456	0.001655	0.00864369
transcriptomics	Development_Activation of astroglial cells proliferation by ACM3	OAC4-ResOfAsthmatics	72.32	2.09494	0.0472065	0.111261
transcriptomics	Protein folding and maturation_Angiotensin system maturation	OAC5-ResOfAsthmatics	-3.69	2.56796	0.0239189	0.0663278
transcriptomics	Cytoskeleton remodeling_ACM3 and ACM4 in keratinocyte migration	OAC4-ResOfAsthmatics	-2.32	4.66872	0.0307168	0.080329
transcriptomics	Transport_ACM3 signaling in salivary glands	OAC1-ResOfAsthmatics	-2.83	12.5697	0.000392062	0.00292087
transcriptomics	Transport_ACM3 signaling in salivary glands	OAC2-ResOfAsthmatics	-47.9	6.44384	0.0111338	0.0369728
transcriptomics	Transport_ACM3 signaling in salivary glands	OAC3-ResOfAsthmatics	-9.53	9.90428	0.00164895	0.0086214
transcriptomics	Transport_ACM3 signaling in salivary glands	OAC4-ResOfAsthmatics	-3.85	8.329	0.00390172	0.0164238
transcriptomics	G-protein signaling_Regulation of Cyclic AMP levels by ACM	OAC4-ResOfAsthmatics	14.51	-2.217	0.0390342	0.096163
transcriptomics	G-protein signaling_Regulation of Cyclic AMP levels by ACM	OAC5-ResOfAsthmatics	-2.51	2.83686	0.0139076	0.0439162
transcriptomics	Mucin expression in CF airways	OAC2-ResOfAsthmatics	-4.97	2.80627	0.013482	0.0428892
transcriptomics	Mucin expression in CF airways	OAC3-ResOfAsthmatics	-2.01	-2.69744	0.0100157	0.0341011
transcriptomics	IL-17-induced mucin expression in CF airways	OAC3-ResOfAsthmatics	-5.56	-3.90997	0.000475122	0.0033475
transcriptomics	IL-17-induced mucin expression in CF airways	OAC4-ResOfAsthmatics	-6.53	4.38071	0.000396138	0.00294186
transcriptomics	Neurophysiological process_ACM regulation of nerve impulse	OAC3-ResOfAsthmatics	-8.15	-2.21281	0.0327439	0.0845994
transcriptomics	Muscle contraction_ACM regulation of smooth muscle contraction	OAC2-ResOfAsthmatics	-18.74	2.44447	0.0278878	0.0747209
transcriptomics	Muscle contraction_ACM regulation of smooth muscle contraction	OAC3-ResOfAsthmatics	-3.41	-3.379	0.00203149	0.0100674
transcriptomics	Muscle contraction_ACM regulation of smooth muscle contraction	OAC4-ResOfAsthmatics	-14.58	3.30229	0.00368625	0.0157448
transcriptomics	Regulation of lipid metabolism_Stimulation of Arachidonic acid production by ACM receptors	OAC1-ResOfAsthmatics	-3.98	2.26195	0.0287757	0.0764772
transcriptomics	Regulation of lipid metabolism_Stimulation of Arachidonic acid production by ACM receptors	OAC3-ResOfAsthmatics	-2.33	-5.90868	5.08233e-07	2.36012e-05
transcriptomics	Regulation of lipid metabolism_Stimulation of Arachidonic acid production by ACM receptors	OAC4-ResOfAsthmatics	-5.47	3.5391	0.00204438	0.0101175
transcriptomics	Regulation of lipid metabolism_Stimulation of Arachidonic acid production by ACM receptors	OAC5-ResOfAsthmatics	-6.09	-2.35232	0.03407	0.0871077
transcriptomics	Protein folding and maturation_Bradykinin / Kallidin maturation	OAC1-ResOfAsthmatics	-2.11	9.72139	0.00182136	0.00930851
transcriptomics	Protein folding and maturation_Bradykinin / Kallidin maturation	OAC3-ResOfAsthmatics	12.85	11.1701	0.000831246	0.00509158
transcriptomics	Protein folding and maturation_Bradykinin / Kallidin maturation	OAC4-ResOfAsthmatics	-1.82	3.91804	0.0477706	0.112245
transcriptomics	Muscle contraction_Role of kappa-type opioid receptor in heart	OAC1-ResOfAsthmatics	-3.69	-4.68162	3.55398e-05	0.000499585
transcriptomics	Muscle contraction_Role of kappa-type opioid receptor in heart	OAC3-ResOfAsthmatics	-1.77	2.65549	0.0116941	0.0384381
transcriptomics	Muscle contraction_Role of kappa-type opioid receptor in heart	OAC4-ResOfAsthmatics	-1.92	-2.12242	0.0488788	0.114056
transcriptomics	Muscle contraction_Role of kappa-type opioid receptor in heart	OAC5-ResOfAsthmatics	-2.63	3.28455	0.00439738	0.0180588
transcriptomics	Muscle contraction_Delta-type opioid receptor in smooth muscle contraction	OAC1-ResOfAsthmatics	-1.99	-3.32534	0.00204602	0.0101222
transcriptomics	Muscle contraction_Delta-type opioid receptor in smooth muscle contraction	OAC2-ResOfAsthmatics	-12.11	2.58055	0.0189086	0.0557137
transcriptomics	Development_Delta-type opioid receptor signaling via G-protein alpha-14	OAC3-ResOfAsthmatics	-0.48	-2.66003	0.0110634	0.0369416
transcriptomics	Immune response_Delta-type opioid receptor signaling in T-cells	OAC1-ResOfAsthmatics	-12.22	2.85224	0.00631219	0.0239657
transcriptomics	Immune response_Delta-type opioid receptor signaling in T-cells	OAC3-ResOfAsthmatics	-2.19	-5.28285	1.19491e-05	0.000231266
transcriptomics	Development_Delta-type opioid receptor mediated cardioprotection	OAC2-ResOfAsthmatics	-6.97	3.52121	0.00285202	0.0129869
transcriptomics	Development_Delta-type opioid receptor mediated cardioprotection	OAC3-ResOfAsthmatics	-1.56	-4.28304	7.82876e-05	0.000895993
transcriptomics	Translation_Opioid receptors in regulation of translation	OAC1-ResOfAsthmatics	-19.73	2.46039	0.0191651	0.0562584
transcriptomics	Translation_Opioid receptors in regulation of translation	OAC3-ResOfAsthmatics	-3.13	-3.58054	0.00151003	0.00805149
transcriptomics	wtCFTR and deltaF508-CFTR traffic / Generic schema (normal and CF)	OAC1-ResOfAsthmatics	-1.7	31.0193	2.55471e-08	2.71041e-06
transcriptomics	wtCFTR and deltaF508-CFTR traffic / Generic schema (normal and CF)	OAC2-ResOfAsthmatics	-3.84	10.0685	0.00150826	0.00804499
transcriptomics	wtCFTR and deltaF508-CFTR traffic / Generic schema (normal and CF)	OAC3-ResOfAsthmatics	-1.88	19.2067	1.17303e-05	0.000228582
transcriptomics	wtCFTR and deltaF508-CFTR traffic / Generic schema (normal and CF)	OAC4-ResOfAsthmatics	-1.33	3.85845	0.0494961	0.11503
transcriptomics	wtCFTR traffic / ER-to-Golgi (normal)	OAC1-ResOfAsthmatics	-1.52	29.9091	4.52779e-08	3.76066e-06
transcriptomics	wtCFTR traffic / ER-to-Golgi (normal)	OAC2-ResOfAsthmatics	-2.58	10.6521	0.00109949	0.00627446
transcriptomics	wtCFTR traffic / ER-to-Golgi (normal)	OAC3-ResOfAsthmatics	-1.88	17.644	2.66354e-05	0.000405428
transcriptomics	DeltaF508-CFTR traffic / ER-to-Golgi in CF	OAC1-ResOfAsthmatics	-1.52	29.9091	4.52779e-08	3.76066e-06
transcriptomics	DeltaF508-CFTR traffic / ER-to-Golgi in CF	OAC2-ResOfAsthmatics	-2.58	10.6521	0.00109949	0.00627446
transcriptomics	DeltaF508-CFTR traffic / ER-to-Golgi in CF	OAC3-ResOfAsthmatics	-1.88	17.644	2.66354e-05	0.000405428
transcriptomics	wtCFTR and deltaF508 traffic / Membrane expression (normal and CF)	OAC1-ResOfAsthmatics	-2.28	20.032	7.61557e-06	0.000165459
transcriptomics	wtCFTR and deltaF508 traffic / Membrane expression (normal and CF)	OAC2-ResOfAsthmatics	-2.74	19.2009	1.17657e-05	0.000228582
transcriptomics	wtCFTR and deltaF508-CFTR traffic / Clathrin coated vesicles formation (normal and CF)	OAC1-ResOfAsthmatics	-4.87	4.11868	0.000243816	0.00203203
transcriptomics	wtCFTR and deltaF508-CFTR traffic / Clathrin coated vesicles formation (normal and CF)	OAC2-ResOfAsthmatics	-8.26	-2.42251	0.027036	0.07284
transcriptomics	wtCFTR traffic / Sorting endosome formation (normal)	OAC1-ResOfAsthmatics	-1.94	15.4851	8.31587e-05	0.000933368
transcriptomics	wtCFTR traffic / Sorting endosome formation (normal)	OAC3-ResOfAsthmatics	-1.81	25.5912	4.21951e-07	2.05807e-05
transcriptomics	wtCFTR traffic / Sorting endosome formation (normal)	OAC4-ResOfAsthmatics	-3.19	5.84475	0.0156236	0.0479293
transcriptomics	DeltaF508-CFTR traffic / Sorting endosome formation in CF	OAC1-ResOfAsthmatics	-2.01	15.8834	6.73669e-05	0.000795433
transcriptomics	DeltaF508-CFTR traffic / Sorting endosome formation in CF	OAC3-ResOfAsthmatics	-2.38	24.8079	6.3338e-07	2.6982e-05
transcriptomics	DeltaF508-CFTR traffic / Sorting endosome formation in CF	OAC4-ResOfAsthmatics	-2.58	7.3153	0.00683701	0.0254875
transcriptomics	wtCFTR and deltaF508 traffic / Late endosome and lysosome (normal and CF)	OAC1-ResOfAsthmatics	-2.62	5.69135	2.25645e-06	6.59909e-05
transcriptomics	wtCFTR and deltaF508 traffic / Late endosome and lysosome (normal and CF)	OAC3-ResOfAsthmatics	-6.75	-6.70286	3.21456e-08	3.13582e-06
transcriptomics	Regulation of degradation of wtCFTR	OAC1-ResOfAsthmatics	-2	32.1498	1.42732e-08	1.95808e-06
transcriptomics	Regulation of degradation of wtCFTR	OAC2-ResOfAsthmatics	-5.18	10.6521	0.00109949	0.00627446
transcriptomics	Regulation of degradation of wtCFTR	OAC3-ResOfAsthmatics	-3.55	14.8175	0.00011843	0.00119457
transcriptomics	Signal transduction_Amino acid-dependent mTORC1 activation	OAC1-ResOfAsthmatics	-2.42	14.1308	0.000170527	0.00156874
transcriptomics	Signal transduction_Amino acid-dependent mTORC1 activation	OAC3-ResOfAsthmatics	-1.41	15.8356	6.90897e-05	0.000812475
transcriptomics	Signal transduction_Amino acid-dependent mTORC1 activation	OAC4-ResOfAsthmatics	-2.6	9.68858	0.00185416	0.00941988
transcriptomics	Transport_Intracellular cholesterol transport	OAC1-ResOfAsthmatics	-1.37	22.824	1.77532e-06	5.58536e-05
transcriptomics	Transport_Intracellular cholesterol transport	OAC2-ResOfAsthmatics	-4.06	13.7043	0.00021396	0.00184896
transcriptomics	Transport_Intracellular cholesterol transport	OAC3-ResOfAsthmatics	-2.46	14.7176	0.000124877	0.00123728
transcriptomics	Transport_Intracellular cholesterol transport	OAC4-ResOfAsthmatics	-1.41	7.39726	0.00653233	0.0246617
transcriptomics	CFTR folding and maturation (normal and CF)	OAC1-ResOfAsthmatics	-1.76	29.498	5.59745e-08	4.41458e-06
transcriptomics	CFTR folding and maturation (normal and CF)	OAC2-ResOfAsthmatics	-5.31	7.64589	0.00569018	0.0220551
transcriptomics	CFTR folding and maturation (normal and CF)	OAC3-ResOfAsthmatics	-1.59	12.1468	0.000491723	0.00344443
transcriptomics	CFTR-dependent regulation of ion channels in CF	OAC3-ResOfAsthmatics	-1.73	2.72875	0.0100368	0.0341411
transcriptomics	Impaired Lipoxin A4 signaling in CF	OAC1-ResOfAsthmatics	-0.12	-2.44935	0.0195638	0.0571463
transcriptomics	Impaired inhibitory action of lipoxins on ROS production in neutrophils in CF	OAC2-ResOfAsthmatics	-11.7	3.57758	0.00240368	0.0113873
transcriptomics	Impaired inhibitory action of lipoxins on ROS production in neutrophils in CF	OAC3-ResOfAsthmatics	-1.56	-4.29779	0.000124538	0.00123595
transcriptomics	Impaired inhibitory action of lipoxins on ROS production in neutrophils in CF	OAC4-ResOfAsthmatics	-7.78	3.84722	0.000744734	0.00470231
transcriptomics	Impaired inhibitory action of lipoxins on neutrophil migration in CF	OAC3-ResOfAsthmatics	-6.14	-3.34725	0.0018969	0.00956148
transcriptomics	Impaired inhibitory action of lipoxins and Resolvin E1 on neutrophil functions in CF	OAC1-ResOfAsthmatics	-1.18	-3.29006	0.0019703	0.00982783
transcriptomics	Impaired inhibitory action of lipoxins and Resolvin E1 on neutrophil functions in CF	OAC2-ResOfAsthmatics	-12.88	5.46164	2.29766e-05	0.000365789
transcriptomics	Impaired inhibitory action of lipoxins and Resolvin E1 on neutrophil functions in CF	OAC3-ResOfAsthmatics	-1.28	-2.40652	0.0229539	0.0641851
transcriptomics	Impaired inhibitory action of lipoxins and Resolvin E1 on neutrophil functions in CF	OAC4-ResOfAsthmatics	-7.34	3.98048	0.000443632	0.0032001
transcriptomics	Immune response_Bacterial infections in normal airways	OAC1-ResOfAsthmatics	-1.85	9.56523	0.00198298	0.00986737
transcriptomics	Immune response_Bacterial infections in normal airways	OAC2-ResOfAsthmatics	-3.28	21.2386	4.05518e-06	0.000101624
transcriptomics	Immune response_Bacterial infections in normal airways	OAC3-ResOfAsthmatics	-6.39	7.10722	0.0076774	0.0276901
transcriptomics	Immune response_Bacterial infections in normal airways	OAC4-ResOfAsthmatics	-2.8	9.50137	0.00205319	0.0101266
transcriptomics	Th17 cells in CF (mouse model)	OAC2-ResOfAsthmatics	-3.22	2.54346	0.0178517	0.0532584
transcriptomics	Th17 cells in CF (mouse model)	OAC3-ResOfAsthmatics	-3.71	-2.89794	0.00706581	0.0261194
transcriptomics	Th17 cells in CF (mouse model)	OAC4-ResOfAsthmatics	-5.03	4.97967	0.000113615	0.00116624
transcriptomics	Renal secretion of organic electrolytes / Rodent version	OAC1-ResOfAsthmatics	-2.48	-5.65288	2.89106e-06	7.91365e-05
transcriptomics	Renal secretion of organic electrolytes / Rodent version	OAC2-ResOfAsthmatics	83.17	3.53407	0.00221152	0.0107041
transcriptomics	Renal secretion of organic electrolytes / Rodent version	OAC3-ResOfAsthmatics	-1.42	4.63307	2.32594e-05	0.000366724
transcriptomics	Renal secretion of drugs / Rodent version	OAC1-ResOfAsthmatics	-1.93	24.7865	6.40441e-07	2.6982e-05
transcriptomics	Renal secretion of drugs / Rodent version	OAC2-ResOfAsthmatics	-22.34	13.3708	0.000255576	0.00210828
transcriptomics	Renal secretion of drugs / Rodent version	OAC3-ResOfAsthmatics	-7.02	14.125	0.000171057	0.00156897
transcriptomics	Renal secretion of drugs / Rodent version	OAC4-ResOfAsthmatics	-1.96	4.16096	0.041366	0.100527
transcriptomics	Renal secretion of inorganic electrolytes	OAC1-ResOfAsthmatics	-2.74	-6.14397	6.35629e-07	2.6982e-05
transcriptomics	Renal secretion of inorganic electrolytes	OAC2-ResOfAsthmatics	5.03	3.16902	0.00427794	0.0176999
transcriptomics	Renal secretion of inorganic electrolytes	OAC3-ResOfAsthmatics	-3.25	4.1955	0.000136021	0.00131541
transcriptomics	Stellate cells activation and liver fibrosis	OAC2-ResOfAsthmatics	-5.59	5.06637	6.38902e-05	0.000764946
transcriptomics	Stellate cells activation and liver fibrosis	OAC3-ResOfAsthmatics	-0.95	-3.55514	0.00076092	0.00476107
transcriptomics	Stellate cells activation and liver fibrosis	OAC4-ResOfAsthmatics	-4.59	3.37503	0.00372968	0.0158345
transcriptomics	Stellate cells activation and liver fibrosis	OAC5-ResOfAsthmatics	-5.52	-3.02004	0.00861962	0.0302697
transcriptomics	Oxidative stress_Angiotensin II-induced production of ROS	OAC1-ResOfAsthmatics	-0.87	2.26475	0.0304698	0.0799852
transcriptomics	Oxidative stress_Angiotensin II-induced production of ROS	OAC3-ResOfAsthmatics	-2.57	-2.79291	0.00791818	0.0284035
transcriptomics	Immune response_Inhibitory action of Lipoxins on pro-inflammatory TNF-alpha signaling	OAC2-ResOfAsthmatics	-8.65	2.67084	0.0140087	0.0441206
transcriptomics	Immune response_Inhibitory action of Lipoxins on pro-inflammatory TNF-alpha signaling	OAC3-ResOfAsthmatics	-1.62	-5.59433	8.03898e-07	3.14104e-05
transcriptomics	Immune response_Inhibitory action of Lipoxins on pro-inflammatory TNF-alpha signaling	OAC4-ResOfAsthmatics	-4.84	3.89518	0.00103062	0.00600647
transcriptomics	Chemotaxis_Lipoxin inhibitory action on Formyl-Met-Leu-Phe-induced neutrophil chemotaxis	OAC2-ResOfAsthmatics	-10.83	2.4927	0.0254573	0.06954
transcriptomics	Chemotaxis_Lipoxin inhibitory action on Formyl-Met-Leu-Phe-induced neutrophil chemotaxis	OAC3-ResOfAsthmatics	-1.85	-5.25217	6.30451e-06	0.000142513
transcriptomics	Chemotaxis_Lipoxin inhibitory action on Formyl-Met-Leu-Phe-induced neutrophil chemotaxis	OAC4-ResOfAsthmatics	-4.8	3.75015	0.0010498	0.00606954
transcriptomics	Chemotaxis_Lipoxin inhibitory action on Formyl-Met-Leu-Phe-induced neutrophil chemotaxis	OAC5-ResOfAsthmatics	-2.06	-2.88757	0.00983094	0.0335586
transcriptomics	Immune response_Inhibitory action of lipoxins on superoxide production induced by IL-8 and Leukotriene B4 in neutrophils	OAC2-ResOfAsthmatics	-16.59	3.76269	0.00157494	0.00834855
transcriptomics	Immune response_Inhibitory action of lipoxins on superoxide production induced by IL-8 and Leukotriene B4 in neutrophils	OAC3-ResOfAsthmatics	-1.46	-4.16813	0.000177571	0.00161818
transcriptomics	Immune response_Inhibitory action of lipoxins on superoxide production induced by IL-8 and Leukotriene B4 in neutrophils	OAC4-ResOfAsthmatics	-9.17	4.03836	0.000474516	0.00334648
transcriptomics	Chemotaxis_Inhibitory action of lipoxins on IL-8- and Leukotriene B4-induced neutrophil migration	OAC3-ResOfAsthmatics	-6.07	-3.48808	0.00124133	0.00691827
transcriptomics	Immune response_Lipoxins and Resolvin E1 inhibitory action on neutrophil functions	OAC1-ResOfAsthmatics	-1.06	6.44953	0.0110982	0.0369728
transcriptomics	Immune response_Lipoxins and Resolvin E1 inhibitory action on neutrophil functions	OAC2-ResOfAsthmatics	-12.01	14.042	0.000178772	0.00162099
transcriptomics	Immune response_Lipoxins and Resolvin E1 inhibitory action on neutrophil functions	OAC3-ResOfAsthmatics	-1.15	6.0411	0.0139766	0.0440577
transcriptomics	Immune response_Lipoxins and Resolvin E1 inhibitory action on neutrophil functions	OAC4-ResOfAsthmatics	-8.51	8.77078	0.00306095	0.0136769
transcriptomics	Angiotensin II Signaling in Cardiac Hypertrophy	OAC1-ResOfAsthmatics	-63.84	-3.91608	0.000318702	0.00249452
transcriptomics	Angiotensin II Signaling in Cardiac Hypertrophy	OAC2-ResOfAsthmatics	-7.52	3.01981	0.0101639	0.0344928
transcriptomics	Angiotensin II Signaling in Cardiac Hypertrophy	OAC3-ResOfAsthmatics	23.32	-2.57571	0.0126799	0.0408924
transcriptomics	Angiotensin II Signaling in Cardiac Hypertrophy	OAC4-ResOfAsthmatics	-1.14	2.49909	0.0194588	0.0568967
transcriptomics	NRF2 regulation of oxidative stress response	OAC1-ResOfAsthmatics	-2.88	17.2129	3.34167e-05	0.000476978
transcriptomics	NRF2 regulation of oxidative stress response	OAC3-ResOfAsthmatics	-1.78	17.2097	3.34722e-05	0.000476978
transcriptomics	NRF2 regulation of oxidative stress response	OAC4-ResOfAsthmatics	-2.63	6.14064	0.013211	0.042221
transcriptomics	NRF2 regulation of oxidative stress response	OAC5-ResOfAsthmatics	-4.52	5.12267	0.0236153	0.0656596
transcriptomics	Development_Delta- and kappa-type opioid receptors signaling via beta-arrestin	OAC2-ResOfAsthmatics	-23.71	3.98791	0.000861175	0.00522202
transcriptomics	Apoptosis and survival_Anti-apoptotic action of membrane-bound ESR1	OAC1-ResOfAsthmatics	-5.83	5.69398	1.89044e-06	5.78475e-05
transcriptomics	Apoptosis and survival_Anti-apoptotic action of membrane-bound ESR1	OAC3-ResOfAsthmatics	-2.69	-3.71395	0.000826682	0.00508283
transcriptomics	Apoptosis and survival_Anti-apoptotic action of nuclear ESR1 and ESR2	OAC1-ResOfAsthmatics	-1.51	-3.18543	0.00280142	0.0127765
transcriptomics	Apoptosis and survival_Anti-apoptotic action of nuclear ESR1 and ESR2	OAC2-ResOfAsthmatics	-3.45	5.70881	1.8128e-05	0.000304965
transcriptomics	Apoptosis and survival_Anti-apoptotic action of nuclear ESR1 and ESR2	OAC4-ResOfAsthmatics	-2.67	2.24636	0.0366821	0.0918315
transcriptomics	Cytoskeleton remodeling_ESR1 action on cytoskeleton remodeling and cell migration	OAC1-ResOfAsthmatics	-3.14	5.73201	1.72817e-06	5.50854e-05
transcriptomics	Cytoskeleton remodeling_ESR1 action on cytoskeleton remodeling and cell migration	OAC2-ResOfAsthmatics	-2.72	-2.25101	0.0375254	0.0934117
transcriptomics	Cytoskeleton remodeling_ESR1 action on cytoskeleton remodeling and cell migration	OAC3-ResOfAsthmatics	-1.61	-3.96525	0.000247832	0.00206078
transcriptomics	Apoptosis and survival_Inhibition of ROS-induced apoptosis by 17beta-estradiol	OAC2-ResOfAsthmatics	149.72	2.08518	0.0495699	0.115123
transcriptomics	Apoptosis and survival_Inhibition of ROS-induced apoptosis by 17beta-estradiol	OAC3-ResOfAsthmatics	-2.09	-5.00085	2.38758e-05	0.000372359
transcriptomics	Apoptosis and survival_Inhibition of ROS-induced apoptosis by 17beta-estradiol	OAC4-ResOfAsthmatics	-9.72	4.09635	0.000704779	0.00451674
transcriptomics	Apoptosis and survival_Inhibition of ROS-induced apoptosis by 17beta-estradiol	OAC5-ResOfAsthmatics	-2.52	-2.52218	0.0236451	0.0656596
transcriptomics	Cholehepatic circulation of bile acids / Rodent version	OAC1-ResOfAsthmatics	-7.42	7.1039	0.00769165	0.0277277
transcriptomics	Cholehepatic circulation of bile acids / Rodent version	OAC3-ResOfAsthmatics	-1.89	10.8251	0.00100132	0.00586623
transcriptomics	Cholehepatic circulation of bile acids / Rodent version	OAC4-ResOfAsthmatics	-105.52	7.89863	0.00494722	0.0198805
transcriptomics	Cholehepatic circulation of bile acids / Rodent version	OAC5-ResOfAsthmatics	-1.44	8.02722	0.00460795	0.0187452
transcriptomics	Enterohepatic circulation of bile acids / Rodent version	OAC1-ResOfAsthmatics	-2.32	-3.78572	0.000574771	0.00387131
transcriptomics	Enterohepatic circulation of bile acids / Rodent version	OAC3-ResOfAsthmatics	-1.98	4.75332	3.53722e-05	0.000498942
transcriptomics	Enterohepatic circulation of bile acids / Rodent version	OAC4-ResOfAsthmatics	-4.44	-2.98915	0.00697217	0.0258456
transcriptomics	Enterohepatic circulation of bile acids / Rodent version	OAC5-ResOfAsthmatics	-2.24	2.13557	0.0490672	0.11444
transcriptomics	Glomerular filtration and renal reabsorption of bile acids / Rodent version	OAC1-ResOfAsthmatics	-2.49	-2.97012	0.00516498	0.0205556
transcriptomics	Glomerular filtration and renal reabsorption of bile acids / Rodent version	OAC3-ResOfAsthmatics	-2.06	2.44096	0.0207369	0.0597952
transcriptomics	Immune response_IL-12 signaling pathway	OAC2-ResOfAsthmatics	9.82	5.37081	8.22601e-06	0.000174293
transcriptomics	Immune response_IL-12 signaling pathway	OAC4-ResOfAsthmatics	6.17	2.92447	0.00893088	0.0312044
transcriptomics	Immune response_IL-12 signaling pathway	OAC5-ResOfAsthmatics	-1.71	-2.5337	0.0278169	0.0745976
transcriptomics	Immune response_IL-12-induced IFN-gamma production	OAC1-ResOfAsthmatics	-1.67	-2.9363	0.00524547	0.0207633
transcriptomics	Immune response_IL-12-induced IFN-gamma production	OAC2-ResOfAsthmatics	-9.37	5.52376	1.96033e-05	0.00032342
transcriptomics	Immune response_IL-12-induced IFN-gamma production	OAC3-ResOfAsthmatics	-0.83	-2.75736	0.00843012	0.0298204
transcriptomics	Immune response_IL-12-induced IFN-gamma production	OAC4-ResOfAsthmatics	-6.87	4.71892	0.000106981	0.00111388
transcriptomics	Immune response_IL-23 signaling pathway	OAC2-ResOfAsthmatics	-5.64	17.518	2.84595e-05	0.000423397
transcriptomics	Immune response_IL-23 signaling pathway	OAC3-ResOfAsthmatics	-1.27	6.49687	0.0108064	0.0361583
transcriptomics	Immune response_IL-23 signaling pathway	OAC4-ResOfAsthmatics	-3.32	6.44384	0.0111338	0.0369728
transcriptomics	Immune response_IL-23 signaling pathway	OAC5-ResOfAsthmatics	-11.52	4.27636	0.0386461	0.0954333
transcriptomics	Cell adhesion_Alpha-4 integrins in cell migration and adhesion	OAC1-ResOfAsthmatics	-1.95	26.4406	2.71765e-07	1.42917e-05
transcriptomics	Cell adhesion_Alpha-4 integrins in cell migration and adhesion	OAC3-ResOfAsthmatics	-3.01	23.7823	1.07867e-06	3.88082e-05
transcriptomics	Immune response_IL-2 signaling via JAK/ STAT	OAC1-ResOfAsthmatics	-1.29	7.71986	0.00546165	0.0213516
transcriptomics	Immune response_IL-2 signaling via JAK/ STAT	OAC2-ResOfAsthmatics	-6.3	13.4815	0.000240926	0.0020091
transcriptomics	Immune response_IL-2 signaling via JAK/ STAT	OAC4-ResOfAsthmatics	-8.43	11.5582	0.000674504	0.0043515
transcriptomics	Immune response_IL-2 signaling via JAK/ STAT	OAC5-ResOfAsthmatics	-2.52	5.42174	0.0198875	0.0578731
transcriptomics	Immune response_IL-27 signaling pathway	OAC1-ResOfAsthmatics	-1.4	11.6082	0.000656629	0.00425696
transcriptomics	Immune response_IL-27 signaling pathway	OAC2-ResOfAsthmatics	-4.42	19.0687	1.26095e-05	0.000239267
transcriptomics	Immune response_IL-27 signaling pathway	OAC4-ResOfAsthmatics	-3.43	13.4815	0.000240926	0.0020091
transcriptomics	Immune response_IL-27 signaling pathway	OAC5-ResOfAsthmatics	-4.24	5.57446	0.0182243	0.0540703
transcriptomics	Role of alpha-6/beta-4 integrins in carcinoma progression	OAC1-ResOfAsthmatics	-10.11	2.22254	0.0322472	0.0834454
transcriptomics	Neurophysiological process_Dopamine D2 receptor signaling in CNS	OAC1-ResOfAsthmatics	-2.13	-8.34937	9.22455e-12	1.34079e-08
transcriptomics	Neurophysiological process_Dopamine D2 receptor signaling in CNS	OAC2-ResOfAsthmatics	-2.61	4.98589	0.000112145	0.00115359
transcriptomics	Neurophysiological process_Dopamine D2 receptor signaling in CNS	OAC5-ResOfAsthmatics	-1.87	3.60893	0.00173567	0.00898111
transcriptomics	Ovarian cancer (main signaling cascades)	OAC2-ResOfAsthmatics	-109.25	4.19157	0.00074206	0.0046895
transcriptomics	Ovarian cancer (main signaling cascades)	OAC3-ResOfAsthmatics	-2.02	-3.81241	0.000442257	0.00319176
transcriptomics	Ovarian cancer (main signaling cascades)	OAC4-ResOfAsthmatics	-9.83	3.58149	0.00153058	0.00814013
transcriptomics	SCAP/SREBP Transcriptional Control of Cholesterol and FA Biosynthesis	OAC1-ResOfAsthmatics	-1.92	5.64297	1.51651e-06	4.96453e-05
transcriptomics	SCAP/SREBP Transcriptional Control of Cholesterol and FA Biosynthesis	OAC2-ResOfAsthmatics	-18.45	-4.49932	0.00018132	0.00163492
transcriptomics	SCAP/SREBP Transcriptional Control of Cholesterol and FA Biosynthesis	OAC3-ResOfAsthmatics	-14.64	-2.44789	0.0198883	0.0578731
transcriptomics	SCAP/SREBP Transcriptional Control of Cholesterol and FA Biosynthesis	OAC5-ResOfAsthmatics	-6.54	-2.24981	0.0341325	0.0872214
transcriptomics	SREBP1 cross-talk with PXR, CAR and LXR	OAC2-ResOfAsthmatics	-5.17	9.31598	0.00227164	0.0108971
transcriptomics	SREBP1 cross-talk with PXR, CAR and LXR	OAC5-ResOfAsthmatics	-2.93	10.3943	0.00126402	0.00701241
transcriptomics	SREBP1 cross-talk with PXR, CAR and LXR/ Rodent version	OAC1-ResOfAsthmatics	-1.37	-2.19694	0.0341426	0.0872319
transcriptomics	SREBP1 cross-talk with PXR, CAR and LXR/ Rodent version	OAC2-ResOfAsthmatics	-5.09	4.0837	0.000679276	0.00437645
transcriptomics	SREBP1 cross-talk with PXR, CAR and LXR/ Rodent version	OAC5-ResOfAsthmatics	-1.85	-3.53428	0.00329888	0.0144818
transcriptomics	PXR-mediated direct regulation of xenobiotic metabolizing enzymes / Human version	OAC1-ResOfAsthmatics	-3.02	6.70748	0.00960092	0.0330056
transcriptomics	PXR-mediated direct regulation of xenobiotic metabolizing enzymes / Human version	OAC3-ResOfAsthmatics	-1.59	6.63014	0.0100268	0.0341149
transcriptomics	PXR-mediated direct regulation of xenobiotic metabolizing enzymes / Human version	OAC5-ResOfAsthmatics	-2.39	8.21281	0.00415956	0.0172839
transcriptomics	PXR signaling via cross-talk / Rodent version	OAC1-ResOfAsthmatics	-3.07	-4.30446	7.14921e-05	0.000831976
transcriptomics	PXR signaling via cross-talk / Rodent version	OAC5-ResOfAsthmatics	-5.04	2.91322	0.0138646	0.0437902
transcriptomics	Aryl hydrocarbon receptor signaling	OAC1-ResOfAsthmatics	-2.64	-4.25379	0.000110077	0.00113634
transcriptomics	Aryl hydrocarbon receptor signaling	OAC2-ResOfAsthmatics	-6.42	3.78535	0.000946011	0.00563536
transcriptomics	Aryl hydrocarbon receptor signaling	OAC4-ResOfAsthmatics	-5.75	3.0499	0.00695359	0.0257899
transcriptomics	CAR-mediated direct regulation of xenobiotic metabolizing enzymes / Human version	OAC1-ResOfAsthmatics	-3.94	-2.70872	0.0112641	0.0373374
transcriptomics	CAR-mediated direct regulation of xenobiotic metabolizing enzymes / Human version	OAC3-ResOfAsthmatics	-1.8	3.99026	0.000248802	0.00206529
transcriptomics	CAR-mediated direct regulation of xenobiotic metabolizing enzymes / Human version	OAC4-ResOfAsthmatics	-4.66	-3.69127	0.00145652	0.00783512
transcriptomics	CAR-mediated direct regulation of xenobiotic metabolizing enzymes / Rodent version	OAC1-ResOfAsthmatics	-5.04	-2.21819	0.03493	0.0884474
transcriptomics	CAR-mediated direct regulation of xenobiotic metabolizing enzymes / Rodent version	OAC3-ResOfAsthmatics	-1.97	3.41881	0.00145583	0.00783431
transcriptomics	CAR-mediated direct regulation of xenobiotic metabolizing enzymes / Rodent version	OAC4-ResOfAsthmatics	-5.08	-3.45097	0.00252753	0.0117787
transcriptomics	CAR signaling via cross-talk / Human Version	OAC1-ResOfAsthmatics	-2.21	-7.01266	2.44298e-08	2.69005e-06
transcriptomics	CAR signaling via cross-talk / Human Version	OAC2-ResOfAsthmatics	-17.6	6.85211	5.0682e-07	2.36012e-05
transcriptomics	CAR signaling via cross-talk / Rodent version	OAC1-ResOfAsthmatics	-2.21	-7.01266	2.44298e-08	2.69005e-06
transcriptomics	CAR signaling via cross-talk / Rodent version	OAC2-ResOfAsthmatics	-17.6	6.85211	5.0682e-07	2.36012e-05
transcriptomics	PXR-mediated direct regulation of xenobiotic metabolizing enzymes / Rodent version	OAC1-ResOfAsthmatics	-3.05	5.82677	0.0157841	0.0483198
transcriptomics	PXR-mediated direct regulation of xenobiotic metabolizing enzymes / Rodent version	OAC3-ResOfAsthmatics	-1.61	5.5405	0.0185812	0.0548828
transcriptomics	PXR-mediated direct regulation of xenobiotic metabolizing enzymes / Rodent version	OAC5-ResOfAsthmatics	-2.01	7.84375	0.00509968	0.0203469
transcriptomics	PXR signaling via cross-talk / Human Version	OAC1-ResOfAsthmatics	-3.07	-4.30446	7.14921e-05	0.000831976
transcriptomics	PXR signaling via cross-talk / Human Version	OAC5-ResOfAsthmatics	-5.04	2.91322	0.0138646	0.0437902
transcriptomics	Development_WNT5A signaling	OAC3-ResOfAsthmatics	-3.4	-3.40618	0.0018124	0.00927252
transcriptomics	Development_WNT5A signaling	OAC5-ResOfAsthmatics	-3.6	2.18062	0.0453176	0.107823
transcriptomics	Renin-Angiotensin-Aldosterone System	OAC2-ResOfAsthmatics	-7.5	2.37023	0.031338	0.0817771
transcriptomics	Renin-Angiotensin-Aldosterone System	OAC3-ResOfAsthmatics	-2.06	-4.92275	1.46319e-05	0.00026485
transcriptomics	Renin-Angiotensin-Aldosterone System	OAC4-ResOfAsthmatics	-6.63	3.01564	0.00756598	0.0273854
transcriptomics	Development_S1P1 receptor signaling via beta-arrestin	OAC1-ResOfAsthmatics	-4.48	3.06804	0.00428624	0.0177073
transcriptomics	Development_S1P1 receptor signaling via beta-arrestin	OAC3-ResOfAsthmatics	-1.78	-4.69118	3.81372e-05	0.000528216
transcriptomics	Development_S1P1 signaling pathway	OAC3-ResOfAsthmatics	-3.23	-2.58452	0.0149981	0.0465771
transcriptomics	Breakdown of CD4+ T cell peripheral tolerance in type 1 diabetes mellitus	OAC4-ResOfAsthmatics	-4.97	4.06154	0.000996361	0.00585135
transcriptomics	Breakdown of CD4+ T cell peripheral tolerance in type 1 diabetes mellitus	OAC5-ResOfAsthmatics	-3.14	-2.63818	0.0220663	0.0623715
transcriptomics	Muscle contraction_S1P2 receptor-mediated smooth muscle contraction	OAC2-ResOfAsthmatics	10.15	2.28148	0.0360903	0.090631
transcriptomics	Muscle contraction_S1P2 receptor-mediated smooth muscle contraction	OAC3-ResOfAsthmatics	-2.78	-3.14347	0.00402568	0.0168384
transcriptomics	Muscle contraction_S1P2 receptor-mediated smooth muscle contraction	OAC4-ResOfAsthmatics	14.04	3.61651	0.00145128	0.00781577
transcriptomics	Development_S1P2 and S1P3 receptors in cell proliferation and differentiation	OAC1-ResOfAsthmatics	-3.68	2.26566	0.0293963	0.0778278
transcriptomics	Development_S1P2 and S1P3 receptors in cell proliferation and differentiation	OAC3-ResOfAsthmatics	-1.13	-4.44068	7.41359e-05	0.000857935
transcriptomics	G-protein signaling_S1P2 receptor signaling pathway	OAC2-ResOfAsthmatics	20.1	4.34795	0.0370536	0.0924909
transcriptomics	G-protein signaling_S1P2 receptor signaling pathway	OAC3-ResOfAsthmatics	-1.12	4.06308	0.0438305	0.105093
transcriptomics	G-protein signaling_Proinsulin C-peptide signaling	OAC2-ResOfAsthmatics	-20.36	3.2613	0.00501673	0.0200987
transcriptomics	G-protein signaling_Proinsulin C-peptide signaling	OAC3-ResOfAsthmatics	-1.7	-3.1216	0.00357158	0.0153498
transcriptomics	G-protein signaling_Proinsulin C-peptide signaling	OAC4-ResOfAsthmatics	38.65	2.28291	0.0346262	0.0879418
transcriptomics	Protein folding and maturation_Insulin processing	OAC2-ResOfAsthmatics	-2.47	-3.52868	0.00183532	0.0093634
transcriptomics	Protein folding and maturation_Insulin processing	OAC3-ResOfAsthmatics	-2.39	3.65171	0.000831257	0.00509158
transcriptomics	Protein folding and maturation_Insulin processing	OAC4-ResOfAsthmatics	-3.03	-2.24879	0.0391015	0.0963125
transcriptomics	Development_Osteopontin signaling in osteoclasts	OAC1-ResOfAsthmatics	-3.15	11.694	0.000627022	0.00410872
transcriptomics	Development_Osteopontin signaling in osteoclasts	OAC3-ResOfAsthmatics	-2.74	14.0274	0.000180166	0.00162856
transcriptomics	Development_Osteopontin signaling in osteoclasts	OAC4-ResOfAsthmatics	-3.21	7.23379	0.0071544	0.0263064
transcriptomics	Impaired NO signaling in CF airways	OAC1-ResOfAsthmatics	-1.79	27.091	1.94095e-07	1.133e-05
transcriptomics	Impaired NO signaling in CF airways	OAC2-ResOfAsthmatics	-8.11	13.5927	0.000227068	0.00192333
transcriptomics	Impaired NO signaling in CF airways	OAC3-ResOfAsthmatics	-4.74	7.81752	0.00517421	0.0205556
transcriptomics	Mechanisms of deltaF508 CFTR activation by S-nitrosoglutathione	OAC1-ResOfAsthmatics	-3.13	4.88147	1.19079e-05	0.000230776
transcriptomics	Mechanisms of deltaF508 CFTR activation by S-nitrosoglutathione	OAC2-ResOfAsthmatics	-4.68	-2.23872	0.0406205	0.0992134
transcriptomics	Mechanisms of deltaF508 CFTR activation by S-nitrosoglutathione	OAC3-ResOfAsthmatics	-1.64	-3.06895	0.00437522	0.0179984
transcriptomics	Mechanisms of deltaF508 CFTR activation by S-nitrosoglutathione	OAC4-ResOfAsthmatics	-9.71	2.22896	0.039738	0.0976652
transcriptomics	Normal and pathological TGF-beta-mediated regulation of cell proliferation	OAC1-ResOfAsthmatics	-1.59	2.10422	0.0425018	0.102704
transcriptomics	Normal and pathological TGF-beta-mediated regulation of cell proliferation	OAC3-ResOfAsthmatics	-3.06	-3.1297	0.0036544	0.0156226
transcriptomics	Normal and pathological TGF-beta-mediated regulation of cell proliferation	OAC4-ResOfAsthmatics	-2.55	3.09686	0.00706172	0.0261109
transcriptomics	Cholesterol and Sphingolipid transport / Influx to the early endosome in lung (normal and CF)	OAC1-ResOfAsthmatics	-2.09	26.3115	2.90556e-07	1.50293e-05
transcriptomics	Cholesterol and Sphingolipid transport / Influx to the early endosome in lung (normal and CF)	OAC2-ResOfAsthmatics	-2.53	14.042	0.000178772	0.00162099
transcriptomics	Cholesterol and Sphingolipid transport / Transport from Golgi and ER to the apical membrane (normal and CF)	OAC1-ResOfAsthmatics	-1.53	25.1635	5.267e-07	2.39237e-05
transcriptomics	Cholesterol and Sphingolipid transport / Transport from Golgi and ER to the apical membrane (normal and CF)	OAC2-ResOfAsthmatics	-3.81	13.4815	0.000240926	0.0020091
transcriptomics	Cholesterol and Sphingolipid transport / Transport from Golgi and ER to the apical membrane (normal and CF)	OAC3-ResOfAsthmatics	-2.54	15.1194	0.000100921	0.00106994
transcriptomics	Cholesterol and Sphingolipid transport / Recycling to plasma membrane in lung (normal and CF)	OAC1-ResOfAsthmatics	-1.41	21.6386	3.29166e-06	8.73071e-05
transcriptomics	Cholesterol and Sphingolipid transport / Recycling to plasma membrane in lung (normal and CF)	OAC2-ResOfAsthmatics	-4.6	16.0331	6.22446e-05	0.000747706
transcriptomics	Cholesterol and Sphingolipid transport / Recycling to plasma membrane in lung (normal and CF)	OAC3-ResOfAsthmatics	-3.77	12.0563	0.000516172	0.00357265
transcriptomics	Cholesterol and Sphingolipid transport / Distribution to the intracellular membrane compartments (normal and CF)	OAC1-ResOfAsthmatics	-2.28	19.9197	8.07658e-06	0.000172131
transcriptomics	Cholesterol and Sphingolipid transport / Distribution to the intracellular membrane compartments (normal and CF)	OAC3-ResOfAsthmatics	-2.89	9.33959	0.00224256	0.0108075
transcriptomics	Cholesterol and Sphingolipid transport / Distribution to the intracellular membrane compartments (normal and CF)	OAC4-ResOfAsthmatics	-1.95	6.44384	0.0111338	0.0369728
transcriptomics	Cholesterol and Sphingolipid transport / Distribution to the intracellular membrane compartments (normal and CF)	OAC5-ResOfAsthmatics	-6.54	7.04437	0.0079515	0.0284668
transcriptomics	CFTR translational fidelity (class I mutations)	OAC1-ResOfAsthmatics	-1.2	29.498	5.59745e-08	4.41458e-06
transcriptomics	CFTR translational fidelity (class I mutations)	OAC2-ResOfAsthmatics	-3.03	16.7674	4.22541e-05	0.000561906
transcriptomics	CFTR translational fidelity (class I mutations)	OAC3-ResOfAsthmatics	-1.55	11.6978	0.000625746	0.00410872
transcriptomics	Regulation of CFTR gating (normal and CF)	OAC1-ResOfAsthmatics	-2.94	-2.45837	0.0186152	0.0549496
transcriptomics	Regulation of CFTR gating (normal and CF)	OAC5-ResOfAsthmatics	-1.6	3.17417	0.00489845	0.019772
transcriptomics	Beta-adrenergic-dependent CFTR expression	OAC1-ResOfAsthmatics	-5.63	-3.68185	0.000606476	0.00401187
transcriptomics	Beta-adrenergic-dependent CFTR expression	OAC5-ResOfAsthmatics	-2.44	3.70174	0.00265081	0.0122472
transcriptomics	IL-1 beta-dependent CFTR expression	OAC2-ResOfAsthmatics	-3.24	5.65847	6.18263e-06	0.000140413
transcriptomics	IL-1 beta-dependent CFTR expression	OAC3-ResOfAsthmatics	-2.76	-4.13273	0.000207997	0.00181575
transcriptomics	IL-1 beta-dependent CFTR expression	OAC4-ResOfAsthmatics	-4.67	3.20431	0.0056981	0.02208
transcriptomics	IL-1 beta-dependent CFTR expression	OAC5-ResOfAsthmatics	-10	-2.5149	0.0238305	0.0661122
transcriptomics	Neurophysiological process_HTR1A receptor signaling in neuronal cells	OAC1-ResOfAsthmatics	-2.28	15.3863	8.76212e-05	0.000968498
transcriptomics	Neurophysiological process_HTR1A receptor signaling in neuronal cells	OAC2-ResOfAsthmatics	-2.2	10.7509	0.00104228	0.00604048
transcriptomics	Neurophysiological process_HTR1A receptor signaling in neuronal cells	OAC4-ResOfAsthmatics	-9.9	6.99201	0.00818744	0.0291249
transcriptomics	Neurophysiological process_HTR1A receptor signaling in neuronal cells	OAC5-ResOfAsthmatics	-1.68	4.54998	0.0329192	0.0847768
transcriptomics	Apoptosis and survival_HTR1A signaling	OAC1-ResOfAsthmatics	-6.97	2.83169	0.0070169	0.0259716
transcriptomics	Apoptosis and survival_HTR1A signaling	OAC3-ResOfAsthmatics	-1.72	-6.4593	2.43409e-07	1.31522e-05
transcriptomics	Apoptosis and survival_HTR1A signaling	OAC4-ResOfAsthmatics	106.34	3.47547	0.00228201	0.0109324
transcriptomics	Possible pathway of TGF-beta 1-dependent inhibition of CFTR expression	OAC1-ResOfAsthmatics	12.49	10.0375	0.00153384	0.00814853
transcriptomics	Possible pathway of TGF-beta 1-dependent inhibition of CFTR expression	OAC3-ResOfAsthmatics	-2.71	11.1701	0.000831246	0.00509158
transcriptomics	Development_S1P3 receptor signaling pathway	OAC3-ResOfAsthmatics	-1.72	-2.65007	0.0129749	0.0416773
transcriptomics	Development_S1P4 receptor signaling pathway	OAC2-ResOfAsthmatics	6.52	2.74698	0.015221	0.0470587
transcriptomics	Development_S1P4 receptor signaling pathway	OAC3-ResOfAsthmatics	-2.46	-3.31039	0.00230675	0.0110364
transcriptomics	Immune response_TREM1 signaling pathway	OAC1-ResOfAsthmatics	-13.24	2.17645	0.0353838	0.0894752
transcriptomics	Immune response_TREM1 signaling pathway	OAC2-ResOfAsthmatics	-12.67	2.29087	0.0349301	0.0884474
transcriptomics	Immune response_TREM1 signaling pathway	OAC3-ResOfAsthmatics	-1.61	-5.83321	6.40016e-07	2.6982e-05
transcriptomics	Immune response_TREM1 signaling pathway	OAC4-ResOfAsthmatics	-17.5	3.09511	0.00562888	0.0219463
transcriptomics	Immune response_TREM1 signaling pathway	OAC5-ResOfAsthmatics	-2.57	-2.30947	0.0383107	0.0949438
transcriptomics	Immune response_Fc gamma R-mediated phagocytosis in macrophages	OAC1-ResOfAsthmatics	-1.81	2.48197	0.0179449	0.0534657
transcriptomics	Immune response_Fc gamma R-mediated phagocytosis in macrophages	OAC3-ResOfAsthmatics	-1.45	-4.51505	3.19675e-05	0.000461876
transcriptomics	Immune response_Fc gamma R-mediated phagocytosis in macrophages	OAC4-ResOfAsthmatics	-3.9	2.25439	0.0399055	0.0977565
transcriptomics	Immune response_Fc gamma R-mediated phagocytosis in macrophages	OAC5-ResOfAsthmatics	-4.43	-3.15564	0.00658972	0.0247882
transcriptomics	Transcription_Epigenetic regulation of gene expression	OAC1-ResOfAsthmatics	-5.07	2.76532	0.00844211	0.0298555
transcriptomics	Transcription_Epigenetic regulation of gene expression	OAC3-ResOfAsthmatics	-4.77	-2.97641	0.00616641	0.0235494
transcriptomics	Transcription_Epigenetic regulation of gene expression	OAC4-ResOfAsthmatics	-5.39	3.56061	0.00190748	0.00959939
transcriptomics	Immune response_ETV3 affect on CSF1-promoted macrophage differentiation	OAC3-ResOfAsthmatics	-2.23	-3.65667	0.000868359	0.00525681
transcriptomics	Immune response_ETV3 affect on CSF1-promoted macrophage differentiation	OAC4-ResOfAsthmatics	-8.46	5.42649	3.0424e-05	0.000445779
transcriptomics	Immune response_ETV3 affect on CSF1-promoted macrophage differentiation	OAC5-ResOfAsthmatics	-1.67	-2.65804	0.0197206	0.0575517
transcriptomics	Translation_(L)-selenoaminoacids incorporation in proteins during translation	OAC1-ResOfAsthmatics	-1.29	30.0468	4.21747e-08	3.64886e-06
transcriptomics	Translation_(L)-selenoaminoacids incorporation in proteins during translation	OAC2-ResOfAsthmatics	-2.47	17.8995	2.32877e-05	0.000366724
transcriptomics	Translation_(L)-selenoaminoacids incorporation in proteins during translation	OAC3-ResOfAsthmatics	-1.59	12.0563	0.000516172	0.00357265
transcriptomics	Development_TGF-beta-dependent induction of EMT via RhoA, PI3K and ILK	OAC1-ResOfAsthmatics	-9	2.48863	0.0167757	0.0506675
transcriptomics	Development_TGF-beta-dependent induction of EMT via RhoA, PI3K and ILK	OAC3-ResOfAsthmatics	-1.59	-3.1913	0.0030776	0.0137428
transcriptomics	Development_TGF-beta-dependent induction of EMT via RhoA, PI3K and ILK	OAC4-ResOfAsthmatics	-4.67	3.74651	0.00101055	0.00590605
transcriptomics	Development_TGF-beta-dependent induction of EMT via SMADs	OAC1-ResOfAsthmatics	-2.37	-3.62194	0.000818753	0.00504261
transcriptomics	Development_TGF-beta-dependent induction of EMT via SMADs	OAC4-ResOfAsthmatics	-15.61	5.23024	3.24461e-05	0.000466257
transcriptomics	Development_TGF-beta-dependent induction of EMT via MAPK	OAC1-ResOfAsthmatics	-2.5	2.27093	0.0275374	0.07393
transcriptomics	Development_TGF-beta-dependent induction of EMT via MAPK	OAC3-ResOfAsthmatics	-1.65	-3.53185	0.00116878	0.00660504
transcriptomics	Development_TGF-beta-dependent induction of EMT via MAPK	OAC4-ResOfAsthmatics	-4.21	2.84088	0.0123682	0.0401276
transcriptomics	Development_TGF-beta-dependent induction of EMT via MAPK	OAC5-ResOfAsthmatics	-3.92	-2.84209	0.0134495	0.0428327
transcriptomics	Muscle contraction_nNOS signaling in skeletal muscle	OAC3-ResOfAsthmatics	-3.99	3.50125	0.00133699	0.00734053
transcriptomics	Muscle contraction_nNOS signaling in skeletal muscle	OAC4-ResOfAsthmatics	-5.95	-2.72565	0.015645	0.0479848
transcriptomics	FGF signaling in Prostate Cancer	OAC2-ResOfAsthmatics	9.78	3.38526	0.00345039	0.0149706
transcriptomics	ENaC regulation in normal and CF airways	OAC1-ResOfAsthmatics	-2.53	-4.63201	5.05027e-05	0.000642219
transcriptomics	ENaC regulation in normal and CF airways	OAC2-ResOfAsthmatics	-4.83	3.69323	0.00141787	0.00769559
transcriptomics	ENaC regulation in normal and CF airways	OAC5-ResOfAsthmatics	-5.62	2.62852	0.020332	0.0588815
transcriptomics	Neurophysiological process_GABA-B receptor-mediated regulation of glutamate signaling in Purkinje cells	OAC1-ResOfAsthmatics	-1.48	-5.92319	4.38566e-07	2.11078e-05
transcriptomics	Neurophysiological process_GABA-B receptor-mediated regulation of glutamate signaling in Purkinje cells	OAC2-ResOfAsthmatics	-10.73	3.59098	0.00225109	0.0108379
transcriptomics	Neurophysiological process_GABA-B receptor-mediated regulation of glutamate signaling in Purkinje cells	OAC5-ResOfAsthmatics	-4.07	2.5555	0.0213045	0.0608133
transcriptomics	Gamma-Secretase regulation of neuronal cell development and function	OAC3-ResOfAsthmatics	-3.8	-4.01322	0.000259327	0.00213318
transcriptomics	Gamma-secretase regulation of angiogenesis	OAC1-ResOfAsthmatics	-0.8	-3.75128	0.000546561	0.00373496
transcriptomics	Gamma-secretase regulation of angiogenesis	OAC2-ResOfAsthmatics	32.2	2.4564	0.0271367	0.0730296
transcriptomics	Gamma-secretase regulation of mammary cell development	OAC1-ResOfAsthmatics	-3.71	3.09254	0.00375742	0.0159178
transcriptomics	Gamma-secretase regulation of mammary cell development	OAC3-ResOfAsthmatics	-6.03	-3.57118	0.00129785	0.00715637
transcriptomics	Gamma-secretase regulation of mammary cell development	OAC4-ResOfAsthmatics	-2.52	3.03084	0.00546162	0.0213516
transcriptomics	Some pathways of EMT in cancer cells	OAC2-ResOfAsthmatics	-47.59	2.72566	0.0132266	0.0422619
transcriptomics	Some pathways of EMT in cancer cells	OAC3-ResOfAsthmatics	-0.81	-3.64585	0.000733396	0.00464484
transcriptomics	Development_Regulation of epithelial-to-mesenchymal transition (EMT)	OAC1-ResOfAsthmatics	-1.62	32.0074	1.53588e-08	2.02946e-06
transcriptomics	Development_Regulation of epithelial-to-mesenchymal transition (EMT)	OAC2-ResOfAsthmatics	-33.06	14.7297	0.000124078	0.00123272
transcriptomics	Development_Regulation of epithelial-to-mesenchymal transition (EMT)	OAC3-ResOfAsthmatics	25.31	7.89041	0.00496976	0.0199469
transcriptomics	Development_HGF-dependent inhibition of TGF-beta-induced EMT	OAC3-ResOfAsthmatics	-1.37	13.2589	0.000271286	0.00220041
transcriptomics	Development_HGF-dependent inhibition of TGF-beta-induced EMT	OAC4-ResOfAsthmatics	-10.11	8.06941	0.00450189	0.018422
transcriptomics	Development_FGF2-dependent induction of EMT	OAC1-ResOfAsthmatics	-4.98	2.33258	0.0250889	0.0688701
transcriptomics	Development_FGF2-dependent induction of EMT	OAC3-ResOfAsthmatics	-1.65	-4.04732	0.00023732	0.00199262
transcriptomics	Development_MicroRNA-dependent regulation of EMT	OAC1-ResOfAsthmatics	-3.37	17.2129	3.34167e-05	0.000476978
transcriptomics	Development_MicroRNA-dependent regulation of EMT	OAC2-ResOfAsthmatics	32.01	4.09954	0.0428948	0.103312
transcriptomics	Hypoxia-induced EMT in cancer and fibrosis	OAC1-ResOfAsthmatics	-1.74	-7.82857	8.65136e-10	3.49299e-07
transcriptomics	Hypoxia-induced EMT in cancer and fibrosis	OAC2-ResOfAsthmatics	-15.84	5.01724	3.79863e-05	0.000526843
transcriptomics	Hypoxia-induced EMT in cancer and fibrosis	OAC4-ResOfAsthmatics	13.53	2.1205	0.0439347	0.105326
transcriptomics	Development_NOTCH-induced EMT	OAC3-ResOfAsthmatics	-4.18	-2.39342	0.0220427	0.0623206
transcriptomics	Development_NOTCH-induced EMT	OAC4-ResOfAsthmatics	-3.66	4.52488	0.000264695	0.00216818
transcriptomics	Development_NOTCH-induced EMT	OAC5-ResOfAsthmatics	-9.56	-3.84156	0.00159095	0.00837541
transcriptomics	Neurophysiological process_GABA-B receptor signaling in presynaptic nerve terminals	OAC1-ResOfAsthmatics	-1.48	17.9508	2.26684e-05	0.000361278
transcriptomics	Neurophysiological process_GABA-B receptor signaling in presynaptic nerve terminals	OAC2-ResOfAsthmatics	-3.21	5.00091	0.0253339	0.069255
transcriptomics	Neurophysiological process_GABA-B receptor signaling at postsynaptic sides of synapses	OAC1-ResOfAsthmatics	-3.41	20.2577	6.76789e-06	0.000150645
transcriptomics	Neurophysiological process_GABA-B receptor signaling at postsynaptic sides of synapses	OAC2-ResOfAsthmatics	-2.32	8.329	0.00390172	0.0164238
transcriptomics	Neurophysiological process_GABA-B receptor signaling at postsynaptic sides of synapses	OAC5-ResOfAsthmatics	-3.73	7.04437	0.0079515	0.0284668
transcriptomics	Gamma-secretase regulation of gastrointestinal epithelial cell development	OAC2-ResOfAsthmatics	-5.85	3.0114	0.00863589	0.0303195
transcriptomics	Gamma-secretase regulation of gastrointestinal epithelial cell development	OAC3-ResOfAsthmatics	-1.67	-2.1528	0.0393309	0.0967956
transcriptomics	Gamma-secretase regulation of gastrointestinal epithelial cell development	OAC4-ResOfAsthmatics	-2.23	2.64327	0.0171307	0.0515302
transcriptomics	Immune response_IL-11 signaling pathway via MEK/ERK and PI3K/AKT cascades	OAC2-ResOfAsthmatics	-7.94	3.63739	0.00200894	0.0099795
transcriptomics	Immune response_IL-11 signaling pathway via MEK/ERK and PI3K/AKT cascades	OAC3-ResOfAsthmatics	-1.66	-5.48003	1.37751e-06	4.64623e-05
transcriptomics	Immune response_IL-11 signaling pathway via MEK/ERK and PI3K/AKT cascades	OAC4-ResOfAsthmatics	-5.15	4.15388	0.000516484	0.0035731
transcriptomics	Neurophysiological process_GABAergic neurotransmission	OAC1-ResOfAsthmatics	-1.7	23.7952	1.07152e-06	3.87922e-05
transcriptomics	Neurophysiological process_GABAergic neurotransmission	OAC2-ResOfAsthmatics	-4.9	7.89863	0.00494722	0.0198805
transcriptomics	Neurophysiological process_GABAergic neurotransmission	OAC5-ResOfAsthmatics	-7.47	10.1854	0.00141556	0.00768589
transcriptomics	Taurine and hypotaurine metabolism	OAC1-ResOfAsthmatics	-1.7	-2.6301	0.0128722	0.0413658
transcriptomics	Gamma-secretase regulation of osteogenesis	OAC1-ResOfAsthmatics	-1.05	-3.60697	0.00080595	0.00497008
transcriptomics	Gamma-secretase regulation of osteogenesis	OAC2-ResOfAsthmatics	-30.53	5.11748	3.24354e-05	0.000466257
transcriptomics	Gamma-secretase regulation of osteogenesis	OAC4-ResOfAsthmatics	196.7	5.13849	4.82596e-05	0.000621305
transcriptomics	Gamma-secretase regulation of osteogenesis	OAC5-ResOfAsthmatics	-2.86	-3.11883	0.00753095	0.0273178
transcriptomics	Regulation of immune cell differentiation by Notch signaling	OAC2-ResOfAsthmatics	-6.45	2.39273	0.0270447	0.07284
transcriptomics	Regulation of immune cell differentiation by Notch signaling	OAC3-ResOfAsthmatics	-2.8	-2.87939	0.00743299	0.0270841
transcriptomics	Regulation of immune cell differentiation by Notch signaling	OAC4-ResOfAsthmatics	-14.89	3.77608	0.00137919	0.00750805
transcriptomics	Regulation of immune cell differentiation by Notch signaling	OAC5-ResOfAsthmatics	-6.73	-2.26558	0.0436219	0.104783
transcriptomics	Gamma-secretase proteolytic targets	OAC4-ResOfAsthmatics	-4.16	3.60498	0.00203366	0.0100747
transcriptomics	Development_Role of IL-8 in angiogenesis	OAC2-ResOfAsthmatics	-10.2	4.40304	0.000221592	0.00189569
transcriptomics	Development_Role of IL-8 in angiogenesis	OAC3-ResOfAsthmatics	-0.86	-5.0745	1.07031e-05	0.000213108
transcriptomics	Development_Role of IL-8 in angiogenesis	OAC4-ResOfAsthmatics	-11.88	4.36397	0.000215575	0.00185847
transcriptomics	Immune response_CD137 signaling in immune cell	OAC1-ResOfAsthmatics	-3.04	11.8666	0.000571498	0.00385284
transcriptomics	Immune response_CD137 signaling in immune cell	OAC2-ResOfAsthmatics	-4.99	16.8913	3.95821e-05	0.000537688
transcriptomics	Immune response_CD137 signaling in immune cell	OAC4-ResOfAsthmatics	-2.53	11.6612	0.000638176	0.00415029
transcriptomics	Immune response_CD137 signaling in immune cell	OAC5-ResOfAsthmatics	-3.44	4.20928	0.0402034	0.0983269
transcriptomics	Immune response_IL-15 signaling	OAC3-ResOfAsthmatics	-2.01	19.7808	8.68498e-06	0.000180595
transcriptomics	Immune response_IL-15 signaling	OAC4-ResOfAsthmatics	-4.27	8.59269	0.00337514	0.014732
transcriptomics	Immune response_IL-15 signaling via JAK-STAT cascade	OAC2-ResOfAsthmatics	-5.68	9.13242	0.00251119	0.0117138
transcriptomics	Immune response_IL-15 signaling via JAK-STAT cascade	OAC3-ResOfAsthmatics	-2.22	19.7808	8.68498e-06	0.000180595
transcriptomics	Immune response_IL-15 signaling via JAK-STAT cascade	OAC4-ResOfAsthmatics	-5.44	9.68858	0.00185416	0.00941988
transcriptomics	Immune response_IL-15 signaling via JAK-STAT cascade	OAC5-ResOfAsthmatics	-2.3	5.57446	0.0182243	0.0540703
transcriptomics	Immune response_Regulation of T cell function by CTLA-4	OAC1-ResOfAsthmatics	-3.4	2.54146	0.0144905	0.0453541
transcriptomics	Immune response_Regulation of T cell function by CTLA-4	OAC3-ResOfAsthmatics	-1.15	-5.22748	3.81043e-06	9.70913e-05
transcriptomics	Immune response_Regulation of T cell function by CTLA-4	OAC4-ResOfAsthmatics	-7.85	3.85853	0.00119421	0.00670703
transcriptomics	Transport_Macropinocytosis regulation by growth factors	OAC1-ResOfAsthmatics	-2.33	12.3036	0.000452077	0.00324011
transcriptomics	Transport_Macropinocytosis regulation by growth factors	OAC3-ResOfAsthmatics	-1.35	12.4203	0.000424701	0.00310816
transcriptomics	Transport_Macropinocytosis regulation by growth factors	OAC4-ResOfAsthmatics	-4.37	4.16096	0.041366	0.100527
transcriptomics	Transport_Macropinocytosis	OAC1-ResOfAsthmatics	-1.99	27.6171	1.47868e-07	9.38542e-06
transcriptomics	Transport_Macropinocytosis	OAC2-ResOfAsthmatics	-4.05	8.8605	0.00291407	0.013176
transcriptomics	Transport_Macropinocytosis	OAC3-ResOfAsthmatics	-2.93	15.8356	6.90897e-05	0.000812475
transcriptomics	Transport_Macropinocytosis	OAC4-ResOfAsthmatics	-1.81	4.16096	0.041366	0.100527
transcriptomics	Neurophysiological process_Long-term depression in cerebellum	OAC1-ResOfAsthmatics	-2.06	-5.20744	8.40179e-06	0.000176985
transcriptomics	Neurophysiological process_Long-term depression in cerebellum	OAC2-ResOfAsthmatics	-50.27	3.96334	0.000896031	0.0053773
transcriptomics	Immune response_CCR5 signaling in macrophages and T lymphocytes	OAC3-ResOfAsthmatics	-1.85	-6.48689	5.96184e-08	4.5943e-06
transcriptomics	Immune response_CCR5 signaling in macrophages and T lymphocytes	OAC4-ResOfAsthmatics	-3.09	4.06906	0.000549768	0.00374807
transcriptomics	Apoptosis and survival_Ceramides signaling pathway	OAC1-ResOfAsthmatics	-4.07	5.56042	1.23245e-06	4.30615e-05
transcriptomics	Apoptosis and survival_Ceramides signaling pathway	OAC3-ResOfAsthmatics	-1.57	-4.68256	4.79668e-05	0.000620606
transcriptomics	Apoptosis and survival_Ceramides signaling pathway	OAC4-ResOfAsthmatics	9.17	2.24167	0.037891	0.0940963
transcriptomics	Apoptosis and survival_Ceramides signaling pathway	OAC5-ResOfAsthmatics	-1.62	-3.46497	0.0037075	0.0158126
transcriptomics	HIV-1 signaling via CCR5 in macrophages and T lymphocytes	OAC1-ResOfAsthmatics	-3.53	4.43541	5.07854e-05	0.000644687
transcriptomics	HIV-1 signaling via CCR5 in macrophages and T lymphocytes	OAC3-ResOfAsthmatics	-1.78	-4.65702	3.95498e-05	0.000537688
transcriptomics	HIV-1 signaling via CCR5 in macrophages and T lymphocytes	OAC4-ResOfAsthmatics	-17.12	2.8517	0.0118158	0.0387594
transcriptomics	Immune response_CD40 signaling	OAC2-ResOfAsthmatics	-5.24	4.47744	0.000173765	0.00158948
transcriptomics	Immune response_CD40 signaling	OAC3-ResOfAsthmatics	-1.78	-3.54706	0.000851845	0.00517624
transcriptomics	Immune response_CD40 signaling	OAC4-ResOfAsthmatics	-6.05	4.525	0.000293416	0.00233777
transcriptomics	Immune response_CD40 signaling	OAC5-ResOfAsthmatics	-4.84	-3.29748	0.00545228	0.0213516
transcriptomics	Neurophysiological process_GABA-A receptor life cycle	OAC1-ResOfAsthmatics	-1.69	3.99714	0.000279316	0.00225673
transcriptomics	Neurophysiological process_GABA-A receptor life cycle	OAC2-ResOfAsthmatics	-24.81	-5.07618	3.8158e-05	0.000528216
transcriptomics	Neurophysiological process_GABA-A receptor life cycle	OAC5-ResOfAsthmatics	-1.33	2.36198	0.0340923	0.0871456
transcriptomics	Immune response_Innate immune response to RNA viral infection	OAC1-ResOfAsthmatics	-1.51	-3.09016	0.00337119	0.014732
transcriptomics	Immune response_Innate immune response to RNA viral infection	OAC2-ResOfAsthmatics	-5.99	7.59487	4.26131e-08	3.66498e-06
transcriptomics	Immune response_Innate immune response to RNA viral infection	OAC5-ResOfAsthmatics	-3.45	-2.2978	0.0374772	0.0933238
transcriptomics	Development_GM-CSF signaling	OAC2-ResOfAsthmatics	-6.89	10.1646	0.00143162	0.00773637
transcriptomics	Development_GM-CSF signaling	OAC3-ResOfAsthmatics	-1.55	9.57957	0.00196754	0.00981746
transcriptomics	Development_GM-CSF signaling	OAC4-ResOfAsthmatics	-6.44	5.41461	0.0199689	0.0579453
transcriptomics	Development_GM-CSF signaling	OAC5-ResOfAsthmatics	-13.89	7.75281	0.00536292	0.0211018
transcriptomics	Muscle contraction_Regulation of eNOS activity in cardiomyocytes	OAC1-ResOfAsthmatics	-3.65	-3.37402	0.00162257	0.00850797
transcriptomics	Muscle contraction_Regulation of eNOS activity in cardiomyocytes	OAC3-ResOfAsthmatics	-2.9	2.34202	0.025482	0.0695944
transcriptomics	Muscle contraction_Regulation of eNOS activity in cardiomyocytes	OAC4-ResOfAsthmatics	-3.5	-3.0059	0.00747253	0.0271781
transcriptomics	Muscle contraction_Regulation of eNOS activity in cardiomyocytes	OAC5-ResOfAsthmatics	-13.13	2.28996	0.0414817	0.100724
transcriptomics	Immune response_Th1 and Th2 cell differentiation	OAC4-ResOfAsthmatics	-4.35	14.6139	0.000131936	0.00128273
transcriptomics	Immune response_Th1 and Th2 cell differentiation	OAC5-ResOfAsthmatics	-8.08	6.36986	0.0116075	0.038294
transcriptomics	Regulation of metabolism_Triiodothyronine and Thyroxine signaling	OAC1-ResOfAsthmatics	-1	-2.06015	0.0465589	0.110038
transcriptomics	DNA damage_Nucleotide excision repair	OAC1-ResOfAsthmatics	-1.87	38.2609	6.18902e-10	2.72598e-07
transcriptomics	DNA damage_Nucleotide excision repair	OAC2-ResOfAsthmatics	-10.99	19.0687	1.26095e-05	0.000239267
transcriptomics	DNA damage_Nucleotide excision repair	OAC3-ResOfAsthmatics	-2.82	11.3447	0.00075665	0.00474048
transcriptomics	Transport_Aldosterone-mediated regulation of ENaC sodium transport	OAC1-ResOfAsthmatics	4.47	7.5117	0.00612996	0.0234286
transcriptomics	Transport_Aldosterone-mediated regulation of ENaC sodium transport	OAC3-ResOfAsthmatics	-1.62	10.5699	0.00114942	0.00651592
transcriptomics	Transport_Aldosterone-mediated regulation of ENaC sodium transport	OAC4-ResOfAsthmatics	3.36	5.99178	0.0143727	0.0450328
transcriptomics	Neurophysiological process_Netrin-1 in regulation of axon guidance	OAC1-ResOfAsthmatics	-2.13	5.71074	8.48381e-07	3.24271e-05
transcriptomics	Neurophysiological process_Netrin-1 in regulation of axon guidance	OAC3-ResOfAsthmatics	-4.1	-7.13634	1.05308e-08	1.67933e-06
transcriptomics	Neurophysiological process_Netrin-1 in regulation of axon guidance	OAC4-ResOfAsthmatics	-1.66	2.77199	0.0106588	0.0357331
transcriptomics	Immune response_IL-17 signaling pathways	OAC1-ResOfAsthmatics	-1.86	10.6029	0.00112911	0.00640826
transcriptomics	Immune response_IL-17 signaling pathways	OAC2-ResOfAsthmatics	-32.65	14.8459	0.000116662	0.00118454
transcriptomics	Immune response_IL-17 signaling pathways	OAC4-ResOfAsthmatics	-330.2	7.89863	0.00494722	0.0198805
transcriptomics	Regulation of metabolism_Bile acids regulation of glucose and lipid metabolism via FXR	OAC2-ResOfAsthmatics	-6.76	-4.52282	0.000175444	0.00160181
transcriptomics	Regulation of metabolism_Bile acids regulation of glucose and lipid metabolism via FXR	OAC3-ResOfAsthmatics	-0.66	2.09197	0.0437534	0.105047
transcriptomics	Regulation of metabolism_Bile acids regulation of glucose and lipid metabolism via FXR	OAC4-ResOfAsthmatics	-7.08	-5.86095	1.77957e-06	5.58662e-05
transcriptomics	Regulation of metabolism_Bile acids regulation of glucose and lipid metabolism via FXR	OAC5-ResOfAsthmatics	-6.09	3.51543	0.00347195	0.0150586
transcriptomics	Regulation of lipid metabolism_FXR-dependent negative-feedback regulation of bile acids concentration	OAC1-ResOfAsthmatics	-1.7	30.0468	4.21747e-08	3.64886e-06
transcriptomics	Regulation of lipid metabolism_FXR-dependent negative-feedback regulation of bile acids concentration	OAC2-ResOfAsthmatics	-6.19	8.77078	0.00306095	0.0136769
transcriptomics	Regulation of lipid metabolism_FXR-dependent negative-feedback regulation of bile acids concentration	OAC3-ResOfAsthmatics	-5.08	19.7808	8.68498e-06	0.000180595
transcriptomics	Regulation of lipid metabolism_FXR-dependent negative-feedback regulation of bile acids concentration	OAC4-ResOfAsthmatics	-1.03	5.20571	0.0225128	0.0632195
transcriptomics	Transcription_FXR-regulated cholesterol and bile acids cellular transport	OAC1-ResOfAsthmatics	-2.32	25.5433	4.32564e-07	2.08881e-05
transcriptomics	Transcription_FXR-regulated cholesterol and bile acids cellular transport	OAC2-ResOfAsthmatics	-8.82	16.8913	3.95821e-05	0.000537688
transcriptomics	Transcription_FXR-regulated cholesterol and bile acids cellular transport	OAC3-ResOfAsthmatics	-3.72	10.997	0.000912617	0.00546555
transcriptomics	Apoptosis and survival_Endoplasmic reticulum stress response pathway	OAC1-ResOfAsthmatics	-4.91	10.6849	0.00108012	0.00622255
transcriptomics	Apoptosis and survival_Endoplasmic reticulum stress response pathway	OAC3-ResOfAsthmatics	-3.33	29.9748	4.37698e-08	3.72043e-06
transcriptomics	Apoptosis and survival_Endoplasmic reticulum stress response pathway	OAC4-ResOfAsthmatics	-7.73	13.7043	0.00021396	0.00184896
transcriptomics	Bone metastases in Prostate Cancer	OAC1-ResOfAsthmatics	-1.67	32.5789	1.14449e-08	1.73283e-06
transcriptomics	Bone metastases in Prostate Cancer	OAC2-ResOfAsthmatics	-21.83	12.2886	0.000455737	0.00324713
transcriptomics	Bone metastases in Prostate Cancer	OAC3-ResOfAsthmatics	-11.43	13.5446	0.000232965	0.00196564
transcriptomics	CCL2 in Prostate Cancer	OAC3-ResOfAsthmatics	-0.95	-5.29747	1.1779e-05	0.000228582
transcriptomics	CCL2 in Prostate Cancer	OAC4-ResOfAsthmatics	-4.38	4.00254	0.000350895	0.00268576
transcriptomics	Muscle contraction_Relaxin signaling pathway	OAC1-ResOfAsthmatics	-1.2	-4.13565	0.00018229	0.00164265
transcriptomics	Muscle contraction_Relaxin signaling pathway	OAC2-ResOfAsthmatics	-9.49	5.42294	2.96436e-05	0.000439214
transcriptomics	Muscle contraction_Relaxin signaling pathway	OAC4-ResOfAsthmatics	-10.07	3.74331	0.00104524	0.00605284
transcriptomics	Cell cycle progression in Prostate Cancer	OAC1-ResOfAsthmatics	-2.03	-6.6041	2.26564e-08	2.593e-06
transcriptomics	Cell cycle progression in Prostate Cancer	OAC2-ResOfAsthmatics	-5.1	5.85034	1.15812e-05	0.000228402
transcriptomics	Cell cycle progression in Prostate Cancer	OAC3-ResOfAsthmatics	-1.73	2.70591	0.00979437	0.0334417
transcriptomics	EZH2 in Prostate Cancer	OAC1-ResOfAsthmatics	-1.41	-2.53103	0.0153846	0.0473861
transcriptomics	EZH2 in Prostate Cancer	OAC2-ResOfAsthmatics	-27.77	3.22891	0.00534858	0.0211018
transcriptomics	Histone deacetylases in Prostate Cancer	OAC1-ResOfAsthmatics	-3.62	4.12782	0.000215414	0.00185818
transcriptomics	Histone deacetylases in Prostate Cancer	OAC2-ResOfAsthmatics	-21.26	-2.38515	0.0261223	0.070983
transcriptomics	IL-6 signaling in Prostate Cancer	OAC2-ResOfAsthmatics	-4.75	12.824	0.000342206	0.00262479
transcriptomics	IL-6 signaling in Prostate Cancer	OAC3-ResOfAsthmatics	-1.59	12.0563	0.000516172	0.00357265
transcriptomics	IL-6 signaling in Prostate Cancer	OAC5-ResOfAsthmatics	-4.68	5.27114	0.0216818	0.0614676
transcriptomics	Neuroendocrine transdifferentiation in Prostate Cancer	OAC2-ResOfAsthmatics	-4.47	3.71585	0.00151511	0.00807561
transcriptomics	Neuroendocrine transdifferentiation in Prostate Cancer	OAC3-ResOfAsthmatics	-1.27	-2.4423	0.0185725	0.0548828
transcriptomics	Ligand-independent activation of Androgen receptor in Prostate Cancer	OAC2-ResOfAsthmatics	-12.29	2.67723	0.0155938	0.0479293
transcriptomics	Ligand-independent activation of Androgen receptor in Prostate Cancer	OAC3-ResOfAsthmatics	-1.89	-4.61666	3.08834e-05	0.000450693
transcriptomics	Recurrent gene fusions in Prostate Cancer	OAC1-ResOfAsthmatics	-1.63	31.0193	2.55471e-08	2.71041e-06
transcriptomics	Recurrent gene fusions in Prostate Cancer	OAC2-ResOfAsthmatics	-9.23	10.7509	0.00104228	0.00604048
transcriptomics	Recurrent gene fusions in Prostate Cancer	OAC3-ResOfAsthmatics	-6.68	14.125	0.000171057	0.00156897
transcriptomics	Survival pathways in Prostate Cancer	OAC2-ResOfAsthmatics	-7.13	13.5927	0.000227068	0.00192333
transcriptomics	Survival pathways in Prostate Cancer	OAC3-ResOfAsthmatics	-1.66	17.5349	2.82079e-05	0.000423118
transcriptomics	Survival pathways in Prostate Cancer	OAC4-ResOfAsthmatics	-15.01	5.84475	0.0156236	0.0479293
transcriptomics	Survival pathways in Prostate Cancer	OAC5-ResOfAsthmatics	-2.9	6.12567	0.0133232	0.0424679
transcriptomics	Blood coagulation_Blood coagulation	OAC1-ResOfAsthmatics	-1.82	-5.60668	4.33375e-06	0.00010731
transcriptomics	Blood coagulation_Blood coagulation	OAC2-ResOfAsthmatics	-9.24	4.09945	0.000265333	0.00217029
transcriptomics	Blood coagulation_Blood coagulation	OAC3-ResOfAsthmatics	-5.91	4.85666	1.5697e-05	0.000277224
transcriptomics	Zinc deficiency in Prostate Cancer	OAC1-ResOfAsthmatics	-1.37	9.64315	0.00190059	0.0095721
transcriptomics	Zinc deficiency in Prostate Cancer	OAC2-ResOfAsthmatics	-14.89	12.2886	0.000455737	0.00324713
transcriptomics	Zinc deficiency in Prostate Cancer	OAC4-ResOfAsthmatics	16.6	13.7043	0.00021396	0.00184896
transcriptomics	Development_Thrombospondin-1 signaling	OAC1-ResOfAsthmatics	-1.85	-6.32676	1.53626e-07	9.62483e-06
transcriptomics	Development_Thrombospondin-1 signaling	OAC2-ResOfAsthmatics	-5.46	4.41882	0.000262572	0.0021562
transcriptomics	Development_Thrombospondin-1 signaling	OAC5-ResOfAsthmatics	-3.08	2.89065	0.00987122	0.0336882
transcriptomics	Role of Apo-2L(TNFSF10) in Prostate Cancer cell apoptosis	OAC2-ResOfAsthmatics	-21.06	4.33004	0.000203393	0.00177984
transcriptomics	Role of Apo-2L(TNFSF10) in Prostate Cancer cell apoptosis	OAC3-ResOfAsthmatics	-2.54	-4.69758	2.88277e-05	0.000427999
transcriptomics	Role of Apo-2L(TNFSF10) in Prostate Cancer cell apoptosis	OAC4-ResOfAsthmatics	615.5	3.95982	0.00105299	0.00608555
transcriptomics	Role of Apo-2L(TNFSF10) in Prostate Cancer cell apoptosis	OAC5-ResOfAsthmatics	-5.94	-2.58101	0.0218192	0.061797
transcriptomics	Stem cells_Aberrant Hedgehog signaling in medulloblastoma stem cells	OAC1-ResOfAsthmatics	-3.04	19.032	1.28546e-05	0.000241968
transcriptomics	Stem cells_Aberrant Hedgehog signaling in medulloblastoma stem cells	OAC3-ResOfAsthmatics	-1.39	10.6547	0.00109794	0.00627446
transcriptomics	Stem cells_Inhibition of Hedgehog signaling in medulloblastoma stem cells	OAC4-ResOfAsthmatics	12.7	-2.54312	0.0221471	0.0625065
transcriptomics	Stem cells_MMP-14-induced COX-2 expression in glioblastoma stem cells	OAC1-ResOfAsthmatics	-1.82	5.29331	0.0214075	0.0609755
transcriptomics	Stem cells_MMP-14-induced COX-2 expression in glioblastoma stem cells	OAC2-ResOfAsthmatics	-4.36	5.77192	0.0162843	0.049455
transcriptomics	Stem cells_MMP-14-induced COX-2 expression in glioblastoma stem cells	OAC4-ResOfAsthmatics	-9.49	11.5582	0.000674504	0.0043515
transcriptomics	Stem cells_MMP-14-induced COX-2 expression in glioblastoma stem cells	OAC5-ResOfAsthmatics	-4.6	4.83208	0.0279349	0.0747209
transcriptomics	Hedgehog signaling in pancreatic cancer	OAC1-ResOfAsthmatics	-1.69	-4.1092	0.000221511	0.00189569
transcriptomics	Hedgehog signaling in pancreatic cancer	OAC2-ResOfAsthmatics	-6.08	5.15026	4.18217e-05	0.000561292
transcriptomics	K-RAS signaling in pancreatic cancer	OAC2-ResOfAsthmatics	-5.19	3.63772	0.00160928	0.00845657
transcriptomics	K-RAS signaling in pancreatic cancer	OAC3-ResOfAsthmatics	-1.63	-4.48255	5.29611e-05	0.000667641
transcriptomics	K-RAS signaling in pancreatic cancer	OAC4-ResOfAsthmatics	-10.29	6.73554	4.94154e-07	2.32444e-05
transcriptomics	K-RAS signaling in pancreatic cancer	OAC5-ResOfAsthmatics	-3.14	-3.96885	0.00121631	0.0068075
transcriptomics	Suppression of TGF-beta signaling in pancreatic cancer	OAC4-ResOfAsthmatics	-7.55	5.51595	2.36e-05	0.000370438
transcriptomics	Suppression of TGF-beta signaling in pancreatic cancer	OAC5-ResOfAsthmatics	-3.65	-2.53439	0.0245754	0.0677163
transcriptomics	TMPRSS2-ERG fusion in Prostate Cancer	OAC4-ResOfAsthmatics	-12.57	2.16443	0.0444519	0.106244
transcriptomics	E-cadherin signaling and its regulation in gastric cancer	OAC1-ResOfAsthmatics	-2.14	-5.29831	4.06675e-06	0.000101739
transcriptomics	E-cadherin signaling and its regulation in gastric cancer	OAC2-ResOfAsthmatics	-2.8	3.1754	0.00398328	0.016685
transcriptomics	E-cadherin signaling and its regulation in gastric cancer	OAC3-ResOfAsthmatics	-3.88	3.48785	0.00154298	0.00819107
transcriptomics	ERBB family and HGF signaling in gastric cancer	OAC2-ResOfAsthmatics	-4.05	3.29512	0.00522801	0.0207111
transcriptomics	ERBB family and HGF signaling in gastric cancer	OAC3-ResOfAsthmatics	-2.39	-2.38211	0.0212875	0.0608047
transcriptomics	Effect of H. pylori infection on gastric epithelial cells motility	OAC1-ResOfAsthmatics	-1.47	17.9508	2.26684e-05	0.000361278
transcriptomics	Effect of H. pylori infection on gastric epithelial cells motility	OAC3-ResOfAsthmatics	-6.11	18.1945	1.99455e-05	0.000327591
transcriptomics	Effect of H. pylori infection on gastric epithelial cells motility	OAC4-ResOfAsthmatics	-1.39	4.53904	0.0331301	0.0850489
transcriptomics	Effect of H. pylori infection on apoptosis in gastric epithelial cells	OAC1-ResOfAsthmatics	-1.43	4.02026	0.000181112	0.00163406
transcriptomics	Effect of H. pylori infection on apoptosis in gastric epithelial cells	OAC3-ResOfAsthmatics	-2.61	-6.45123	8.35136e-08	5.83592e-06
transcriptomics	Effect of H. pylori infection on apoptosis in gastric epithelial cells	OAC4-ResOfAsthmatics	-5.6	5.25869	5.58625e-05	0.000692209
transcriptomics	Effect of H. pylori infection on apoptosis in gastric epithelial cells	OAC5-ResOfAsthmatics	-2.91	-2.29041	0.0375402	0.0934326
transcriptomics	Effect of H. pylori infection on inflammation in gastric epithelial cells	OAC2-ResOfAsthmatics	-8.07	3.96205	0.000874092	0.00527832
transcriptomics	Effect of H. pylori infection on inflammation in gastric epithelial cells	OAC3-ResOfAsthmatics	-2.41	-4.65169	3.32315e-05	0.000475881
transcriptomics	Effect of H. pylori infection on inflammation in gastric epithelial cells	OAC4-ResOfAsthmatics	-3.72	3.56834	0.00220001	0.0106591
transcriptomics	Effect of H. pylori infection on inflammation in gastric epithelial cells	OAC5-ResOfAsthmatics	-4.35	-3.00709	0.0090463	0.0315319
transcriptomics	Effect of H. pylori infection on gastric epithelial cell proliferation	OAC1-ResOfAsthmatics	-4.56	7.93087	0.00485983	0.0196379
transcriptomics	Effect of H. pylori infection on gastric epithelial cell proliferation	OAC3-ResOfAsthmatics	-2.5	14.5187	0.000138776	0.00133475
transcriptomics	Effect of H. pylori infection on gastric epithelial cell proliferation	OAC4-ResOfAsthmatics	-23.46	5.20571	0.0225128	0.0632195
transcriptomics	Stem cells_Notch signaling in medulloblastoma stem cells	OAC2-ResOfAsthmatics	-304.66	3.48469	0.00288617	0.0131095
transcriptomics	Stem cells_Notch signaling in medulloblastoma stem cells	OAC4-ResOfAsthmatics	-4.38	3.4725	0.00189699	0.00956148
transcriptomics	Stem cells_Notch signaling in medulloblastoma stem cells	OAC5-ResOfAsthmatics	-3.45	-5.50541	1.94663e-05	0.000321526
transcriptomics	Dual role of TGF-beta 1 in HCC	OAC2-ResOfAsthmatics	-3.96	4.93356	0.02634	0.0714142
transcriptomics	Dual role of TGF-beta 1 in HCC	OAC3-ResOfAsthmatics	-1.19	4.77321	0.0289059	0.0766831
transcriptomics	Dual role of TGF-beta 1 in HCC	OAC4-ResOfAsthmatics	-6.74	18.0276	2.17722e-05	0.000349293
transcriptomics	HCV-dependent transcription regulation leading to HCC	OAC1-ResOfAsthmatics	-1.73	5.13127	8.81577e-06	0.000182272
transcriptomics	HCV-dependent transcription regulation leading to HCC	OAC3-ResOfAsthmatics	-4.66	-3.82017	0.000461642	0.00327795
transcriptomics	HCV-dependent regulation of membrane receptors signaling in HCC	OAC2-ResOfAsthmatics	-4.46	3.90102	0.00116725	0.006599
transcriptomics	HCV-dependent regulation of membrane receptors signaling in HCC	OAC3-ResOfAsthmatics	-3.44	-3.15487	0.00309276	0.0137936
transcriptomics	HCV-dependent regulation of membrane receptors signaling in HCC	OAC4-ResOfAsthmatics	-2.72	2.15202	0.0478528	0.11242
transcriptomics	Stem cells_Aberrant Wnt signaling in medulloblastoma stem cells	OAC1-ResOfAsthmatics	-6.96	-3.73602	0.000655518	0.00425545
transcriptomics	Stem cells_Aberrant Wnt signaling in medulloblastoma stem cells	OAC3-ResOfAsthmatics	-3.67	3.38337	0.00232119	0.0111018
transcriptomics	EGFR family signaling in pancreatic cancer	OAC2-ResOfAsthmatics	-7.89	5.91804	0.0149867	0.046555
transcriptomics	EGFR family signaling in pancreatic cancer	OAC3-ResOfAsthmatics	-1.81	10.4855	0.00120312	0.00674408
transcriptomics	EGFR family signaling in pancreatic cancer	OAC4-ResOfAsthmatics	-5.48	7.07215	0.00782914	0.0281466
transcriptomics	EGFR family signaling in pancreatic cancer	OAC5-ResOfAsthmatics	-4.26	6.78745	0.00918009	0.0318912
transcriptomics	HCV-mediated liver damage and predisposition to HCC via cell stress	OAC1-ResOfAsthmatics	-1.86	32.0074	1.53588e-08	2.02946e-06
transcriptomics	HCV-mediated liver damage and predisposition to HCC via cell stress	OAC2-ResOfAsthmatics	-4.75	7.64589	0.00569018	0.0220551
transcriptomics	HCV-mediated liver damage and predisposition to HCC via cell stress	OAC3-ResOfAsthmatics	-2.06	23.2777	1.40217e-06	4.67279e-05
transcriptomics	HCV-mediated liver damage and predisposition to HCC via cell stress	OAC4-ResOfAsthmatics	-2.2	4.66872	0.0307168	0.080329
transcriptomics	HCV-mediated liver damage and predisposition to HCC progression via p53	OAC5-ResOfAsthmatics	15.31	-2.31733	0.0365961	0.0916794
transcriptomics	Development_SSTR2 in regulation of cell proliferation	OAC2-ResOfAsthmatics	-258.28	2.71715	0.0155879	0.0479293
transcriptomics	Development_SSTR2 in regulation of cell proliferation	OAC3-ResOfAsthmatics	-1.13	-4.02108	0.000217922	0.00187759
transcriptomics	Development_SSTR2 in regulation of cell proliferation	OAC4-ResOfAsthmatics	-27.56	2.24471	0.0364389	0.0913328
transcriptomics	Development_SSTR1 in regulation of cell proliferation and migration	OAC2-ResOfAsthmatics	-17.6	2.92286	0.0107901	0.036112
transcriptomics	Development_SSTR1 in regulation of cell proliferation and migration	OAC3-ResOfAsthmatics	-2.1	-5.18813	9.12061e-06	0.000186979
transcriptomics	Development_SSTR1 in regulation of cell proliferation and migration	OAC4-ResOfAsthmatics	-6.96	3.62775	0.00145756	0.00783782
transcriptomics	microRNA in Prostate Cancer	OAC3-ResOfAsthmatics	-1.59	-4.88149	1.45701e-05	0.000264061
transcriptomics	microRNA in Prostate Cancer	OAC4-ResOfAsthmatics	-8.15	6.1618	2.31529e-06	6.73056e-05
transcriptomics	microRNA in Prostate Cancer	OAC5-ResOfAsthmatics	-1.87	-2.68805	0.0202921	0.0587894
transcriptomics	Development_Gastrin in cell growth and proliferation	OAC1-ResOfAsthmatics	-2.77	4.8961	0.0269174	0.0726275
transcriptomics	Development_Gastrin in cell growth and proliferation	OAC2-ResOfAsthmatics	-7.23	4.09954	0.0428948	0.103312
transcriptomics	Development_Gastrin in cell growth and proliferation	OAC3-ResOfAsthmatics	-1.47	10.9109	0.000956014	0.00566707
transcriptomics	Development_Gastrin in cell growth and proliferation	OAC5-ResOfAsthmatics	-4.89	5.42174	0.0198875	0.0578731
transcriptomics	Development_Gastrin in differentiation of the gastric mucosa	OAC1-ResOfAsthmatics	-2.06	-4.35378	5.39728e-05	0.000676288
transcriptomics	Development_Gastrin in differentiation of the gastric mucosa	OAC2-ResOfAsthmatics	-6.32	5.22595	0.000101956	0.00107777
transcriptomics	Development_Gastrin in differentiation of the gastric mucosa	OAC5-ResOfAsthmatics	-6.03	-2.92435	0.0100971	0.03429
transcriptomics	Immune response_Gastrin in inflammatory response	OAC1-ResOfAsthmatics	-4.62	5.46828	0.0193646	0.0566408
transcriptomics	Immune response_Gastrin in inflammatory response	OAC3-ResOfAsthmatics	-1.2	18.7534	1.48756e-05	0.000267595
transcriptomics	Immune response_Gastrin in inflammatory response	OAC4-ResOfAsthmatics	-6.15	5.84475	0.0156236	0.0479293
transcriptomics	Reproduction_Gonadotropin-releasing hormone (GnRH) signaling	OAC2-ResOfAsthmatics	47.86	4.20216	0.000489241	0.00343035
transcriptomics	Reproduction_Gonadotropin-releasing hormone (GnRH) signaling	OAC5-ResOfAsthmatics	-2.14	-2.18098	0.0411747	0.100276
transcriptomics	Anti-apoptotic action of Gastrin in gastric cancer	OAC2-ResOfAsthmatics	-1.44	3.0895	0.00671156	0.0251683
transcriptomics	Anti-apoptotic action of Gastrin in gastric cancer	OAC3-ResOfAsthmatics	-3.07	-3.82179	0.000359796	0.002746
transcriptomics	Anti-apoptotic action of Gastrin in gastric cancer	OAC5-ResOfAsthmatics	26.98	-3.13248	0.0081488	0.0290728
transcriptomics	Development_Growth hormone-releasing hormone (GH-RH) signaling	OAC1-ResOfAsthmatics	-6.57	-4.8058	1.74152e-05	0.000298503
transcriptomics	Development_Growth hormone-releasing hormone (GH-RH) signaling	OAC2-ResOfAsthmatics	-3.08	3.5773	0.00243334	0.011487
transcriptomics	Proliferative action of Gastrin in gastric cancer	OAC1-ResOfAsthmatics	-4.79	2.42128	0.0199458	0.0579453
transcriptomics	Proliferative action of Gastrin in gastric cancer	OAC3-ResOfAsthmatics	-1.34	-3.60392	0.000835101	0.00511086
transcriptomics	Pro-inflammatory action of Gastrin in gastric cancer	OAC2-ResOfAsthmatics	-4.86	6.75434	0.009352	0.0322801
transcriptomics	Pro-inflammatory action of Gastrin in gastric cancer	OAC3-ResOfAsthmatics	-2.05	12.4203	0.000424701	0.00310816
transcriptomics	Pro-inflammatory action of Gastrin in gastric cancer	OAC4-ResOfAsthmatics	-3.58	4.80023	0.028456	0.07578
transcriptomics	Apoptosis and survival_Anti-apoptotic action of Gastrin	OAC1-ResOfAsthmatics	-5.63	3.434	0.00131239	0.00723384
transcriptomics	Apoptosis and survival_Anti-apoptotic action of Gastrin	OAC3-ResOfAsthmatics	-1.15	-3.83931	0.000488526	0.00342865
transcriptomics	Stimulation of gastric acid secretion in gastric cancer	OAC1-ResOfAsthmatics	-4.68	-2.19042	0.0349348	0.0884474
transcriptomics	Stem cells_Neovascularization of glioblastoma in response to hypoxia	OAC1-ResOfAsthmatics	-2.2	-2.83073	0.00685108	0.0255208
transcriptomics	Stem cells_Neovascularization of glioblastoma in response to hypoxia	OAC2-ResOfAsthmatics	-10.08	4.1749	0.000362345	0.002746
transcriptomics	Stem cells_Neovascularization of glioblastoma in response to hypoxia	OAC4-ResOfAsthmatics	-12.83	3.52139	0.00227524	0.0109108
transcriptomics	Stem cells_Neovascularization of glioblastoma in response to hypoxia	OAC5-ResOfAsthmatics	-3.59	-2.41879	0.0313733	0.0818393
transcriptomics	Stem cells_Response to hypoxia in glioblastoma stem cells	OAC3-ResOfAsthmatics	-5.76	9.66024	0.00188299	0.00951312
transcriptomics	Stem cells_Response to hypoxia in glioblastoma stem cells	OAC4-ResOfAsthmatics	-1.79	9.68858	0.00185416	0.00941988
transcriptomics	Stem cells_Response to hypoxia in glioblastoma stem cells	OAC5-ResOfAsthmatics	122.94	8.21281	0.00415956	0.0172839
transcriptomics	Regulation of VEGF signaling in pancreatic cancer	OAC2-ResOfAsthmatics	-8.01	5.63399	6.04225e-06	0.000137871
transcriptomics	Regulation of VEGF signaling in pancreatic cancer	OAC3-ResOfAsthmatics	-2.49	-2.25562	0.0314011	0.0818681
transcriptomics	Regulation of VEGF signaling in pancreatic cancer	OAC4-ResOfAsthmatics	-16.91	2.49413	0.0236319	0.0656596
transcriptomics	Regulation of VEGF signaling in pancreatic cancer	OAC5-ResOfAsthmatics	-1.89	-3.46431	0.00291897	0.0131884
transcriptomics	IGF-1 signaling in pancreatic cancer	OAC2-ResOfAsthmatics	-63.36	7.3153	0.00683701	0.0254875
transcriptomics	IGF-1 signaling in pancreatic cancer	OAC3-ResOfAsthmatics	-1.33	12.2376	0.000468357	0.00331108
transcriptomics	IGF-1 signaling in pancreatic cancer	OAC4-ResOfAsthmatics	-11.12	4.28516	0.0384465	0.0951668
transcriptomics	IGF-1 signaling in pancreatic cancer	OAC5-ResOfAsthmatics	-3.73	4.83208	0.0279349	0.0747209
transcriptomics	Stem cells_Cytotoxic effect of temozolomide on glioblastoma cells	OAC1-ResOfAsthmatics	-1.81	27.2221	1.81376e-07	1.08938e-05
transcriptomics	Stem cells_Cytotoxic effect of temozolomide on glioblastoma cells	OAC2-ResOfAsthmatics	-4.22	6.21575	0.0126618	0.0408433
transcriptomics	Stem cells_Cytotoxic effect of temozolomide on glioblastoma cells	OAC3-ResOfAsthmatics	-2.97	6.69728	0.00965603	0.0330592
transcriptomics	Stem cells_Cytotoxic effect of temozolomide on glioblastoma cells	OAC5-ResOfAsthmatics	-2.97	4.41211	0.0356847	0.0899257
transcriptomics	Immune escape mechanisms in Prostate Cancer	OAC1-ResOfAsthmatics	-2.02	5.88762	0.0152477	0.0470587
transcriptomics	Immune escape mechanisms in Prostate Cancer	OAC2-ResOfAsthmatics	-3.55	16.5208	4.81199e-05	0.000620606
transcriptomics	Immune escape mechanisms in Prostate Cancer	OAC4-ResOfAsthmatics	-4.31	5.48516	0.0191786	0.0562584
transcriptomics	Prostate Cancer: candidate susceptibility genes in inflammatory pathways	OAC2-ResOfAsthmatics	-4.28	12.3947	0.000430543	0.00313054
transcriptomics	Prostate Cancer: candidate susceptibility genes in inflammatory pathways	OAC3-ResOfAsthmatics	-1.85	13.2589	0.000271286	0.00220041
transcriptomics	Prostate Cancer: candidate susceptibility genes in inflammatory pathways	OAC4-ResOfAsthmatics	-4.12	15.792	7.07005e-05	0.00082607
transcriptomics	Prostate Cancer: candidate susceptibility genes in inflammatory pathways	OAC5-ResOfAsthmatics	-5.3	4.27636	0.0386461	0.0954333
transcriptomics	Apoptosis and survival_Granzyme A signaling	OAC3-ResOfAsthmatics	-3.67	-3.09976	0.00425966	0.0176393
transcriptomics	Apoptosis and survival_Granzyme A signaling	OAC4-ResOfAsthmatics	-1.38	2.41964	0.0278289	0.0746156
transcriptomics	Cytoskeleton remodeling_Thyroliberin in cytoskeleton remodeling	OAC1-ResOfAsthmatics	-1.94	-2.10247	0.0427611	0.103227
transcriptomics	Neurophysiological process_Thyroliberin in cell hyperpolarization and excitability	OAC1-ResOfAsthmatics	-0.91	-2.92414	0.00603919	0.023167
transcriptomics	Neurophysiological process_Thyroliberin in cell hyperpolarization and excitability	OAC2-ResOfAsthmatics	-4.71	4.98446	5.35417e-05	0.000672627
transcriptomics	Development_Thyroliberin signaling	OAC2-ResOfAsthmatics	-7.98	3.74957	0.00171942	0.00890974
transcriptomics	Development_Thyroliberin signaling	OAC3-ResOfAsthmatics	-2.72	-3.00265	0.00461802	0.0187809
transcriptomics	Autophagy_Autophagy	OAC1-ResOfAsthmatics	-2.22	8.36143	0.00383268	0.0161942
transcriptomics	Autophagy_Autophagy	OAC3-ResOfAsthmatics	-1.86	23.7823	1.07867e-06	3.88082e-05
transcriptomics	Apoptosis and survival_Granzyme B signaling	OAC1-ResOfAsthmatics	-2.73	4.98019	1.20465e-05	0.00023284
transcriptomics	Apoptosis and survival_Granzyme B signaling	OAC3-ResOfAsthmatics	-1.72	-6.06501	2.22701e-07	1.24022e-05
transcriptomics	Apoptosis and survival_Granzyme B signaling	OAC4-ResOfAsthmatics	-2.89	2.2601	0.036775	0.0920324
transcriptomics	Stem cells_NOTCH1-induced self-renewal of glioblastoma stem cells	OAC1-ResOfAsthmatics	-16.5	-2.1785	0.0348175	0.088289
transcriptomics	Stem cells_NOTCH1-induced self-renewal of glioblastoma stem cells	OAC2-ResOfAsthmatics	-2.63	4.11237	0.000705797	0.00452091
transcriptomics	Stem cells_NOTCH1-induced self-renewal of glioblastoma stem cells	OAC5-ResOfAsthmatics	4.09	-2.1417	0.0443936	0.106244
transcriptomics	Hedgehog signaling in gastric cancer	OAC1-ResOfAsthmatics	-1.65	29.3616	6.00562e-08	4.5943e-06
transcriptomics	Hedgehog signaling in gastric cancer	OAC2-ResOfAsthmatics	-36.9	9.59475	0.00195135	0.00975673
transcriptomics	Hedgehog signaling in gastric cancer	OAC3-ResOfAsthmatics	-14.49	10.3178	0.00131755	0.00725676
transcriptomics	WNT signaling in gastric cancer	OAC1-ResOfAsthmatics	-1.5	19.032	1.28546e-05	0.000241968
transcriptomics	WNT signaling in gastric cancer	OAC2-ResOfAsthmatics	-17.82	6.99201	0.00818744	0.0291249
transcriptomics	WNT signaling in gastric cancer	OAC3-ResOfAsthmatics	427.72	8.11111	0.00439948	0.0180588
transcriptomics	Stem cells_Putative pathways of telomerase regulation in glioblastoma stem cells	OAC1-ResOfAsthmatics	-3.25	26.1827	3.10598e-07	1.57851e-05
transcriptomics	Stem cells_Putative pathways of telomerase regulation in glioblastoma stem cells	OAC2-ResOfAsthmatics	-1.42	6.06598	0.013781	0.0435829
transcriptomics	Stem cells_Putative pathways of telomerase regulation in glioblastoma stem cells	OAC3-ResOfAsthmatics	-1.92	14.8175	0.00011843	0.00119457
transcriptomics	Stem cells_Putative pathways of telomerase regulation in glioblastoma stem cells	OAC4-ResOfAsthmatics	-4.49	4.60365	0.0319039	0.0826896
transcriptomics	Stem cells_Pancreatic cancer stem cells in tumor metastasis	OAC2-ResOfAsthmatics	-7.61	2.59485	0.0197684	0.0576512
transcriptomics	Stem cells_Pancreatic cancer stem cells in tumor metastasis	OAC4-ResOfAsthmatics	-4.03	2.13608	0.0485322	0.11371
transcriptomics	HGF signaling in pancreatic cancer	OAC4-ResOfAsthmatics	-10.21	2.96966	0.00788229	0.0283063
transcriptomics	WNT signaling in HCC	OAC1-ResOfAsthmatics	-1.83	21.0577	4.4566e-06	0.000109142
transcriptomics	WNT signaling in HCC	OAC2-ResOfAsthmatics	-4.9	5.84475	0.0156236	0.0479293
transcriptomics	WNT signaling in HCC	OAC3-ResOfAsthmatics	-3.79	18.3056	1.88153e-05	0.000313266
transcriptomics	WNT signaling in HCC	OAC4-ResOfAsthmatics	-3.12	7.72968	0.00543204	0.0212931
transcriptomics	Inhibition of TGF-beta signaling in gastric cancer	OAC4-ResOfAsthmatics	-9.94	2.78548	0.0126172	0.0407897
transcriptomics	HBV mediates angiogenesis in HCC	OAC2-ResOfAsthmatics	274.27	4.61098	0.000172827	0.00158289
transcriptomics	HBV mediates angiogenesis in HCC	OAC3-ResOfAsthmatics	-0.33	-3.06478	0.00427429	0.0176899
transcriptomics	HBV mediates angiogenesis in HCC	OAC5-ResOfAsthmatics	-1.1	-3.41399	0.00420829	0.0174714
transcriptomics	HBV regulation of DNA repair and apoptosis leading to HCC	OAC1-ResOfAsthmatics	-2.96	5.17907	7.9645e-06	0.000170241
transcriptomics	HBV regulation of DNA repair and apoptosis leading to HCC	OAC2-ResOfAsthmatics	-2.87	-2.82013	0.00928474	0.0321701
transcriptomics	HBV regulation of DNA repair and apoptosis leading to HCC	OAC3-ResOfAsthmatics	-2.74	-3.1606	0.00342805	0.0149003
transcriptomics	HBV regulation of DNA repair and apoptosis leading to HCC	OAC4-ResOfAsthmatics	-1.82	2.16004	0.0429151	0.103342
transcriptomics	HBV-dependent NF-kB and PI3K/AKT pathways leading to HCC	OAC2-ResOfAsthmatics	21.74	3.95823	0.000763309	0.00477397
transcriptomics	HBV-dependent NF-kB and PI3K/AKT pathways leading to HCC	OAC3-ResOfAsthmatics	-1.37	-4.39473	7.54822e-05	0.00087005
transcriptomics	HBV-dependent NF-kB and PI3K/AKT pathways leading to HCC	OAC4-ResOfAsthmatics	7.7	2.84952	0.0103863	0.0350754
transcriptomics	HBV-dependent NF-kB and PI3K/AKT pathways leading to HCC	OAC5-ResOfAsthmatics	-1.03	-2.42424	0.0316685	0.0824027
transcriptomics	HBV-dependent transcription regulation leading to HCC	OAC3-ResOfAsthmatics	-1.62	-3.74328	0.000614519	0.00405817
transcriptomics	HBV-dependent transcription regulation leading to HCC	OAC4-ResOfAsthmatics	-6.6	4.80613	6.78526e-05	0.000799868
transcriptomics	HBV-dependent transcription regulation leading to HCC	OAC5-ResOfAsthmatics	-5.56	-3.3164	0.00503666	0.020173
transcriptomics	HBV signaling via protein kinases leading to HCC	OAC1-ResOfAsthmatics	-3.99	2.11704	0.0395373	0.0972376
transcriptomics	HBV signaling via protein kinases leading to HCC	OAC3-ResOfAsthmatics	-0.97	-3.14678	0.00359485	0.0154088
transcriptomics	HBV signaling via protein kinases leading to HCC	OAC5-ResOfAsthmatics	-2.55	-3.02671	0.00962067	0.0330056
transcriptomics	Activation of pro-oncogenic TGF-beta potential in gastric cancer	OAC1-ResOfAsthmatics	-1.94	4.39733	0.000101351	0.00107293
transcriptomics	Activation of pro-oncogenic TGF-beta potential in gastric cancer	OAC2-ResOfAsthmatics	-2.83	-3.63392	0.00125461	0.0069842
transcriptomics	Activation of pro-oncogenic TGF-beta potential in gastric cancer	OAC3-ResOfAsthmatics	-3.5	-3.2321	0.00258185	0.0119857
transcriptomics	Activation of pro-oncogenic TGF-beta potential in gastric cancer	OAC4-ResOfAsthmatics	-3.44	2.81482	0.00919407	0.0319321
transcriptomics	Immune response_IL-7 signaling in B lymphocytes	OAC2-ResOfAsthmatics	23.46	2.87563	0.00975474	0.0333769
transcriptomics	Immune response_IL-7 signaling in B lymphocytes	OAC3-ResOfAsthmatics	-0.93	-2.82897	0.00749232	0.027198
transcriptomics	Immune response_IL-7 signaling in B lymphocytes	OAC4-ResOfAsthmatics	26.62	3.72159	0.00181512	0.00928317
transcriptomics	Immune response_IL-7 signaling in B lymphocytes	OAC5-ResOfAsthmatics	-1.57	-3.77191	0.00187317	0.00948327
transcriptomics	Immune response_IL-7 signaling in T lymphocytes	OAC1-ResOfAsthmatics	-0.83	-2.53766	0.0144043	0.0451219
transcriptomics	Immune response_IL-7 signaling in T lymphocytes	OAC2-ResOfAsthmatics	-17.68	6.07593	3.79382e-06	9.69125e-05
transcriptomics	Immune response_IL-7 signaling in T lymphocytes	OAC3-ResOfAsthmatics	-0.62	-2.06479	0.045559	0.108238
transcriptomics	Immune response_IL-7 signaling in T lymphocytes	OAC4-ResOfAsthmatics	-15.19	3.86609	0.000981797	0.00580473
transcriptomics	Immune response_IL-7 signaling in T lymphocytes	OAC5-ResOfAsthmatics	-3.06	-3.00675	0.0103726	0.0350375
transcriptomics	Inhibition of RUNX3 signaling in gastric cancer	OAC1-ResOfAsthmatics	-0.41	6.83836	0.00892209	0.0311812
transcriptomics	Inhibition of RUNX3 signaling in gastric cancer	OAC2-ResOfAsthmatics	-10.95	9.22397	0.00238867	0.0113277
transcriptomics	Inhibition of RUNX3 signaling in gastric cancer	OAC4-ResOfAsthmatics	-9.38	10.6521	0.00109949	0.00627446
transcriptomics	Inhibition of RUNX3 signaling in gastric cancer	OAC5-ResOfAsthmatics	-2.54	9.67238	0.00187059	0.00947351
transcriptomics	FGF signaling in pancreatic cancer	OAC2-ResOfAsthmatics	38.77	3.59113	0.00189717	0.00956148
transcriptomics	Inhibition of apoptosis in gastric cancer	OAC2-ResOfAsthmatics	-4.7	9.13242	0.00251119	0.0117138
transcriptomics	Inhibition of apoptosis in gastric cancer	OAC3-ResOfAsthmatics	-1.11	14.9178	0.000112298	0.00115435
transcriptomics	Inhibition of apoptosis in gastric cancer	OAC4-ResOfAsthmatics	-7.83	12.3947	0.000430543	0.00313054
transcriptomics	Inhibition of apoptosis in gastric cancer	OAC5-ResOfAsthmatics	-3.24	8.11975	0.00437855	0.0179984
transcriptomics	EGF- and HGF-dependent stimulation of metastasis in gastric cancer	OAC2-ResOfAsthmatics	-31.8	3.29602	0.00507469	0.0202974
transcriptomics	EGF- and HGF-dependent stimulation of metastasis in gastric cancer	OAC3-ResOfAsthmatics	-1.4	-2.6096	0.0127071	0.040962
transcriptomics	EGF- and HGF-dependent stimulation of metastasis in gastric cancer	OAC5-ResOfAsthmatics	-4	-2.29028	0.0385319	0.0953619
transcriptomics	Proliferative action of Gastrin in pancreatic cancer	OAC1-ResOfAsthmatics	-6.65	5.52724	0.0187226	0.0552219
transcriptomics	Proliferative action of Gastrin in pancreatic cancer	OAC3-ResOfAsthmatics	-0.83	10.4015	0.00125914	0.00700137
transcriptomics	Proliferative action of Gastrin in pancreatic cancer	OAC5-ResOfAsthmatics	-1.91	3.88184	0.0488111	0.113916
transcriptomics	Anti-apoptotic action of Gastrin in pancreatic cancer	OAC1-ResOfAsthmatics	-3.44	3.86676	0.00034735	0.00266284
transcriptomics	Anti-apoptotic action of Gastrin in pancreatic cancer	OAC3-ResOfAsthmatics	-1.72	-6.44344	6.35455e-08	4.81059e-06
transcriptomics	Anti-apoptotic action of Gastrin in pancreatic cancer	OAC4-ResOfAsthmatics	-10.29	2.42412	0.0262125	0.0711749
transcriptomics	TGF-beta 1-induced transactivation of membrane receptors signaling in HCC	OAC1-ResOfAsthmatics	-4.55	2.63052	0.0131815	0.042221
transcriptomics	TGF-beta 1-induced transactivation of membrane receptors signaling in HCC	OAC3-ResOfAsthmatics	-2.15	-2.14978	0.0386338	0.0954333
transcriptomics	HCV-dependent regulation of RNA polymerases leading to HCC	OAC1-ResOfAsthmatics	-1.85	34.9157	3.44293e-09	8.07146e-07
transcriptomics	HCV-dependent regulation of RNA polymerases leading to HCC	OAC2-ResOfAsthmatics	-4.09	11.7646	0.000603675	0.00400292
transcriptomics	HCV-dependent regulation of RNA polymerases leading to HCC	OAC3-ResOfAsthmatics	-3.37	15.2207	9.56492e-05	0.00103212
transcriptomics	HCV-dependent cytoplasmic signaling leading to HCC	OAC1-ResOfAsthmatics	-4.06	5.6438	1.80643e-06	5.62237e-05
transcriptomics	HCV-dependent cytoplasmic signaling leading to HCC	OAC3-ResOfAsthmatics	-2.12	-4.88957	1.57778e-05	0.000278004
transcriptomics	HCV-dependent cytoplasmic signaling leading to HCC	OAC5-ResOfAsthmatics	-3.76	-2.48696	0.0284193	0.07578
transcriptomics	Neurophysiological process_Sweet taste signaling	OAC1-ResOfAsthmatics	-2.53	-4.33927	0.000111902	0.00115191
transcriptomics	Neurophysiological process_Sweet taste signaling	OAC2-ResOfAsthmatics	-6.18	2.29622	0.0328579	0.0847768
transcriptomics	Neurophysiological process_Sweet taste signaling	OAC3-ResOfAsthmatics	-1.92	5.76366	6.28408e-07	2.6982e-05
transcriptomics	Neurophysiological process_Sweet taste signaling	OAC4-ResOfAsthmatics	-1.71	-4.3653	0.000158034	0.00147604
transcriptomics	Neurophysiological process_Olfactory transduction	OAC1-ResOfAsthmatics	-1.49	29.0897	6.91025e-08	5.15079e-06
transcriptomics	Neurophysiological process_Olfactory transduction	OAC2-ResOfAsthmatics	-2.4	6.21575	0.0126618	0.0408433
transcriptomics	Neurophysiological process_Olfactory transduction	OAC3-ResOfAsthmatics	-2.22	17.3178	3.16215e-05	0.000457788
transcriptomics	Neurophysiological process_Olfactory transduction	OAC4-ResOfAsthmatics	-2.31	5.69954	0.0169693	0.0510978
transcriptomics	EGFR signaling in Prostate Cancer	OAC1-ResOfAsthmatics	-3.28	2.1938	0.0343758	0.0874809
transcriptomics	EGFR signaling in Prostate Cancer	OAC2-ResOfAsthmatics	-4.64	2.32926	0.0347397	0.0881071
transcriptomics	EGFR signaling in Prostate Cancer	OAC3-ResOfAsthmatics	-2.19	-5.21564	2.8551e-06	7.82999e-05
transcriptomics	Inhibition of Vitamin D pathway in Prostate Cancer	OAC3-ResOfAsthmatics	-2.85	-2.06022	0.0484212	0.113498
transcriptomics	Inhibition of Vitamin D pathway in Prostate Cancer	OAC4-ResOfAsthmatics	-4.82	4.88712	9.40819e-05	0.00101823
transcriptomics	Transcription targets of Androgen receptor involved in Prostate Cancer	OAC1-ResOfAsthmatics	-2.71	-3.45848	0.00143682	0.00775787
transcriptomics	Transcription targets of Androgen receptor involved in Prostate Cancer	OAC2-ResOfAsthmatics	-5.41	3.67918	0.00133481	0.00733793
transcriptomics	Stromal-epithelial interaction in Prostate Cancer	OAC1-ResOfAsthmatics	-1.97	-4.61893	3.6383e-05	0.000510451
transcriptomics	Stromal-epithelial interaction in Prostate Cancer	OAC2-ResOfAsthmatics	6.8	2.90174	0.0058219	0.0225057
transcriptomics	p53 signaling in Prostate Cancer	OAC1-ResOfAsthmatics	-2.28	28.1482	1.12375e-07	7.45829e-06
transcriptomics	p53 signaling in Prostate Cancer	OAC2-ResOfAsthmatics	-3.13	5.91804	0.0149867	0.046555
transcriptomics	p53 signaling in Prostate Cancer	OAC3-ResOfAsthmatics	-2.95	13.6405	0.000221364	0.00189569
transcriptomics	Prolactin signaling in Prostate Cancer	OAC3-ResOfAsthmatics	-1.5	-2.11543	0.0426145	0.102921
transcriptomics	Activation of Ca2+-dependent neuronal cell death in Huntington's disease	OAC1-ResOfAsthmatics	-1.02	3.69468	0.000521645	0.00360195
transcriptomics	Activation of Ca2+-dependent neuronal cell death in Huntington's disease	OAC3-ResOfAsthmatics	-4.22	-3.99131	0.000537528	0.00369757
transcriptomics	Activation of Ca2+-dependent neuronal cell death in Huntington's disease	OAC4-ResOfAsthmatics	-67.17	2.92402	0.00880778	0.0308379
transcriptomics	Deregulation of PSD-95-dependent signaling in Huntington's disease	OAC1-ResOfAsthmatics	-2.13	-2.04938	0.0456673	0.108371
transcriptomics	Deregulation of PSD-95-dependent signaling in Huntington's disease	OAC2-ResOfAsthmatics	-3.99	5.69719	1.30553e-05	0.00024422
transcriptomics	Deregulation of Ca2+-dependent neuronal cell survival in Huntington's disease	OAC1-ResOfAsthmatics	-1.03	3.47751	0.00124134	0.00691827
transcriptomics	Deregulation of Ca2+-dependent neuronal cell survival in Huntington's disease	OAC3-ResOfAsthmatics	-6.19	-4.03373	0.000341867	0.00262479
transcriptomics	Deregulation of Ca2+-dependent neuronal cell survival in Huntington's disease	OAC4-ResOfAsthmatics	-2.25	2.14518	0.0454286	0.108051
transcriptomics	Stem cells_mGluR3 signaling in glioblastoma stem cells	OAC2-ResOfAsthmatics	-12.52	4.13674	0.000742667	0.00469129
transcriptomics	Stem cells_mGluR3 signaling in glioblastoma stem cells	OAC3-ResOfAsthmatics	-4.07	-2.33391	0.0278632	0.0746803
transcriptomics	Stem cells_Excitotoxicity of Glutamate in glioblastoma	OAC1-ResOfAsthmatics	-1.63	-5.25703	5.38571e-06	0.000125652
transcriptomics	Stem cells_Excitotoxicity of Glutamate in glioblastoma	OAC2-ResOfAsthmatics	-6.78	3.44494	0.00184533	0.00940789
transcriptomics	Stem cells_Excitotoxicity of Glutamate in glioblastoma	OAC5-ResOfAsthmatics	-15.35	2.40169	0.0321182	0.0831857
transcriptomics	Stem cells_Role of ion channels in glioblastoma cell invasion	OAC2-ResOfAsthmatics	-5.11	-2.70617	0.014885	0.0463593
transcriptomics	Stem cells_Role of ion channels in glioblastoma cell invasion	OAC5-ResOfAsthmatics	-1.7	2.13334	0.0484208	0.113498
transcriptomics	Neurophysiological process_Bitter taste signaling	OAC1-ResOfAsthmatics	-1.61	17.5272	2.83221e-05	0.000423397
transcriptomics	Neurophysiological process_Bitter taste signaling	OAC2-ResOfAsthmatics	-3.27	10.3582	0.00128899	0.00711296
transcriptomics	Neurophysiological process_Bitter taste signaling	OAC3-ResOfAsthmatics	-2.61	10.4015	0.00125914	0.00700137
transcriptomics	Neurophysiological process_Bitter taste signaling	OAC4-ResOfAsthmatics	-1.62	9.31598	0.00227164	0.0108971
transcriptomics	Airway smooth muscle contraction in asthma	OAC3-ResOfAsthmatics	-10	2.13125	0.042046	0.101794
transcriptomics	Airway smooth muscle contraction in asthma	OAC4-ResOfAsthmatics	-2.96	-2.34065	0.0307985	0.0805137
transcriptomics	Immune responses in asthma (schema)	OAC1-ResOfAsthmatics	-2.3	26.4406	2.71765e-07	1.42917e-05
transcriptomics	Immune responses in asthma (schema)	OAC2-ResOfAsthmatics	-17.98	16.8913	3.95821e-05	0.000537688
transcriptomics	Activation of TGF-beta signaling in pancreatic cancer	OAC1-ResOfAsthmatics	-8.36	2.12427	0.0391702	0.0964655
transcriptomics	Activation of TGF-beta signaling in pancreatic cancer	OAC3-ResOfAsthmatics	-2.05	-5.48264	2.01924e-06	6.06261e-05
transcriptomics	Activation of TGF-beta signaling in pancreatic cancer	OAC4-ResOfAsthmatics	-5.96	4.85016	0.000129027	0.00126975
transcriptomics	Activation of TGF-beta signaling in pancreatic cancer	OAC5-ResOfAsthmatics	-4.77	-3.08979	0.00720011	0.0264277
transcriptomics	Neurophysiological process_Melatonin signaling	OAC5-ResOfAsthmatics	-3.43	2.95231	0.0125009	0.0404677
transcriptomics	PI3K signaling in gastric cancer	OAC1-ResOfAsthmatics	-2.23	-3.00864	0.00493823	0.0198805
transcriptomics	PI3K signaling in gastric cancer	OAC2-ResOfAsthmatics	-82.33	2.39908	0.0287829	0.0764772
transcriptomics	PI3K signaling in gastric cancer	OAC4-ResOfAsthmatics	37.59	2.49074	0.0226317	0.0634429
transcriptomics	DNA damage_Mismatch repair	OAC1-ResOfAsthmatics	-1.76	26.1827	3.10598e-07	1.57851e-05
transcriptomics	DNA damage_Mismatch repair	OAC2-ResOfAsthmatics	-38.94	6.29132	0.012133	0.0395459
transcriptomics	DNA damage_Mismatch repair	OAC3-ResOfAsthmatics	-3.22	15.0184	0.000106466	0.00110939
transcriptomics	Microsatellite instability in gastric cancer	OAC1-ResOfAsthmatics	-1.79	30.3231	3.65748e-08	3.34349e-06
transcriptomics	Microsatellite instability in gastric cancer	OAC2-ResOfAsthmatics	5.36	3.97808	0.046096	0.109104
transcriptomics	Microsatellite instability in gastric cancer	OAC3-ResOfAsthmatics	-7.9	16.4627	4.96164e-05	0.00063261
transcriptomics	Role of cell adhesion molecules in progression of pancreatic cancer	OAC4-ResOfAsthmatics	-30.12	2.4003	0.0291921	0.0773437
transcriptomics	Plasminogen activators signaling in pancreatic cancer	OAC2-ResOfAsthmatics	-5.94	2.69154	0.0146284	0.0456469
transcriptomics	Plasminogen activators signaling in pancreatic cancer	OAC3-ResOfAsthmatics	-0.81	-3.63191	0.000643529	0.00417948
transcriptomics	Plasminogen activators signaling in pancreatic cancer	OAC4-ResOfAsthmatics	-6.76	3.40267	0.00362751	0.0155203
transcriptomics	Plasminogen activators signaling in pancreatic cancer	OAC5-ResOfAsthmatics	-3.78	-3.37905	0.00517888	0.0205556
transcriptomics	Stem cells_Dopamine-induced transactivation of EGFR in SVZ neural stem cells	OAC2-ResOfAsthmatics	-3.98	3.7258	0.00221745	0.0107281
transcriptomics	KLF6 and regulation of KLF6 alternative splicing in HCC	OAC1-ResOfAsthmatics	-4.17	6.90757	2.41767e-08	2.69005e-06
transcriptomics	KLF6 and regulation of KLF6 alternative splicing in HCC	OAC3-ResOfAsthmatics	-1.77	-3.85546	0.000350119	0.00268124
transcriptomics	KLF6 and regulation of KLF6 alternative splicing in HCC	OAC5-ResOfAsthmatics	-7.38	-2.71109	0.0181643	0.0539914
transcriptomics	Sorafenib-induced inhibition of cell proliferation and angiogenesis in HCC	OAC1-ResOfAsthmatics	-1.02	-3.58659	0.00086873	0.00525687
transcriptomics	Sorafenib-induced inhibition of cell proliferation and angiogenesis in HCC	OAC2-ResOfAsthmatics	-19.78	4.88024	0.000151797	0.00143364
transcriptomics	Ethanol/Acetaldehyde-dependent stimulation of MMP-9 expression in HCC	OAC4-ResOfAsthmatics	12.6	2.29297	0.0359417	0.0903473
transcriptomics	Stem cells_Dopamine-induced expression of CNTF in adult neurogenesis	OAC1-ResOfAsthmatics	-4.52	26.9603	2.07675e-07	1.18375e-05
transcriptomics	Stem cells_Dopamine-induced expression of CNTF in adult neurogenesis	OAC2-ResOfAsthmatics	-3.25	21.9406	2.81215e-06	7.75768e-05
transcriptomics	Stem cells_Schema: Adult neurogenesis in the Subventricular Zone	OAC1-ResOfAsthmatics	-3.38	-3.93852	0.000394414	0.00293473
transcriptomics	Stem cells_Schema: Adult neurogenesis in the Subventricular Zone	OAC3-ResOfAsthmatics	-6.88	3.99713	0.000285247	0.00229493
transcriptomics	Stem cells_Schema: Adult neurogenesis in the Subventricular Zone	OAC4-ResOfAsthmatics	-2.02	-2.56445	0.0169591	0.0510978
transcriptomics	Stem cells_Schema: Adult neurogenesis in the Subventricular Zone	OAC5-ResOfAsthmatics	-30.95	2.23692	0.0463151	0.109515
transcriptomics	Mitochondrial dysfunction in neurodegenerative diseases	OAC1-ResOfAsthmatics	-1.94	38.5726	5.27543e-10	2.55594e-07
transcriptomics	Mitochondrial dysfunction in neurodegenerative diseases	OAC2-ResOfAsthmatics	-5.99	25.1653	5.26206e-07	2.39237e-05
transcriptomics	Mitochondrial dysfunction in neurodegenerative diseases	OAC3-ResOfAsthmatics	-2.3	8.56164	0.00343319	0.0149138
transcriptomics	CREB1-dependent transcription deregulation in Huntington's Disease	OAC1-ResOfAsthmatics	-1.45	27.091	1.94095e-07	1.133e-05
transcriptomics	CREB1-dependent transcription deregulation in Huntington's Disease	OAC2-ResOfAsthmatics	-4.3	12.3947	0.000430543	0.00313054
transcriptomics	CREB1-dependent transcription deregulation in Huntington's Disease	OAC3-ResOfAsthmatics	-3.24	16.8875	3.96612e-05	0.000537757
transcriptomics	NRSF-dependent transcription deregulation in Huntington's Disease	OAC1-ResOfAsthmatics	-1.18	3.12996	0.00357841	0.0153564
transcriptomics	Alcohol metabolism predisposition of HCC development	OAC3-ResOfAsthmatics	-1.12	2.94447	0.00585835	0.0226045
transcriptomics	Alcohol metabolism predisposition of HCC development	OAC4-ResOfAsthmatics	-6.14	-3.23189	0.00466092	0.0189395
transcriptomics	Dual role of p53 in transcription deregulation in Huntington's Disease	OAC1-ResOfAsthmatics	-4.4	5.81319	1.39588e-06	4.67279e-05
transcriptomics	Dual role of p53 in transcription deregulation in Huntington's Disease	OAC2-ResOfAsthmatics	-4.18	-5.29371	3.04074e-05	0.000445779
transcriptomics	Dual role of p53 in transcription deregulation in Huntington's Disease	OAC3-ResOfAsthmatics	-2.21	-3.2973	0.00211676	0.0103803
transcriptomics	Dual role of p53 in transcription deregulation in Huntington's Disease	OAC4-ResOfAsthmatics	-4.15	2.0493	0.0491692	0.11466
transcriptomics	Huntingtin-depended transcription deregulation in Huntington's Disease	OAC1-ResOfAsthmatics	-1.2	2.07896	0.0449249	0.10717
transcriptomics	Huntingtin-depended transcription deregulation in Huntington's Disease	OAC3-ResOfAsthmatics	-2.31	-3.05433	0.00456145	0.0186552
transcriptomics	Role of metalloproteases and heparanase in progression of pancreatic cancer	OAC2-ResOfAsthmatics	-18.36	2.16931	0.0455082	0.108168
transcriptomics	Stem cells_Oligodendrocyte differentiation (general schema)	OAC1-ResOfAsthmatics	-1.76	-8.13236	3.29065e-10	1.9929e-07
transcriptomics	Stem cells_Oligodendrocyte differentiation (general schema)	OAC2-ResOfAsthmatics	12.25	2.16145	0.0435108	0.104551
transcriptomics	Stem cells_Oligodendrocyte differentiation (general schema)	OAC3-ResOfAsthmatics	-3.91	5.35554	3.28035e-06	8.71663e-05
transcriptomics	Hedgehog signaling in prostate cancer	OAC1-ResOfAsthmatics	-1.7	-2.68657	0.0101757	0.0345166
transcriptomics	Hedgehog signaling in prostate cancer	OAC3-ResOfAsthmatics	-2.07	6.00879	1.87645e-07	1.11323e-05
transcriptomics	Regulation of angiogenesis in prostate cancer	OAC1-ResOfAsthmatics	-2.86	-6.21353	4.47128e-07	2.14488e-05
transcriptomics	Regulation of angiogenesis in prostate cancer	OAC2-ResOfAsthmatics	-74.88	8.05401	1.26088e-08	1.81454e-06
transcriptomics	Disruption of methionine metabolism in induction and progression of HCC	OAC1-ResOfAsthmatics	-0.16	8.65479	0.00326202	0.0143764
transcriptomics	Disruption of methionine metabolism in induction and progression of HCC	OAC2-ResOfAsthmatics	28.6	14.4986	0.000140262	0.00134037
transcriptomics	Stem cells_Astrocyte differentiation (general schema)	OAC1-ResOfAsthmatics	-4.31	-5.19312	5.25579e-06	0.000124014
transcriptomics	Stem cells_Astrocyte differentiation (general schema)	OAC2-ResOfAsthmatics	-3.26	5.56382	1.25127e-05	0.000239267
transcriptomics	Stem cells_Astrocyte differentiation (general schema)	OAC4-ResOfAsthmatics	-3.09	2.1785	0.0455741	0.108238
transcriptomics	Development_TGF-beta-induction of EMT via ROS	OAC1-ResOfAsthmatics	-1.26	22.4651	2.14e-06	6.30931e-05
transcriptomics	Development_TGF-beta-induction of EMT via ROS	OAC3-ResOfAsthmatics	-2.88	21.3132	3.90035e-06	9.89382e-05
transcriptomics	Development_TGF-beta-induction of EMT via ROS	OAC4-ResOfAsthmatics	-1.27	4.34795	0.0370536	0.0924909
transcriptomics	Androgen signaling in HCC	OAC1-ResOfAsthmatics	-2.32	-4.59949	5.11062e-05	0.000648192
transcriptomics	Androgen signaling in HCC	OAC2-ResOfAsthmatics	17.28	4.23296	0.000462449	0.00328208
transcriptomics	HSP70 and HSP40-dependent folding in Huntington's disease	OAC1-ResOfAsthmatics	-1.41	35.8129	2.1721e-09	5.95688e-07
transcriptomics	HSP70 and HSP40-dependent folding in Huntington's disease	OAC2-ResOfAsthmatics	-3	14.8459	0.000116662	0.00118454
transcriptomics	HSP70 and HSP40-dependent folding in Huntington's disease	OAC3-ResOfAsthmatics	-2.24	12.3288	0.000446031	0.00320944
transcriptomics	Ubiquitin-proteasome system in Huntington's disease	OAC1-ResOfAsthmatics	-1.47	33.7372	6.30828e-09	1.29142e-06
transcriptomics	Ubiquitin-proteasome system in Huntington's disease	OAC2-ResOfAsthmatics	-7.05	14.4986	0.000140262	0.00134037
transcriptomics	Ubiquitin-proteasome system in Huntington's disease	OAC3-ResOfAsthmatics	-3.02	14.3212	0.000154123	0.00144995
transcriptomics	Development_Regulation of lung epithelial progenitor cell differentiation	OAC1-ResOfAsthmatics	-2.07	22.109	2.57605e-06	7.28461e-05
transcriptomics	Development_Regulation of lung epithelial progenitor cell differentiation	OAC2-ResOfAsthmatics	-8.23	6.83311	0.00894836	0.0312148
transcriptomics	Development_Regulation of lung epithelial progenitor cell differentiation	OAC3-ResOfAsthmatics	-6.2	15.1194	0.000100921	0.00106994
transcriptomics	Development_Regulation of lung epithelial progenitor cell differentiation	OAC4-ResOfAsthmatics	-2.48	4.22283	0.0398836	0.0977565
transcriptomics	Oxidative stress_Activation of NADPH oxidase	OAC1-ResOfAsthmatics	15.45	3.94584	0.0469875	0.110799
transcriptomics	Oxidative stress_Activation of NADPH oxidase	OAC3-ResOfAsthmatics	-1.48	10.8251	0.00100132	0.00586623
transcriptomics	Oxidative stress_Activation of NADPH oxidase	OAC5-ResOfAsthmatics	-3.13	5.04923	0.0246369	0.0678473
transcriptomics	Immune response_IL-3 signaling via ERK and PI3K	OAC1-ResOfAsthmatics	-3.49	6.25938	0.0123538	0.0401111
transcriptomics	Immune response_IL-3 signaling via ERK and PI3K	OAC3-ResOfAsthmatics	-1.04	14.3212	0.000154123	0.00144995
transcriptomics	Immune response_IL-3 signaling via ERK and PI3K	OAC4-ResOfAsthmatics	-2.93	6.91233	0.00856034	0.0301562
transcriptomics	Immune response_IL-3 signaling via ERK and PI3K	OAC5-ResOfAsthmatics	-6.66	6.04534	0.0139431	0.0439806
transcriptomics	Aflatoxin B1-dependent induction of HCC	OAC2-ResOfAsthmatics	-5.19	2.81445	0.0117404	0.0385683
transcriptomics	Aflatoxin B1-dependent induction of HCC	OAC3-ResOfAsthmatics	-1.73	-2.96433	0.00497592	0.0199619
transcriptomics	Aflatoxin B1-dependent induction of HCC	OAC4-ResOfAsthmatics	-3.17	4.88742	5.39226e-05	0.000676284
transcriptomics	Aflatoxin B1-dependent induction of HCC	OAC5-ResOfAsthmatics	-2.65	-2.50532	0.02666	0.0721473
transcriptomics	Immune response_IL-5 signaling via JAK/STAT	OAC1-ResOfAsthmatics	-1.21	21.4053	3.71748e-06	9.56666e-05
transcriptomics	Immune response_IL-5 signaling via JAK/STAT	OAC2-ResOfAsthmatics	-10.28	15.9123	6.63451e-05	0.000787849
transcriptomics	Immune response_IL-5 signaling via JAK/STAT	OAC4-ResOfAsthmatics	-6.67	5.62763	0.0176796	0.0527881
transcriptomics	Reproduction_Progesterone-mediated oocyte maturation	OAC1-ResOfAsthmatics	-1.52	4.46214	9.64813e-05	0.00103801
transcriptomics	Reproduction_Progesterone-mediated oocyte maturation	OAC2-ResOfAsthmatics	8.62	-2.61854	0.0178044	0.053139
transcriptomics	Reproduction_Progesterone-mediated oocyte maturation	OAC3-ResOfAsthmatics	-4.97	-2.9501	0.0058134	0.0224818
transcriptomics	IGF signaling in HCC	OAC2-ResOfAsthmatics	-10.26	3.19192	0.00601157	0.0230793
transcriptomics	IGF signaling in HCC	OAC3-ResOfAsthmatics	-2.19	-3.03452	0.00421864	0.0174994
transcriptomics	IGF signaling in HCC	OAC4-ResOfAsthmatics	-784.58	2.66081	0.0156502	0.0479905
transcriptomics	IGF signaling in HCC	OAC5-ResOfAsthmatics	-5.54	-2.81762	0.0160411	0.0489722
transcriptomics	HSP22 and BAG-3-dependend macroautophagy in Huntington's disease	OAC1-ResOfAsthmatics	-5.87	3.99413	0.000198158	0.00174302
transcriptomics	HSP22 and BAG-3-dependend macroautophagy in Huntington's disease	OAC3-ResOfAsthmatics	-1.84	-2.93682	0.00645363	0.024428
transcriptomics	HSP22 and BAG-3-dependend macroautophagy in Huntington's disease	OAC4-ResOfAsthmatics	130.27	2.46498	0.0251544	0.0690237
transcriptomics	Role of Huntingtin in regulation of BDNF in Huntington's disease	OAC1-ResOfAsthmatics	-8.56	4.54788	6.06995e-05	0.000738872
transcriptomics	Role of Huntingtin in regulation of BDNF in Huntington's disease	OAC3-ResOfAsthmatics	-1.18	-4.76535	2.30341e-05	0.000366302
transcriptomics	Immune response_Th17 cell differentiation	OAC3-ResOfAsthmatics	-3.94	-2.90824	0.00638009	0.0241798
transcriptomics	Immune response_Th17 cell differentiation	OAC4-ResOfAsthmatics	-6.96	4.12677	0.0010351	0.00602046
transcriptomics	Immune response_Th17 cell differentiation	OAC5-ResOfAsthmatics	-8.06	-2.2887	0.0409864	0.099929
transcriptomics	Development_Regulation of endothelial progenitor cell differentiation from adult stem cells	OAC1-ResOfAsthmatics	-1.47	-4.89747	2.80186e-05	0.000422459
transcriptomics	Development_Regulation of endothelial progenitor cell differentiation from adult stem cells	OAC2-ResOfAsthmatics	5.46	3.64996	0.00151693	0.00807981
transcriptomics	Apoptosis and survival_NO synthesis and signaling	OAC1-ResOfAsthmatics	-2.34	-5.1972	4.20267e-06	0.00010442
transcriptomics	Apoptosis and survival_NO synthesis and signaling	OAC2-ResOfAsthmatics	-9.76	8.49147	1.11348e-08	1.72175e-06
transcriptomics	Apoptosis and survival_NO signaling in apoptosis	OAC1-ResOfAsthmatics	-1.77	-4.95145	1.70832e-05	0.000293852
transcriptomics	Apoptosis and survival_NO signaling in apoptosis	OAC2-ResOfAsthmatics	-5	7.61404	1.15342e-07	7.5862e-06
transcriptomics	Apoptosis and survival_NO signaling in survival	OAC1-ResOfAsthmatics	-1.32	-2.68876	0.0102254	0.0346125
transcriptomics	Apoptosis and survival_NO signaling in survival	OAC2-ResOfAsthmatics	-2.55	2.39654	0.0267188	0.0722928
transcriptomics	Apoptosis and survival_NO signaling in survival	OAC3-ResOfAsthmatics	-3.38	3.48803	0.00144108	0.00777112
transcriptomics	Apoptosis and survival_NO signaling in survival	OAC4-ResOfAsthmatics	-3.72	-2.70497	0.0156158	0.0479293
transcriptomics	Regulation of beta-adrenergic receptors signaling in pancreatic cancer	OAC1-ResOfAsthmatics	-2.78	-4.31212	0.000100998	0.00106998
transcriptomics	Regulation of beta-adrenergic receptors signaling in pancreatic cancer	OAC2-ResOfAsthmatics	-2.74	3.06305	0.00784762	0.0281921
transcriptomics	Neuropeptide signaling in pancreatic cancer	OAC1-ResOfAsthmatics	-2.11	-7.86942	3.82902e-10	2.06129e-07
transcriptomics	Neuropeptide signaling in pancreatic cancer	OAC2-ResOfAsthmatics	-7.2	6.14118	7.24258e-06	0.000159019
transcriptomics	Multiple sclerosis (general schema)	OAC1-ResOfAsthmatics	-1.81	-5.45902	5.07853e-06	0.000120418
transcriptomics	Multiple sclerosis (general schema)	OAC2-ResOfAsthmatics	-55.5	4.38921	0.000254628	0.00210828
transcriptomics	Angiogenesis in HCC	OAC1-ResOfAsthmatics	-1.55	21.9909	2.73948e-06	7.62805e-05
transcriptomics	Angiogenesis in HCC	OAC2-ResOfAsthmatics	18.84	22.7982	1.79937e-06	5.6124e-05
transcriptomics	HIF-1 in gastric cancer	OAC4-ResOfAsthmatics	-6.33	3.8133	0.00136356	0.00745787
transcriptomics	Dual role of BMP signaling in gastric cancer	OAC3-ResOfAsthmatics	-2.62	-2.28308	0.0295038	0.0780415
transcriptomics	Transport_ACM3 signaling in lacrimal glands	OAC1-ResOfAsthmatics	-2.19	4.29902	0.000120227	0.00120771
transcriptomics	Transition of HCC cells to invasive and migratory phenotype	OAC3-ResOfAsthmatics	-1.03	-2.36164	0.0231132	0.0645686
transcriptomics	Transition of HCC cells to invasive and migratory phenotype	OAC4-ResOfAsthmatics	-14.04	3.60298	0.00177881	0.00913279
transcriptomics	Transition of HCC cells to invasive and migratory phenotype	OAC5-ResOfAsthmatics	-4.04	-3.17138	0.00833177	0.0295443
transcriptomics	TrkB signaling in Huntington's disease	OAC1-ResOfAsthmatics	-5.45	2.28943	0.0284864	0.0758333
transcriptomics	TrkB signaling in Huntington's disease	OAC3-ResOfAsthmatics	-0.71	-2.18641	0.0355807	0.0899105
[truncated: 4,270 more rows]
