# Supplementary material for: Endotypes of severe neutrophilic and eosinophilic asthma from multi‐omics integration of U‐BIOPRED sputum samples
Source: Clin Transl Med. 2024 Jul 28;14(7):e1771. doi: 10.1002/ctm2.1771 (PMC11283589; doi:10.1002/ctm2.1771)
Supplement: Supplementary file 4 — Supporting Information [file CTM2-14-e1771-s005.xls]

## Sheet: SignificantlyDifferentWithHG
dataset	Pathway	comparison	mean Fold change	statistics	P value	Q value
transcriptomics	Regulation of lipid metabolism_Regulation of fatty acid synthase activity in hepatocytes	HV-OAC3	-0.81	5.93883	4.51439e-06	0.000471692
transcriptomics	G-protein signaling_RhoA regulation pathway	HV-OAC1	-1.38	-3.1357	0.00464429	0.0318557
transcriptomics	Phenylalanine metabolism	HV-OAC1	0.13	-3.16275	0.00454149	0.0314785
transcriptomics	Galactose metabolism	HV-OAC1	-0.23	-2.8329	0.0091315	0.0499347
transcriptomics	Triacylglycerol metabolism p.1	HV-OAC1	0.39	-3.58736	0.0012874	0.0131314
transcriptomics	Phospholipid metabolism p.3	HV-OAC1	-4.1	-3.37956	0.00247053	0.0206138
transcriptomics	Polyamine metabolism	HV-OAC1	0.02	-3.82626	0.000765199	0.00912758
transcriptomics	Glycogen metabolism	HV-OAC1	-0.01	7.63575	0.00572227	0.0365757
transcriptomics	Neurophysiological process_PGE2-induced pain processing	HV-OAC1	0.11	4.02898	0.000363118	0.00560289
transcriptomics	Development_Alpha-1 adrenergic receptors signaling via Cyclic AMP	HV-OAC1	-0.1	2.97486	0.00631368	0.0393522
transcriptomics	Development_Role of Activin A in cell differentiation and proliferation	HV-OAC1	0.48	8.68778	0.0032035	0.0248636
transcriptomics	Regulation of degradation of wtCFTR	HV-OAC1	0.52	7.0371	0.0079838	0.0457048
transcriptomics	Beta-adrenergic-dependent CFTR expression	HV-OAC1	-0.34	4.72819	4.92531e-05	0.00165898
transcriptomics	p53 signaling in Prostate Cancer	HV-OAC1	0.27	8.47195	0.00360665	0.0270081
transcriptomics	Stem cells_Schema: Embryonal myogenesis	HV-OAC1	0.4	6.84299	0.00889899	0.0493969
transcriptomics	Stem cells_BMP signaling in cardiac myogenesis	HV-OAC1	0.2	3.14733	0.00404231	0.0290866
transcriptomics	Stem cells_Schema: Embryonal cardiomyogenesis	HV-OAC1	0.26	7.63575	0.00572227	0.0365757
transcriptomics	Stem cells_Role of BMP signaling in embryonic stem cell neural differentiation	HV-OAC1	-0.25	3.20728	0.00317688	0.024771
transcriptomics	Stem cells_FGF10 in development of subcutaneous white adipose tissue in embryogenesis	HV-OAC1	0.24	6.84299	0.00889899	0.0493969
transcriptomics	Blood coagulation_Platelet microparticle generation	HV-OAC1	-2.5	-3.12897	0.00383529	0.0282258
transcriptomics	Transcription_Negative regulation of HIF1A function	HV-OAC1	0.45	-2.92942	0.00851525	0.0479539
transcriptomics	Apoptosis and survival_Role of nuclear PI3K in NGF/ TrkA signaling	HV-OAC1	0.12	-3.01855	0.00586297	0.0372295
somaScan	Apoptosis and survival_Cytoplasmic/mitochondrial transport of proapoptotic proteins Bid, Bmf and Bim	HV-OAC1	-0.48	3.06195	0.0045219	0.0313727
somaScan	Transcription_P53 signaling pathway	HV-OAC1	-1.99	2.99231	0.00598244	0.0377736
somaScan	Neolacto-series GSL Metabolism p.2	HV-OAC1	-0.33	7.23394	0.00715382	0.0427377
somaScan	Immune response_IL-12-induced IFN-gamma production	HV-OAC1	-0.89	2.93951	0.00657616	0.0400437
somaScan	Apoptosis and survival_Endoplasmic reticulum stress response pathway	HV-OAC1	-1.99	3.58262	0.00115051	0.0120828
somaScan	microRNA in Prostate Cancer	HV-OAC1	-0.54	2.89852	0.00769741	0.0445035
somaScan	Schema: Initiation of T cell recruitment in allergic contact dermatitis	HV-OAC1	-1.64	3.26764	0.00280291	0.0225209
somaScan	Role of iNKT and B cells in T cell recruitment in allergic contact dermatitis	HV-OAC1	-4.64	3.2532	0.00278674	0.0224357
somaScan	Th2 cytokine- and TNF-alpha-induced inflammatory response in asthmatic airway fibroblasts	HV-OAC1	3.12	6.84299	0.00889899	0.0493969
somaScan	Blood coagulation_Platelet microparticle generation	HV-OAC1	2.24	-3.10257	0.00411505	0.0294932
somaScan	Reactive oxygen and nitrogen species production in eosinophils in asthma	HV-OAC1	-0.78	3.15171	0.00378056	0.0279597
shotgun proteomics	Immune response _CCR3 signaling in eosinophils	HV-OAC1	-2.9	7.43348	0.00640213	0.0395138
shotgun proteomics	Cytoskeleton remodeling_Keratin filaments	HV-OAC1	-20.94	2.90224	0.00695926	0.0418058
shotgun proteomics	Immune response_IL-3 signaling via ERK and PI3K	HV-OAC1	-3.1	-2.84034	0.0082129	0.0466307
shotgun proteomics	Stem cells_Schema: FGF signaling in embryonic stem cell self-renewal and differentiation	HV-OAC1	-10.4	4.36017	0.000160042	0.00337132
shotgun proteomics	Development_Regulation of cytoskeleton proteins in oligodendrocyte differentiation and myelination	HV-OAC1	-1.03	6.84299	0.00889899	0.0493969
shotgun proteomics	CCR7 signaling pathways in dendritic cells in allergic contact dermatitis	HV-OAC1	-2.9	7.43348	0.00640213	0.0395138
shotgun proteomics	Stem cells_Direct reprogramming of cardiac fibroblasts into cardiomyocytes	HV-OAC1	-3.65	-3.00188	0.00540966	0.0351338
transcriptomics	Transcription_Mechanism of activation of the transcription of Retinoid-target genes	HV-OAC2	-1.02	16.642	4.514e-05	0.00155109
transcriptomics	G-protein signaling_RhoB regulation pathway	HV-OAC2	-0.05	3.31404	0.00434579	0.0304122
transcriptomics	G-protein signaling_Rap1B regulation pathway	HV-OAC2	-0.97	5.08485	4.99344e-05	0.00166467
transcriptomics	Signal transduction_HTR2A signaling outside the nervous system	HV-OAC2	-1.32	-3.1778	0.00503025	0.0335696
transcriptomics	Transport_RAN regulation pathway	HV-OAC2	-1.11	17.5414	2.81116e-05	0.00120177
transcriptomics	Transport_RAB1A regulation pathway	HV-OAC2	-0.76	15.3373	8.99244e-05	0.00228505
transcriptomics	Transport_RAB5A regulation pathway	HV-OAC2	-1.05	6.50365	1.91969e-06	0.000268296
transcriptomics	Regulation of lipid metabolism_RXR-dependent regulation of lipid metabolism via PPAR, RAR and VDR	HV-OAC2	-0.43	-3.89467	0.000730578	0.00888615
transcriptomics	DNA damage_ATM/ATR regulation of G1/S checkpoint	HV-OAC2	-0.77	-3.04345	0.00633128	0.0393871
transcriptomics	DNA damage_Role of Brca1 and Brca2 in DNA repair	HV-OAC2	-1.11	12.8876	0.000330771	0.00519196
transcriptomics	Immune response_IFN-alpha/beta signaling via JAK/STAT	HV-OAC2	-0.06	-4.5483	0.000241519	0.00425513
transcriptomics	Immune response_IL-4 signaling pathway	HV-OAC2	-0.08	-3.33779	0.00288544	0.023003
transcriptomics	Transcription_Role of AP-1 in regulation of cellular metabolism	HV-OAC2	-0.34	-4.61022	0.000144319	0.00308935
transcriptomics	Development_Angiotensin II/ AGTR1 signaling via RhoA and JNK	HV-OAC2	-0.44	-2.98561	0.00674682	0.0408725
transcriptomics	Cell cycle_Initiation of mitosis	HV-OAC2	-0.49	4.27521	0.000686931	0.00845074
transcriptomics	Development_EGFR signaling pathway	HV-OAC2	-0.14	-2.9511	0.00745585	0.0439454
transcriptomics	Signal transduction_Activation of PKC via G-Protein coupled receptor	HV-OAC2	-0.69	-3.79591	0.000947022	0.0105971
transcriptomics	Development_Transcription regulation of granulocyte development	HV-OAC2	-0.27	14.497	0.00014038	0.00304996
transcriptomics	Transcription_Transcription factor Tubby signaling pathways	HV-OAC2	-0.8	11.0089	0.000906766	0.0102328
transcriptomics	Development_Thrombopoetin signaling via JAK-STAT pathway	HV-OAC2	-0.67	13.6805	0.000216696	0.00394258
transcriptomics	Cell cycle_Role of APC in cell cycle regulation	HV-OAC2	-0.64	6.25823	3.35603e-06	0.00037523
transcriptomics	Cell cycle_Nucleocytoplasmic transport of CDK/Cyclins	HV-OAC2	-2.34	3.68514	0.00196613	0.017608
transcriptomics	Immune response_IL-6 signaling pathway via JAK/STAT	HV-OAC2	-0.4	12.1183	0.000499282	0.00679501
transcriptomics	Translation_Regulation of EIF4F activity	HV-OAC2	-4.99	3.09403	0.00512244	0.033951
transcriptomics	Translation _Regulation of EIF2 activity	HV-OAC2	-3.11	4.00278	0.000596992	0.00779554
transcriptomics	Translation_Regulation of translation initiation	HV-OAC2	-0.68	18	2.20905e-05	0.00107028
transcriptomics	Development_WNT signaling pathway. Part 1. Degradation of beta-catenin in the absence WNT signaling	HV-OAC2	-0.55	3.79286	0.000943355	0.0105882
transcriptomics	Immune response_MIF - the neuroendocrine-macrophage connector	HV-OAC2	-1.09	5.9608	4.47936e-06	0.000471692
transcriptomics	Immune response_MIF in innate immunity response	HV-OAC2	0.05	-3.63295	0.00158263	0.0151839
transcriptomics	Immune response_MIF-JAB1 signaling	HV-OAC2	-1.55	5.12618	3.75109e-05	0.0014016
transcriptomics	Oxidative stress_Role of ASK1 under oxidative stress	HV-OAC2	-1.2	4.97789	4.98184e-05	0.00166462
transcriptomics	Immune response_IL-9 signaling pathway	HV-OAC2	-0.8	-5.24629	2.89322e-05	0.00123322
transcriptomics	DNA damage_NHEJ mechanisms of DSBs repair	HV-OAC2	-1.21	5.15446	3.5999e-05	0.00138792
transcriptomics	Neurophysiological process_Ephrin-B receptors in dendritic spine morphogenesis and synaptogenesis	HV-OAC2	-0.52	-4.97091	5.05327e-05	0.00168076
transcriptomics	Development_Angiopoietin - Tie2 signaling	HV-OAC2	-0.4	-3.10052	0.00528083	0.0345752
transcriptomics	Development_Cross-talk between VEGF and Angiopoietin 1 signaling pathways	HV-OAC2	-0.82	14.0858	0.000174657	0.00348237
transcriptomics	Development_ERBB-family signaling	HV-OAC2	-0.35	-4.12791	0.000472303	0.00662638
transcriptomics	Development_VEGF signaling and activation	HV-OAC2	-0.55	-5.44142	1.75784e-05	0.000994171
transcriptomics	Cell cycle_Regulation of G1/S transition (part 1)	HV-OAC2	-1.17	4.0482	0.000502382	0.0068308
transcriptomics	Development_Prolactin receptor signaling	HV-OAC2	-0.17	-3.43328	0.00228918	0.0197116
transcriptomics	Development_FGF-family signaling	HV-OAC2	-0.38	-2.97263	0.00706827	0.042331
transcriptomics	Immune response_TLR3 and TLR4 induced TICAM1-specific signaling pathway	HV-OAC2	-0.43	-3.33755	0.00294992	0.0234301
transcriptomics	Immune response_CXCR4 signaling via second messenger	HV-OAC2	-0.84	11.3728	0.000745282	0.00896745
transcriptomics	Development_PDGF signaling via STATs and NF-kB	HV-OAC2	-0.09	-3.58411	0.00167031	0.015724
transcriptomics	Cell adhesion_Plasmin signaling	HV-OAC2	-1.2	-3.79487	0.000944678	0.0105948
transcriptomics	G-protein signaling_G-Protein alpha-i signaling cascades	HV-OAC2	-0.41	-3.82997	0.000975971	0.0107794
transcriptomics	G-protein signaling_G-Protein alpha-s signaling cascades	HV-OAC2	-1.27	3.31725	0.00309853	0.0243444
transcriptomics	Development_Adenosine A1 receptor signaling	HV-OAC2	-0.16	-3.18348	0.00415682	0.0296901
transcriptomics	Development_Adenosine A3 receptor signaling	HV-OAC2	-0.27	-3.00918	0.00632631	0.0393871
transcriptomics	Development_NCAM1-mediated neurite outgrowth, synapse assembly and neuronal survival	HV-OAC2	-0.89	-4.39361	0.000260675	0.00448923
transcriptomics	Cell cycle_Role of 14-3-3 proteins in cell cycle regulation	HV-OAC2	-0.69	13.2811	0.0002681	0.00453648
transcriptomics	DNA damage_Role of SUMO in p53 regulation	HV-OAC2	-1.33	8.62722	0.00331177	0.0253217
transcriptomics	Cell adhesion_Ephrin signaling	HV-OAC2	-0.57	-5.90562	6.53287e-06	0.000561866
transcriptomics	DNA damage_Role of NFBD1 in DNA damage response	HV-OAC2	-1.37	3.70156	0.00123905	0.0127366
transcriptomics	DNA damage_DNA-damage-induced responses	HV-OAC2	-1.21	6.80142	2.67196e-06	0.000320966
transcriptomics	Apoptosis and survival_NGF activation of NF-kB	HV-OAC2	-0.97	-3.78967	0.000965288	0.0107408
transcriptomics	Immune response_IL-3 signaling via JAK/STAT, p38, JNK and NF-kB	HV-OAC2	-0.49	8	0.00467773	0.0318557
transcriptomics	Immune response_IL-1 signaling pathway	HV-OAC2	-0.58	13.6805	0.000216696	0.00394258
transcriptomics	Immune response_Reactive oxygen species (ROS) in IL-4 signaling	HV-OAC2	-1.08	-3.75452	0.00103444	0.0111891
transcriptomics	Apoptosis and survival_BAD phosphorylation	HV-OAC2	-1.75	3.53558	0.0017731	0.0165311
transcriptomics	Proteolysis_Role of Parkin in the Ubiquitin-Proteasomal Pathway	HV-OAC2	-0.95	14.9142	0.000112513	0.00265052
transcriptomics	Transcription_Role of VDR in regulation of genes involved in osteoporosis	HV-OAC2	-0.68	-4.25007	0.000313893	0.00507687
transcriptomics	Transcription_Assembly of RNA Polymerase II preinitiation complex on TATA-less promoters	HV-OAC2	-0.85	14.9142	0.000112513	0.00265052
transcriptomics	Signal transduction_PKA signaling	HV-OAC2	-0.63	4.53674	0.000173216	0.00348237
transcriptomics	Signal transduction_mTORC1 upstream signaling	HV-OAC2	-0.58	-3.72248	0.00136756	0.0136147
transcriptomics	Proteolysis_Putative ubiquitin pathway	HV-OAC2	-1.14	5.2326	2.67566e-05	0.00118569
transcriptomics	Cell cycle_Role of SCF complex in cell cycle regulation	HV-OAC2	-0.59	5.24012	2.57874e-05	0.00117251
transcriptomics	Cell cycle_Transition and termination of DNA replication	HV-OAC2	-0.9	4.27241	0.000342145	0.00531753
transcriptomics	Cell cycle_The metaphase checkpoint	HV-OAC2	-0.77	3.4544	0.00286462	0.0228525
transcriptomics	Cell cycle_Spindle assembly and chromosome separation	HV-OAC2	-0.66	16.642	4.514e-05	0.00155109
transcriptomics	Cell adhesion_ECM remodeling	HV-OAC2	-0.64	-5.31812	3.82338e-05	0.0014213
transcriptomics	Development_Leptin signaling via JAK/STAT and MAPK cascades	HV-OAC2	-0.46	-4.90446	6.37134e-05	0.00189769
transcriptomics	Apoptosis and survival_Anti-apoptotic TNFs/NF-kB/Bcl-2 pathway	HV-OAC2	-1.17	6.81657	0.0090316	0.0495648
transcriptomics	Apoptosis and survival_Anti-apoptotic TNFs/NF-kB/IAP pathway	HV-OAC2	-1.11	8	0.00467773	0.0318557
transcriptomics	Immune response_Neurotensin-induced activation of IL-8 in colonocytes	HV-OAC2	-0.38	-3.61879	0.00146497	0.0143838
transcriptomics	Translation_Insulin regulation of translation	HV-OAC2	-1.26	5.46937	1.6036e-05	0.000944137
transcriptomics	Regulation of lipid metabolism_Insulin signaling: generic cascades	HV-OAC2	-1.97	4.41671	0.000208658	0.00393876
transcriptomics	Regulation of lipid metabolism_Insulin regulation of fatty acid metabolism	HV-OAC2	-1.63	3.91271	0.000737548	0.00895593
transcriptomics	Cell cycle_Role of Nek in cell cycle regulation	HV-OAC2	-0.09	8	0.00467773	0.0318557
transcriptomics	Apoptosis and survival_Lymphotoxin-beta receptor signaling	HV-OAC2	-0.54	-3.59043	0.00189411	0.0173238
transcriptomics	Cell adhesion_Cell-matrix glycoconjugates	HV-OAC2	-0.72	-5.32264	4.14311e-05	0.00152843
transcriptomics	Glycine, serine, cysteine and threonine metabolism	HV-OAC2	-0.18	3.16983	0.00436774	0.0305281
transcriptomics	L-Arginine metabolism	HV-OAC2	-0.28	4.89377	7.64207e-05	0.00206848
transcriptomics	Aspartate and asparagine metabolism	HV-OAC2	-0.56	17.5414	2.81116e-05	0.00120177
transcriptomics	Tyrosine metabolism p.1 (dopamine)	HV-OAC2	-0.14	3.13425	0.0046618	0.0318557
transcriptomics	Cysteine-glutamate metabolism	HV-OAC2	-0.23	3.75392	0.00103581	0.0111937
transcriptomics	Leucine, isoleucine and valine metabolism	HV-OAC2	-0.6	18	2.20905e-05	0.00107028
transcriptomics	Leucine, isoleucine and valine metabolism.p.2	HV-OAC2	-0.83	18	2.20905e-05	0.00107028
transcriptomics	L-Lysine metabolism	HV-OAC2	-0.69	6.67715	2.23544e-06	0.000290109
transcriptomics	L-Methionine metabolism	HV-OAC2	-0.87	6.52923	1.28461e-06	0.000205185
transcriptomics	Phenylalanine metabolism	HV-OAC2	-0.12	3.89415	0.000800257	0.00942605
transcriptomics	Tricarbonic acid cycle	HV-OAC2	-0.74	18	2.20905e-05	0.00107028
transcriptomics	Pyruvate metabolism	HV-OAC2	-0.58	18	2.20905e-05	0.00107028
transcriptomics	Fructose metabolism	HV-OAC2	-0.32	3.07595	0.00538257	0.0350361
transcriptomics	Propionate metabolism p.1	HV-OAC2	-0.89	17.5414	2.81116e-05	0.00120177
transcriptomics	Propionate metabolism p.2	HV-OAC2	-0.58	18	2.20905e-05	0.00107028
transcriptomics	Medium-chain saturated fatty acids synthesis	HV-OAC2	-1.32	14.497	0.00014038	0.00304996
transcriptomics	Peroxysomal straight-chain fatty acid beta-oxidation	HV-OAC2	-0.71	5.38787	1.8335e-05	0.00100496
transcriptomics	Peroxisomal branched chain fatty acid oxidation	HV-OAC2	-0.67	18	2.20905e-05	0.00107028
transcriptomics	Cholesterol Biosynthesis	HV-OAC2	-0.73	5.84372	7.58527e-06	0.000615932
transcriptomics	Triacylglycerol metabolism p.1	HV-OAC2	-0.36	15.3373	8.99244e-05	0.00228505
transcriptomics	Aldosterone biosynthesis and metabolism	HV-OAC2	-0.6	-3.16429	0.00449288	0.031231
transcriptomics	Androstenedione and testosterone biosynthesis and metabolism p.1	HV-OAC2	-1.07	-3.22214	0.0038571	0.0283146
transcriptomics	Phospholipid metabolism p.1	HV-OAC2	-0.77	3.33557	0.002995	0.0236717
transcriptomics	Phospholipid metabolism p.3	HV-OAC2	-2.53	-4.17274	0.000416204	0.00601344
transcriptomics	Histamine metabolism	HV-OAC2	-0.18	5.95335	5.19474e-06	0.000510173
transcriptomics	Polyamine metabolism	HV-OAC2	-0.01	3.41943	0.00237927	0.020135
transcriptomics	dATP/dITP metabolism	HV-OAC2	-0.74	16.642	4.514e-05	0.00155109
transcriptomics	GTP-XTP metabolism	HV-OAC2	-0.66	18	2.20905e-05	0.00107028
transcriptomics	IMP biosynthesis	HV-OAC2	-0.74	17.0888	3.56729e-05	0.00138268
transcriptomics	CTP/UTP metabolism	HV-OAC2	-0.65	17.5414	2.81116e-05	0.00120177
transcriptomics	TTP metabolism	HV-OAC2	-0.66	15.3373	8.99244e-05	0.00228505
transcriptomics	ATP/ITP metabolism	HV-OAC2	-0.85	17.0888	3.56729e-05	0.00138268
transcriptomics	dCTP/dUTP metabolism	HV-OAC2	-0.82	14.9142	0.000112513	0.00265052
transcriptomics	Ascorbate metabolism	HV-OAC2	-0.79	16.2012	5.69585e-05	0.00174661
transcriptomics	Vitamin B7 (biotin) metabolism	HV-OAC2	-0.75	17.0888	3.56729e-05	0.00138268
transcriptomics	Heme metabolism	HV-OAC2	-0.57	15.3373	8.99244e-05	0.00228505
transcriptomics	Riboflavin metabolism	HV-OAC2	-0.7	5.32728	2.74973e-05	0.00120177
transcriptomics	Thiamine metabolism	HV-OAC2	-1.27	2.87824	0.00894212	0.0495326
transcriptomics	Ubiquinone metabolism	HV-OAC2	-0.61	18	2.20905e-05	0.00107028
transcriptomics	Vitamin D3 metabolic C-23 and C-24 pathways	HV-OAC2	-0.34	2.92551	0.00776963	0.0448319
transcriptomics	dGTP metabolism	HV-OAC2	-0.64	18	2.20905e-05	0.00107028
transcriptomics	Glutathione metabolism	HV-OAC2	-0.39	5.60323	2.07677e-05	0.00107028
transcriptomics	n-6 Polyunsaturated fatty acid biosynthesis	HV-OAC2	-1.02	4.2976	0.000268514	0.0045382
transcriptomics	n-3 Polyunsaturated fatty acid biosynthesis	HV-OAC2	-4.31	3.29181	0.00319664	0.0248599
transcriptomics	Ganglioside Metabolism p1	HV-OAC2	-0.48	4.82476	0.000118228	0.00274512
transcriptomics	Globo-(isoglobo) series GSL Metabolism	HV-OAC2	-1.22	2.9866	0.00667615	0.0405564
transcriptomics	Lacto-series GSL Metabolism	HV-OAC2	-1.14	-3.08281	0.00528847	0.0346096
transcriptomics	Fatty Acid Omega Oxidation	HV-OAC2	-0.45	16.2012	5.69585e-05	0.00174661
transcriptomics	N-Glycan biosynthesis p1	HV-OAC2	-0.79	14.9142	0.000112513	0.00265052
transcriptomics	N-Glycan biosynthesis p2	HV-OAC2	-1.12	6.26742	2.16158e-06	0.000288244
transcriptomics	Oxidative phosphorylation	HV-OAC2	-0.68	18	2.20905e-05	0.00107028
transcriptomics	Cytoskeleton remodeling_Keratin filaments	HV-OAC2	-0.54	4.41611	0.000238551	0.00421406
transcriptomics	Cytoskeleton remodeling_Neurofilaments	HV-OAC2	-0.33	12.1183	0.000499282	0.00679501
transcriptomics	Immune response_Antigen presentation by MHC class II	HV-OAC2	-1.03	14.0858	0.000174657	0.00348237
transcriptomics	Immune response_MIF-mediated glucocorticoid regulation	HV-OAC2	-0.46	-5.50778	3.00542e-05	0.00126563
transcriptomics	Cell adhesion_Role of tetraspanins in the integrin-mediated cell adhesion	HV-OAC2	-0.7	4.01058	0.000665772	0.00826721
transcriptomics	Development_Slit-Robo signaling	HV-OAC2	-0.84	3.58399	0.00157148	0.0151168
transcriptomics	Transcription_Androgen Receptor nuclear signaling	HV-OAC2	-0.53	-4.90188	6.48723e-05	0.00192364
transcriptomics	Immune response_Oncostatin M signaling via JAK-Stat	HV-OAC2	-0.81	12.5	0.000406952	0.00595075
transcriptomics	Immune response_NF-AT signaling and leukocyte interactions	HV-OAC2	-0.94	-3.8837	0.000858506	0.00993502
transcriptomics	Transport_Rab-9 regulation pathway	HV-OAC2	-1.98	8.9497	0.00277515	0.022372
transcriptomics	Immune response_IL-11 signaling via JAK/STAT	HV-OAC2	0.02	14.0858	0.000174657	0.00348237
transcriptomics	Development_Growth hormone signaling via STATs and PLC/IP3	HV-OAC2	-0.28	-6.81356	7.11284e-07	0.000134266
transcriptomics	Regulation of CFTR activity (normal and CF)	HV-OAC2	-0.66	15.3373	8.99244e-05	0.00228505
transcriptomics	Development_EDNRB signaling	HV-OAC2	-0.14	-3.36324	0.00330071	0.0253217
transcriptomics	Neurophysiological process _Visual perception	HV-OAC2	-1.07	-3.70889	0.00123889	0.0127366
transcriptomics	Bromobenzene metabolism/Rodent version	HV-OAC2	0.02	3.37399	0.00298812	0.0236302
transcriptomics	Trichloroethylene metabolism/Rodent version	HV-OAC2	-1.28	-4.78519	0.00010787	0.00261753
transcriptomics	1-Naphthylamine and 1-Nitronaphtalene metabolism	HV-OAC2	-1.25	-4.19318	0.00047804	0.00668107
transcriptomics	Development_Role of CDK5 in neuronal development	HV-OAC2	-0.65	15.7663	7.16688e-05	0.00199561
transcriptomics	Transcription_Effect of Folic acid on genome stability	HV-OAC2	-0.23	15.7663	7.16688e-05	0.00199561
transcriptomics	Aminoacyl-tRNA biosynthesis in mitochondrion	HV-OAC2	-0.75	17.0888	3.56729e-05	0.00138268
transcriptomics	Aminoacyl-tRNA biosynthesis in cytoplasm	HV-OAC2	-0.68	18	2.20905e-05	0.00107028
transcriptomics	Apoptosis and survival_APRIL and BAFF signaling	HV-OAC2	-0.66	-3.01576	0.00735017	0.0435489
transcriptomics	Sulfur metabolism	HV-OAC2	-0.37	5.0459	4.45781e-05	0.00155109
transcriptomics	Immune response_PGE2 in immune and neuroendocrine system interactions	HV-OAC2	-0.69	16.2012	5.69585e-05	0.00174661
transcriptomics	Immune response_PGE2 signaling in immune response	HV-OAC2	-0.23	-5.43028	3.01837e-05	0.00126563
transcriptomics	Butanoate metabolism	HV-OAC2	-0.62	17.0888	3.56729e-05	0.00138268
transcriptomics	Neurophysiological process_Glutamic acid regulation of Dopamine D1A receptor signaling	HV-OAC2	-1.6	3.56218	0.00165676	0.0156269
transcriptomics	Anandamide biosynthesis and metabolism	HV-OAC2	-1.41	-4.17064	0.000490674	0.00679501
transcriptomics	Transport_Alpha-2 adrenergic receptor regulation of ion channels	HV-OAC2	-1.04	-4.04857	0.000754894	0.0090606
transcriptomics	Immune response_Histamine signaling in dendritic cells	HV-OAC2	-0.51	-3.98019	0.000785759	0.00929292
transcriptomics	Signal transduction_HTR2A-dependent arachidonic acid production	HV-OAC2	-0.54	-2.96765	0.00691061	0.0415752
transcriptomics	Blood coagulation_GPCRs in platelet aggregation	HV-OAC2	-1.67	-3.19563	0.00473241	0.0321578
transcriptomics	Naphthalene metabolism	HV-OAC2	-0.56	8.62722	0.00331177	0.0253217
transcriptomics	Neurophysiological process_Mu-type opioid receptor-mediated analgesia	HV-OAC2	-0.02	-5.10616	3.79585e-05	0.00141468
transcriptomics	Cytoskeleton remodeling_Role of Activin A in cytoskeleton remodeling	HV-OAC2	-1.27	3.47364	0.00244887	0.0204801
transcriptomics	Main growth factor signaling cascades in multiple myeloma cells	HV-OAC2	-0.04	-4.73083	0.000106323	0.00258429
transcriptomics	Neurophysiological process_ACM1 and ACM2 in neuronal membrane polarization	HV-OAC2	-0.33	-4.9145	9.68255e-05	0.00242652
transcriptomics	Neurophysiological process_Kappa-type opioid receptor in transmission of nerve impulses	HV-OAC2	-0.43	-4.31369	0.000264304	0.00453648
transcriptomics	Development_Activation of ERK by Kappa-type opioid receptor	HV-OAC2	-0.11	-2.90679	0.00895332	0.0495569
transcriptomics	Neurophysiological process_Delta-type opioid receptor in the nervous system	HV-OAC2	-0.07	-3.39561	0.00274895	0.0223218
transcriptomics	Transport_Clathrin-coated vesicle cycle	HV-OAC2	-0.94	15.7663	7.16688e-05	0.00199561
transcriptomics	Signal transduction_mTORC2 upstream signaling	HV-OAC2	-0.77	15.7663	7.16688e-05	0.00199561
transcriptomics	Bacterial infections in CF airways	HV-OAC2	-0.39	8	0.00467773	0.0318557
transcriptomics	Oxidative stress_NOX and DUOX families of NADPH oxidases	HV-OAC2	-0.85	3.19547	0.00407219	0.0292582
transcriptomics	Transport_ACM3 signaling in salivary glands	HV-OAC2	-0.78	-5.46549	1.81356e-05	0.00100496
transcriptomics	Muscle contraction_Role of kappa-type opioid receptor in heart	HV-OAC2	-0.21	-3.26505	0.00384461	0.0282372
transcriptomics	Muscle contraction_Delta-type opioid receptor in smooth muscle contraction	HV-OAC2	-0.93	-4.14813	0.000394531	0.00593634
transcriptomics	Development_Delta-type opioid receptor mediated cardioprotection	HV-OAC2	-0.27	-3.84199	0.000913589	0.0102938
transcriptomics	wtCFTR and deltaF508-CFTR traffic / Generic schema (normal and CF)	HV-OAC2	-0.88	13.6805	0.000216696	0.00394258
transcriptomics	wtCFTR traffic / ER-to-Golgi (normal)	HV-OAC2	-1.02	15.7663	7.16688e-05	0.00199561
transcriptomics	DeltaF508-CFTR traffic / ER-to-Golgi in CF	HV-OAC2	-1.02	15.7663	7.16688e-05	0.00199561
transcriptomics	wtCFTR and deltaF508 traffic / Membrane expression (normal and CF)	HV-OAC2	-0.41	7.41644	9.34288e-07	0.000158251
transcriptomics	wtCFTR traffic / Sorting endosome formation (normal)	HV-OAC2	-1.32	3.17729	0.00420042	0.02985
transcriptomics	DeltaF508-CFTR traffic / Sorting endosome formation in CF	HV-OAC2	-1.64	3.29998	0.00315166	0.0246155
transcriptomics	wtCFTR and deltaF508 traffic / Late endosome and lysosome (normal and CF)	HV-OAC2	-2.07	4.23206	0.000315779	0.00508852
transcriptomics	CFTR folding and maturation (normal and CF)	HV-OAC2	-0.78	8.62722	0.00331177	0.0253217
transcriptomics	Impaired inhibitory action of lipoxins on ROS production in neutrophils in CF	HV-OAC2	-0.33	-3.02867	0.00608711	0.0383179
transcriptomics	Impaired inhibitory action of lipoxins and Resolvin E1 on neutrophil functions in CF	HV-OAC2	-0.61	12.1183	0.000499282	0.00679501
transcriptomics	Immune response_Bacterial infections in normal airways	HV-OAC2	-0.54	11.7426	0.000610855	0.00780895
transcriptomics	Renal secretion of organic electrolytes / Rodent version	HV-OAC2	-0.57	-3.59128	0.00154921	0.0150008
transcriptomics	Renal secretion of drugs / Rodent version	HV-OAC2	-0.48	-5.97003	5.95287e-06	0.000540204
transcriptomics	Renal secretion of inorganic electrolytes	HV-OAC2	-0.92	-4.06026	0.000494339	0.00679501
transcriptomics	Stellate cells activation and liver fibrosis	HV-OAC2	-0.44	-4.27247	0.000338088	0.00528253
transcriptomics	Immune response_Inhibitory action of lipoxins on superoxide production induced by IL-8 and Leukotriene B4 in neutrophils	HV-OAC2	-0.39	-3.28053	0.00330489	0.0253217
transcriptomics	Immune response_Lipoxins and Resolvin E1 inhibitory action on neutrophil functions	HV-OAC2	-0.59	9.61243	0.00193265	0.0173639
transcriptomics	Development_Delta- and kappa-type opioid receptors signaling via beta-arrestin	HV-OAC2	-0.13	-3.27641	0.00336292	0.025655
transcriptomics	Apoptosis and survival_Anti-apoptotic action of nuclear ESR1 and ESR2	HV-OAC2	-0.09	-4.56714	0.00013886	0.00304996
transcriptomics	Immune response_IL-12 signaling pathway	HV-OAC2	-1.06	-6.68672	1.72408e-06	0.000250997
transcriptomics	Immune response_IL-12-induced IFN-gamma production	HV-OAC2	-0.27	-5.50604	1.58922e-05	0.000942827
transcriptomics	Immune response_IL-23 signaling pathway	HV-OAC2	0.02	-3.65787	0.00157396	0.0151307
transcriptomics	Cell adhesion_Alpha-4 integrins in cell migration and adhesion	HV-OAC2	-1.32	3.47534	0.00205623	0.018234
transcriptomics	Immune response_IL-2 signaling via JAK/ STAT	HV-OAC2	-0.6	13.6805	0.000216696	0.00394258
transcriptomics	Immune response_IL-27 signaling pathway	HV-OAC2	-0.49	11.3728	0.000745282	0.00896745
transcriptomics	Neurophysiological process_Dopamine D2 receptor signaling in CNS	HV-OAC2	-0.3	-4.97443	5.5965e-05	0.00174661
transcriptomics	Ovarian cancer (main signaling cascades)	HV-OAC2	-0.19	-3.49002	0.00198465	0.017741
transcriptomics	SCAP/SREBP Transcriptional Control of Cholesterol and FA Biosynthesis	HV-OAC2	-0.68	4.69165	0.000123814	0.00281633
transcriptomics	SREBP1 cross-talk with PXR, CAR and LXR	HV-OAC2	-1.15	9.27811	0.00231909	0.0198368
transcriptomics	SREBP1 cross-talk with PXR, CAR and LXR/ Rodent version	HV-OAC2	-1.03	11.0089	0.000906766	0.0102328
transcriptomics	Aryl hydrocarbon receptor signaling	HV-OAC2	0.12	-2.98284	0.00672013	0.0407637
transcriptomics	G-protein signaling_S1P2 receptor signaling pathway	HV-OAC2	-0.22	-2.89599	0.00860663	0.0483375
transcriptomics	G-protein signaling_Proinsulin C-peptide signaling	HV-OAC2	-0.49	-3.90504	0.000843978	0.00977468
transcriptomics	Impaired NO signaling in CF airways	HV-OAC2	-0.68	16.2012	5.69585e-05	0.00174661
transcriptomics	Cholesterol and Sphingolipid transport / Influx to the early endosome in lung (normal and CF)	HV-OAC2	-0.51	9.27811	0.00231909	0.0198368
transcriptomics	Cholesterol and Sphingolipid transport / Transport from Golgi and ER to the apical membrane (normal and CF)	HV-OAC2	-0.75	18	2.20905e-05	0.00107028
transcriptomics	Cholesterol and Sphingolipid transport / Recycling to plasma membrane in lung (normal and CF)	HV-OAC2	-0.73	14.497	0.00014038	0.00304996
transcriptomics	Cholesterol and Sphingolipid transport / Distribution to the intracellular membrane compartments (normal and CF)	HV-OAC2	-0.97	2.92103	0.00871896	0.0487933
transcriptomics	CFTR translational fidelity (class I mutations)	HV-OAC2	-0.77	17.0888	3.56729e-05	0.00138268
transcriptomics	IL-1 beta-dependent CFTR expression	HV-OAC2	-0.15	-3.02116	0.00747291	0.0440108
transcriptomics	Neurophysiological process_HTR1A receptor signaling in neuronal cells	HV-OAC2	-0.34	-3.95569	0.000967156	0.0107408
transcriptomics	Development_S1P4 receptor signaling pathway	HV-OAC2	-0.46	-2.98938	0.00735654	0.0435489
transcriptomics	Translation_(L)-selenoaminoacids incorporation in proteins during translation	HV-OAC2	-0.75	18	2.20905e-05	0.00107028
transcriptomics	FGF signaling in Prostate Cancer	HV-OAC2	-0.91	-3.45577	0.00218312	0.0190431
transcriptomics	ENaC regulation in normal and CF airways	HV-OAC2	-0.5	-3.93134	0.00072159	0.00879154
transcriptomics	Neurophysiological process_GABA-B receptor-mediated regulation of glutamate signaling in Purkinje cells	HV-OAC2	-0.49	-4.92522	6.73656e-05	0.00196467
transcriptomics	Gamma-secretase regulation of angiogenesis	HV-OAC2	-0.19	-2.91063	0.00787667	0.0452877
transcriptomics	Development_MicroRNA-dependent regulation of EMT	HV-OAC2	-0.6	-3.824	0.000870674	0.0100213
transcriptomics	Hypoxia-induced EMT in cancer and fibrosis	HV-OAC2	-0.63	-5.85236	5.93666e-06	0.000540204
transcriptomics	Neurophysiological process_GABA-B receptor signaling in presynaptic nerve terminals	HV-OAC2	-0.83	-3.9293	0.000670439	0.00829319
transcriptomics	Neurophysiological process_GABA-B receptor signaling at postsynaptic sides of synapses	HV-OAC2	-0.65	-4.80599	7.66797e-05	0.00207164
transcriptomics	Neurophysiological process_GABAergic neurotransmission	HV-OAC2	-0.33	-4.48076	0.000172145	0.00348237
transcriptomics	Gamma-secretase regulation of osteogenesis	HV-OAC2	-0.75	8	0.00467773	0.0318557
transcriptomics	Development_Role of IL-8 in angiogenesis	HV-OAC2	-0.5	-3.81551	0.000968474	0.0107408
transcriptomics	Immune response_CD137 signaling in immune cell	HV-OAC2	-0.5	14.0858	0.000174657	0.00348237
transcriptomics	Transport_Macropinocytosis	HV-OAC2	-1.08	9.61243	0.00193265	0.0173639
transcriptomics	Neurophysiological process_Long-term depression in cerebellum	HV-OAC2	-0.49	-5.65612	1.72913e-05	0.000985606
transcriptomics	Immune response_CD40 signaling	HV-OAC2	-0.38	-3.49861	0.00232009	0.0198368
transcriptomics	Neurophysiological process_GABA-A receptor life cycle	HV-OAC2	-0.19	4.6984	9.90224e-05	0.00246494
transcriptomics	Immune response_Innate immune response to RNA viral infection	HV-OAC2	-0.6	-4.59174	0.000232899	0.00412573
transcriptomics	Development_GM-CSF signaling	HV-OAC2	-0.18	-3.4698	0.00222589	0.0193269
transcriptomics	Muscle contraction_Regulation of eNOS activity in endothelial cells	HV-OAC2	-0.63	-3.54582	0.00190799	0.0173639
transcriptomics	Regulation of metabolism_Triiodothyronine and Thyroxine signaling	HV-OAC2	-2.21	-2.89066	0.00906878	0.0497039
transcriptomics	DNA damage_Nucleotide excision repair	HV-OAC2	-0.8	16.642	4.514e-05	0.00155109
transcriptomics	Neurophysiological process_Netrin-1 in regulation of axon guidance	HV-OAC2	-1.81	3.96414	0.000661427	0.00826721
transcriptomics	Immune response_IL-17 signaling pathways	HV-OAC2	-0.53	-4.71236	0.000110113	0.00265052
transcriptomics	Regulation of metabolism_Bile acids regulation of glucose and lipid metabolism via FXR	HV-OAC2	-0.13	3.52987	0.00186849	0.0171456
transcriptomics	Regulation of lipid metabolism_FXR-dependent negative-feedback regulation of bile acids concentration	HV-OAC2	-1.16	13.2811	0.0002681	0.00453648
transcriptomics	Transcription_FXR-regulated cholesterol and bile acids cellular transport	HV-OAC2	-0.4	-5.34389	2.3636e-05	0.00112271
transcriptomics	Bone metastases in Prostate Cancer	HV-OAC2	-0.9	16.2012	5.69585e-05	0.00174661
transcriptomics	Muscle contraction_Relaxin signaling pathway	HV-OAC2	-0.91	-4.81537	9.9065e-05	0.00246494
transcriptomics	Cell cycle progression in Prostate Cancer	HV-OAC2	-0.73	16.2012	5.69585e-05	0.00174661
transcriptomics	EZH2 in Prostate Cancer	HV-OAC2	-0.6	-3.77694	0.000987298	0.0108528
transcriptomics	IL-6 signaling in Prostate Cancer	HV-OAC2	-0.05	-3.71848	0.00119569	0.0123697
transcriptomics	Recurrent gene fusions in Prostate Cancer	HV-OAC2	-0.38	16.642	4.514e-05	0.00155109
transcriptomics	Survival pathways in Prostate Cancer	HV-OAC2	-0.41	-3.49132	0.00251414	0.0208653
transcriptomics	Blood coagulation_Blood coagulation	HV-OAC2	-0.95	-5.55745	1.70413e-05	0.000975177
transcriptomics	Development_Thrombospondin-1 signaling	HV-OAC2	-0.77	-4.47517	0.000176527	0.00349091
transcriptomics	Stem cells_MMP-14-induced COX-2 expression in glioblastoma stem cells	HV-OAC2	-1.34	8	0.00467773	0.0318557
transcriptomics	Hedgehog signaling in pancreatic cancer	HV-OAC2	-0.6	-3.63896	0.00151817	0.0147615
transcriptomics	K-RAS signaling in pancreatic cancer	HV-OAC2	-0.32	-2.94061	0.00760821	0.0444965
transcriptomics	E-cadherin signaling and its regulation in gastric cancer	HV-OAC2	-1.46	-3.81014	0.000977322	0.0107862
transcriptomics	HCV-dependent transcription regulation leading to HCC	HV-OAC2	-1.78	3.70915	0.00138455	0.0137236
transcriptomics	HCV-dependent regulation of membrane receptors signaling in HCC	HV-OAC2	-0.2	-3.83836	0.000860697	0.00994454
transcriptomics	HCV-mediated liver damage and predisposition to HCC via cell stress	HV-OAC2	-0.96	14.497	0.00014038	0.00304996
transcriptomics	Development_SSTR2 in regulation of cell proliferation	HV-OAC2	-0.38	-3.23882	0.00369764	0.0275475
transcriptomics	Development_Gastrin in differentiation of the gastric mucosa	HV-OAC2	-0.45	-5.7511	8.50243e-06	0.000660871
transcriptomics	Reproduction_Gonadotropin-releasing hormone (GnRH) signaling	HV-OAC2	-0.32	-2.89331	0.00875334	0.0489157
transcriptomics	Development_Growth hormone-releasing hormone (GH-RH) signaling	HV-OAC2	-0.23	-2.94307	0.00806221	0.0460449
transcriptomics	Stem cells_Neovascularization of glioblastoma in response to hypoxia	HV-OAC2	-0.84	-4.32928	0.000272529	0.00458473
transcriptomics	Regulation of VEGF signaling in pancreatic cancer	HV-OAC2	-0.4	-5.47433	1.58079e-05	0.000941671
transcriptomics	Stem cells_Cytotoxic effect of temozolomide on glioblastoma cells	HV-OAC2	-1.07	4.78527	8.09455e-05	0.00217475
transcriptomics	Immune escape mechanisms in Prostate Cancer	HV-OAC2	-0.47	8.31065	0.00394133	0.028615
transcriptomics	Prostate Cancer: candidate susceptibility genes in inflammatory pathways	HV-OAC2	-0.19	-3.38771	0.00268349	0.0219126
transcriptomics	Neurophysiological process_Thyroliberin in cell hyperpolarization and excitability	HV-OAC2	-1.17	8.9497	0.00277515	0.022372
transcriptomics	Development_Thyroliberin signaling	HV-OAC2	-0.46	-3.28116	0.0034095	0.0259597
transcriptomics	Hedgehog signaling in gastric cancer	HV-OAC2	-0.41	-6.3244	2.43033e-06	0.000307172
transcriptomics	WNT signaling in gastric cancer	HV-OAC2	-0.83	-5.10116	4.34112e-05	0.00155109
transcriptomics	Stem cells_Putative pathways of telomerase regulation in glioblastoma stem cells	HV-OAC2	-1.32	4.95822	5.25987e-05	0.00171424
transcriptomics	Stem cells_Pancreatic cancer stem cells in tumor metastasis	HV-OAC2	-0.57	-3.23303	0.00383279	0.0282217
transcriptomics	WNT signaling in HCC	HV-OAC2	-0.75	-4.1684	0.000373743	0.00570027
transcriptomics	HBV mediates angiogenesis in HCC	HV-OAC2	-0.16	-4.38359	0.000219662	0.00398601
transcriptomics	HBV regulation of DNA repair and apoptosis leading to HCC	HV-OAC2	-1.14	3.24475	0.00362153	0.0271055
transcriptomics	HBV-dependent NF-kB and PI3K/AKT pathways leading to HCC	HV-OAC2	-0.2	-3.44003	0.00226853	0.0195802
transcriptomics	Activation of pro-oncogenic TGF-beta potential in gastric cancer	HV-OAC2	-0.37	4.74477	9.24888e-05	0.00234538
transcriptomics	Immune response_IL-7 signaling in B lymphocytes	HV-OAC2	-0.4	-3.23783	0.00382897	0.0282078
transcriptomics	Immune response_IL-7 signaling in T lymphocytes	HV-OAC2	-0.58	13.6805	0.000216696	0.00394258
transcriptomics	Inhibition of RUNX3 signaling in gastric cancer	HV-OAC2	-0.47	-4.15068	0.000387338	0.00586453
transcriptomics	FGF signaling in pancreatic cancer	HV-OAC2	-1.01	-5.55227	1.84605e-05	0.00100496
transcriptomics	HCV-dependent regulation of RNA polymerases leading to HCC	HV-OAC2	-1.04	16.2012	5.69585e-05	0.00174661
transcriptomics	Neurophysiological process_Olfactory transduction	HV-OAC2	-1.02	11.0089	0.000906766	0.0102328
transcriptomics	Transcription targets of Androgen receptor involved in Prostate Cancer	HV-OAC2	-1.04	-3.88551	0.000812434	0.00949255
transcriptomics	p53 signaling in Prostate Cancer	HV-OAC2	-0.51	4.19421	0.000427726	0.00612513
transcriptomics	Deregulation of PSD-95-dependent signaling in Huntington's disease	HV-OAC2	-0.37	-3.96203	0.000765462	0.00912758
transcriptomics	Stem cells_mGluR3 signaling in glioblastoma stem cells	HV-OAC2	-0.43	-3.98396	0.000589841	0.00773768
transcriptomics	Stem cells_Excitotoxicity of Glutamate in glioblastoma	HV-OAC2	-0.77	-4.41634	0.00023258	0.00412573
transcriptomics	Neurophysiological process_Bitter taste signaling	HV-OAC2	-0.6	11.0089	0.000906766	0.0102328
transcriptomics	PI3K signaling in gastric cancer	HV-OAC2	-0.6	-2.95191	0.00739497	0.0436402
transcriptomics	DNA damage_Mismatch repair	HV-OAC2	-1.21	6.97819	1.32692e-06	0.000209097
transcriptomics	Microsatellite instability in gastric cancer	HV-OAC2	-1.19	7.20825	1.23057e-06	0.000198737
transcriptomics	Stem cells_Dopamine-induced transactivation of EGFR in SVZ neural stem cells	HV-OAC2	-0.65	-4.62853	0.000286268	0.00476076
transcriptomics	Sorafenib-induced inhibition of cell proliferation and angiogenesis in HCC	HV-OAC2	-0.58	14.0858	0.000174657	0.00348237
transcriptomics	Mitochondrial dysfunction in neurodegenerative diseases	HV-OAC2	-0.66	18	2.20905e-05	0.00107028
transcriptomics	CREB1-dependent transcription deregulation in Huntington's Disease	HV-OAC2	-0.82	17.0888	3.56729e-05	0.00138268
transcriptomics	Dual role of p53 in transcription deregulation in Huntington's Disease	HV-OAC2	-0.75	6.2889	2.13936e-06	0.000287922
transcriptomics	Stem cells_Oligodendrocyte differentiation (general schema)	HV-OAC2	-1.01	-3.97604	0.000625252	0.00792332
transcriptomics	Stem cells_Astrocyte differentiation (general schema)	HV-OAC2	-0.48	-3.39099	0.00286268	0.0228496
transcriptomics	Development_TGF-beta-induction of EMT via ROS	HV-OAC2	-1.45	3.37845	0.00263711	0.0216904
transcriptomics	Androgen signaling in HCC	HV-OAC2	-0.21	-3.6713	0.00127976	0.0130719
transcriptomics	HSP70 and HSP40-dependent folding in Huntington's disease	HV-OAC2	-0.65	16.642	4.514e-05	0.00155109
transcriptomics	Ubiquitin-proteasome system in Huntington's disease	HV-OAC2	-0.51	16.642	4.514e-05	0.00155109
transcriptomics	Development_Regulation of lung epithelial progenitor cell differentiation	HV-OAC2	-0.64	-4.5939	0.000134436	0.0030295
transcriptomics	Immune response_IL-5 signaling via JAK/STAT	HV-OAC2	-0.76	16.2012	5.69585e-05	0.00174661
transcriptomics	Reproduction_Progesterone-mediated oocyte maturation	HV-OAC2	-1.26	4.13868	0.000398639	0.00595075
transcriptomics	IGF signaling in HCC	HV-OAC2	-0.26	-3.21692	0.0039742	0.0287173
transcriptomics	Development_Regulation of endothelial progenitor cell differentiation from adult stem cells	HV-OAC2	-1.37	-4.2692	0.000391942	0.00590963
transcriptomics	Apoptosis and survival_NO signaling in apoptosis	HV-OAC2	-0.5	-5.35139	4.08718e-05	0.00151163
transcriptomics	Apoptosis and survival_NO signaling in survival	HV-OAC2	-1.61	-4.28082	0.000289255	0.00479517
transcriptomics	Regulation of beta-adrenergic receptors signaling in pancreatic cancer	HV-OAC2	-0.38	-2.99706	0.00685454	0.041333
transcriptomics	Neuropeptide signaling in pancreatic cancer	HV-OAC2	-0.43	-6.42957	1.46709e-06	0.000222126
transcriptomics	Multiple sclerosis (general schema)	HV-OAC2	-0.38	-4.03419	0.000532698	0.00714936
transcriptomics	Angiogenesis in HCC	HV-OAC2	-0.49	15.7663	7.16688e-05	0.00199561
transcriptomics	Possible regulation of HSF-1/ chaperone pathway in Huntington's disease	HV-OAC2	-0.22	3.24918	0.00354289	0.0266404
transcriptomics	Regulation of caspase activity in Huntington's disease	HV-OAC2	-0.76	2.87189	0.00877787	0.0490104
transcriptomics	Development_BMP7 in brown adipocyte differentiation	HV-OAC2	-0.56	6.40467	1.76669e-06	0.000251754
transcriptomics	Stem cells_Early embryonal hypaxial myogenesis	HV-OAC2	-0.96	-6.07406	1.04127e-05	0.000736935
transcriptomics	Stem cells_Embryonal epaxial myogenesis	HV-OAC2	-0.97	13.2811	0.0002681	0.00453648
transcriptomics	Role and regulation of Prostaglandin E2 in gastric cancer	HV-OAC2	-0.12	-3.94932	0.00093749	0.0105386
transcriptomics	Interconnectivity between Folic acid and Fluorouracil pathways in gastric cancer	HV-OAC2	-0.5	4.91231	0.000114082	0.00267632
transcriptomics	Stem cells_Self-renewal of adult neural stem cells	HV-OAC2	-0.49	-3.82047	0.000947009	0.0105971
transcriptomics	Stem cells_WNT and Notch signaling in early cardiac myogenesis	HV-OAC2	-0.48	-4.12664	0.00047392	0.00663625
transcriptomics	SHH signaling in oligodendrocyte precursor cells differentiation in multiple sclerosis	HV-OAC2	-0.35	-3.78469	0.00106257	0.0113981
transcriptomics	Inhibition of oligodendrocyte precursor cells differentiation by Wnt signaling in multiple sclerosis	HV-OAC2	-1.56	-4.464	0.000179845	0.00354687
transcriptomics	Stem cells_Muscle progenitor cell migration in hypaxial myogenesis	HV-OAC2	-0.05	-3.23184	0.00384394	0.0282372
transcriptomics	Immune response_IL-13 signaling via JAK-STAT	HV-OAC2	-0.88	17.0888	3.56729e-05	0.00138268
transcriptomics	Stem cells_WNT/Beta-catenin and NOTCH in induction of osteogenesis	HV-OAC2	-0.94	-4.39683	0.000247545	0.00431941
transcriptomics	Stem cells_NOTCH in inhibition of WNT/Beta-catenin-induced osteogenesis	HV-OAC2	-0.63	-5.1562	4.49245e-05	0.00155109
transcriptomics	Development_Oligodendrocyte differentiation from adult stem cells	HV-OAC2	-0.6	-6.06145	3.66551e-06	0.000403623
transcriptomics	Stem cells_Schema: Osteogenic and adipogenic differentiation of mesenchymal stem cells	HV-OAC2	-0.5	-4.82966	7.30776e-05	0.00202321
transcriptomics	Stem cells_Schema: Embryonal myogenesis	HV-OAC2	-0.5	14.0858	0.000174657	0.00348237
transcriptomics	Inflammatory mechanisms of pancreatic cancerogenesis	HV-OAC2	-0.71	12.5	0.000406952	0.00595075
transcriptomics	Development_Neural stem cell lineage commitment (schema)	HV-OAC2	-1.28	-2.9279	0.00761128	0.0444965
transcriptomics	Development_Hedgehog signaling	HV-OAC2	-1.14	15.7663	7.16688e-05	0.00199561
transcriptomics	Neurophysiological process_nNOS signaling in neuronal synapses	HV-OAC2	-0.28	3.55757	0.00181908	0.0167949
transcriptomics	Neurophysiological process_HTR2A signaling in the nervous system	HV-OAC2	-0.65	-3.23738	0.00399015	0.0287835
transcriptomics	Intercellular relations in asthma (general schema)	HV-OAC2	-0.7	14.9142	0.000112513	0.00265052
transcriptomics	Stem cells_Schema: Adult neuron differentiation in the Subventricular and Subgranular Zones	HV-OAC2	-0.77	11.7426	0.000610855	0.00780895
transcriptomics	Axonal degeneration in multiple sclerosis	HV-OAC2	-0.55	18	2.20905e-05	0.00107028
transcriptomics	Development_Retinoic acid and retinoic acid receptors in regulation of oligodendrocyte differentiation	HV-OAC2	-0.47	-3.2322	0.00370914	0.0275766
transcriptomics	Stem cells_NODAL signaling in early mesendoderm formation	HV-OAC2	-1.27	8.31065	0.00394133	0.028615
transcriptomics	Role of adipose tissue hypoxia in obesity and type 2 diabetes	HV-OAC2	-0.72	-3.07626	0.00533948	0.0348493
transcriptomics	Stem cells_CD30 signaling in transformed embryonic stem cells	HV-OAC2	-1.07	13.2811	0.0002681	0.00453648
transcriptomics	Disruption of epithelial layer restitution in asthma	HV-OAC2	-0.24	-4.43853	0.000192616	0.00372793
transcriptomics	Disruption of apoptosis, proliferation and shedding of epithelial cells in asthma	HV-OAC2	-0.56	12.5	0.000406952	0.00595075
transcriptomics	Stem cells_Trophectoderm differentiation	HV-OAC2	-0.92	-5.5178	2.645e-05	0.00117569
transcriptomics	Stem cells_FGF2 signaling during embryonic stem cell differentiation	HV-OAC2	-0.37	-4.30293	0.000289559	0.00479517
transcriptomics	TNF-alpha and IL-1 beta induce hyperglycemia in obesity and type 2 diabetes in adipocytes	HV-OAC2	-0.53	-5.79325	8.86512e-06	0.000662544
transcriptomics	TNF-alpha, IL-1 beta induce dyslipidemia and inflammation in obesity and type 2 diabetes in adipocytes	HV-OAC2	-0.36	-3.41115	0.00250014	0.0208011
transcriptomics	Retinoic acid regulation of oligodendrocyte differentiation in multiple sclerosis	HV-OAC2	-0.67	-4.34957	0.000242975	0.00427043
transcriptomics	The role of KEAP1/NRF2 pathway in skin sensitization	HV-OAC2	-0.4	-3.35061	0.00328287	0.0253217
transcriptomics	EML4/ALK fusion protein in nonsmoking-related lung cancer	HV-OAC2	-0.39	-3.20309	0.00396465	0.0287126
transcriptomics	FGFR3 signaling in multiple myeloma	HV-OAC2	-0.08	-3.52148	0.00198176	0.0177332
transcriptomics	Development_Growth factors in regulation of oligodendrocyte precursor cell proliferation	HV-OAC2	-0.68	-5.84822	5.93551e-06	0.000540204
transcriptomics	Stem cells_FGF signaling in pancreatic and hepatic differentiation of embryonic stem cells	HV-OAC2	-0.86	-2.96167	0.00712573	0.0426049
transcriptomics	Stem cells_Schema: FGF signaling in embryonic stem cell self-renewal and differentiation	HV-OAC2	-0.9	-5.83059	6.7575e-06	0.000577766
transcriptomics	Development_Regulation of telomere length and cellular immortalization	HV-OAC2	-1.43	3.79908	0.000982575	0.0108195
transcriptomics	Development_PEDF signaling	HV-OAC2	-0.27	-4.20113	0.000540998	0.00723405
transcriptomics	Stem cells_TGF-beta family mediated differentiation of embryonic stem cells	HV-OAC2	-1.28	-3.10627	0.0055345	0.035687
transcriptomics	Th2-cytokines-induced mucous metaplasia in asthma	HV-OAC2	-0.61	-3.252	0.00351427	0.0265074
transcriptomics	Th2-cytokines-induced expression of mucins in asthma	HV-OAC2	-0.55	11.7426	0.000610855	0.00780895
transcriptomics	Inhibition of remyelination in multiple sclerosis: role of cell-cell and ECM-cell interactions	HV-OAC2	-1.21	-4.70472	0.000118425	0.00274531
transcriptomics	Role of TNF-alpha, IL-1beta and IL-6 in development of obesity and type 2 diabetes in liver	HV-OAC2	-0.36	-4.4626	0.000202742	0.0038622
transcriptomics	Role of IL-6 in obesity and type 2 diabetes in adipocytes	HV-OAC2	-0.32	-4.25522	0.00030526	0.00496304
transcriptomics	Role of TNF-alpha in type 2 diabetes in skeletal muscle cells	HV-OAC2	-0.49	-4.98513	4.89166e-05	0.0016535
transcriptomics	Inflammatory factors-induced expression of mucins in normal and asthmatic epithelium	HV-OAC2	-0.11	-3.18169	0.00416196	0.0297122
transcriptomics	Induction of mucin secretion in airway goblet cells by purinergic receptors	HV-OAC2	-0.8	-5.50379	2.4715e-05	0.00115554
transcriptomics	Stem cells_H3K27 demethylases in differentiation of stem cells	HV-OAC2	-0.41	-3.14931	0.00540891	0.0351338
transcriptomics	Deregulation of canonical WNT signaling in major depressive disorder	HV-OAC2	-0.65	-3.80984	0.000904261	0.0102328
transcriptomics	Role of TLR signaling in skin sensitization	HV-OAC2	0.17	-2.97231	0.00692494	0.0416442
transcriptomics	Influence of bone marrow cell environment on progression of multiple myeloma	HV-OAC2	-0.56	-4.20255	0.000616993	0.00783915
transcriptomics	Expression targets of Tissue factor signaling in cancer	HV-OAC2	-0.78	13.6805	0.000216696	0.00394258
transcriptomics	Role of Tissue factor-induced Thrombin signaling in cancerogenesis	HV-OAC2	-0.81	8.62722	0.00331177	0.0253217
transcriptomics	Prostaglandins and leukotrienes-mediated induction of expression of mucins in normal and asthmatic epithelium	HV-OAC2	-0.28	-2.99644	0.00724172	0.0431564
transcriptomics	Proteases and EGFR-induced mucin synthesis in normal and asthmatic epithelium	HV-OAC2	-0.76	13.6805	0.000216696	0.00394258
transcriptomics	Putative pathways for stimulation of fat cell differentiation by Bisphenol A	HV-OAC2	0.02	3.87972	0.00082398	0.00958891
transcriptomics	Possible role of neonatal nicotine exposure in development of postnatal obesity	HV-OAC2	-1.32	10.6509	0.00110018	0.0116638
transcriptomics	Influence of low doses of Arsenite on glucose uptake in adipocytes	HV-OAC2	-0.82	12.8876	0.000330771	0.00519196
transcriptomics	Development_Oxytocin receptor signaling	HV-OAC2	-0.48	-3.8173	0.00136609	0.0136094
transcriptomics	Schema: Initiation of T cell recruitment in allergic contact dermatitis	HV-OAC2	-0.25	10.6509	0.00110018	0.0116638
transcriptomics	Role of iNKT and B cells in T cell recruitment in allergic contact dermatitis	HV-OAC2	-0.38	12.5	0.000406952	0.00595075
transcriptomics	iNKT cell-keratinocyte interactions in allergic contact dermatitis	HV-OAC2	-0.2	-4.96378	6.64289e-05	0.00194648
transcriptomics	Role of Langerin+ dermal dendritic cells in contact hypersensitivity	HV-OAC2	-0.63	-6.37684	1.74411e-06	0.000250997
transcriptomics	Role of prenatal nicotine exposure in inhibition of pancreatic beta cells differentiation and function	HV-OAC2	-0.34	13.6805	0.000216696	0.00394258
transcriptomics	Role of prenatal nicotine exposure in apoptosis and proliferation of pancreatic beta cells	HV-OAC2	-0.56	-2.85525	0.00896431	0.0495648
transcriptomics	Role of proinflammatory cytokines in activation of p53 in major depressive disorder	HV-OAC2	-0.65	13.6805	0.000216696	0.00394258
transcriptomics	Populations of skin dendritic cells involved in contact hypersensitivity	HV-OAC2	-0.72	5.88865	5.30322e-06	0.000517331
transcriptomics	Amitraz-induced inhibition of Insulin secretion	HV-OAC2	-1.13	-4.77598	8.81522e-05	0.00228505
transcriptomics	Influence of multiple myeloma cells on bone marrow stromal cells	HV-OAC2	-0.7	-6.85477	6.20584e-07	0.00012528
transcriptomics	Origin of Langerhans cells in the steady-state and under inflammatory conditions	HV-OAC2	-0.69	-4.0963	0.000443299	0.00631082
transcriptomics	Role of osteoblasts in bone lesions formation in multiple myeloma	HV-OAC2	-0.71	-4.57759	0.00018272	0.00357447
transcriptomics	EGFR signaling pathway in lung cancer	HV-OAC2	-0.3	-4.44195	0.000222727	0.00402654
transcriptomics	TLR and EGFR-induced inflammatory signaling in normal and asthmatic airway epithelium	HV-OAC2	-0.13	-3.11522	0.00487677	0.0328166
transcriptomics	IFN-gamma and Th2 cytokines-induced inflammatory signaling in normal and asthmatic airway epithelium	HV-OAC2	-0.87	15.7663	7.16688e-05	0.00199561
transcriptomics	IL-17 and IL-17F-induced inflammatory signaling in normal and asthmatic airway epithelium	HV-OAC2	-0.51	-4.71627	0.000104694	0.002567
transcriptomics	Interleukins-induced inflammatory signaling in normal and asthmatic airway epithelium	HV-OAC2	-0.53	16.2012	5.69585e-05	0.00174661
transcriptomics	Lysophospholipid mediators-induced inflammatory signaling in normal and asthmatic airway epithelium	HV-OAC2	-0.69	-4.60922	0.00014275	0.00306865
transcriptomics	TNF-alpha-induced inflammatory signaling in normal and asthmatic airway epithelium	HV-OAC2	-0.65	12.5	0.000406952	0.00595075
transcriptomics	Glucagon-induced glucose upregulation in type 2 diabetes in liver	HV-OAC2	-1.93	3.44662	0.00219553	0.019109
transcriptomics	Activation of osteoclast differentiation in bone lesions formation in multiple myeloma	HV-OAC2	-0.26	-4.39404	0.000213375	0.00394258
transcriptomics	Putative pathways of MHC class I-dependent postsynaptic long-term depression in major depressive disorder	HV-OAC2	-4.54	3.59688	0.00160046	0.0152686
transcriptomics	Langerhans cell migration to lymph nodes in allergic contact dermatitis	HV-OAC2	-1	-5.00333	5.66655e-05	0.00174661
transcriptomics	Impaired inhibition of Th17 cell differentiation by IFN-beta in multiple sclerosis	HV-OAC2	-0.66	8.9497	0.00277515	0.022372
transcriptomics	MAPK-independent proliferation of normal and asthmatic smooth muscle cells	HV-OAC2	-0.77	-3.79001	0.00095518	0.0106632
transcriptomics	MAPK-mediated proliferation of normal and asthmatic smooth muscle cells	HV-OAC2	-0.46	-3.8177	0.00102174	0.0111077
transcriptomics	Stem cells_Signaling pathways in embryonic hepatocyte maturation	HV-OAC2	-0.2	-4.5644	0.000139581	0.00304996
transcriptomics	Role of GITR in skin sensitization	HV-OAC2	-0.64	16.2012	5.69585e-05	0.00174661
transcriptomics	LKB1 signaling pathway in lung cancer cells	HV-OAC2	-0.38	-5.33718	2.2292e-05	0.00107289
transcriptomics	Selective Insulin resistance in type 2 diabetes in liver	HV-OAC2	-1.18	-5.46353	2.10579e-05	0.00107028
transcriptomics	Role of IFN-beta in the improvement of blood-brain barrier integrity in multiple sclerosis	HV-OAC2	-0.51	9.61243	0.00193265	0.0173639
transcriptomics	Stem cells_Auditory hair cell differentiation in embryogenesis	HV-OAC2	-0.66	-3.29388	0.00332355	0.0253984
transcriptomics	Cigarette smoke-induced oxidative stress and apoptosis in airway epithelial cells	HV-OAC2	-0.74	17.5414	2.81116e-05	0.00120177
transcriptomics	Cigarette smoke-induced inflammatory signaling in airway epithelial cells	HV-OAC2	0.04	-3.10805	0.0049606	0.0332269
transcriptomics	Cigarette smoke-mediated attenuation of antibacterial and antivirus immune response	HV-OAC2	-0.42	11.7426	0.000610855	0.00780895
transcriptomics	Mechanisms of drug resistance in multiple myeloma	HV-OAC2	-0.37	10.2988	0.00133116	0.0133621
transcriptomics	Immunological synapse between dendritic and CD8+ T cells in allergic contact dermatitis	HV-OAC2	-0.51	-4.41663	0.000207423	0.00393076
transcriptomics	Activation of ACTH production in pituitary gland in major depressive disorder	HV-OAC2	-0.72	12.5	0.000406952	0.00595075
transcriptomics	Activation of Cortisol production in major depressive disorder	HV-OAC2	0.05	-3.10181	0.0051587	0.0341447
transcriptomics	Cigarette smoke-mediated regulation of NRF2-antioxidant pathway in airway epithelial cells	HV-OAC2	-0.68	4.83794	0.000105872	0.00257763
transcriptomics	Mechanisms of K-RAS addiction in lung cancer cells	HV-OAC2	-1.13	-4.08418	0.00053012	0.00714777
transcriptomics	Mechanisms of hapten presentation to T cells in allergic contact dermatitis	HV-OAC2	-1.17	3.93531	0.000670987	0.00829319
transcriptomics	GLP-1 in beta cell apoptosis in type 2 diabetes	HV-OAC2	-0.01	-3.9171	0.000762765	0.00912758
transcriptomics	Role of IL-2 in the enhancement of NK cell cytotoxicity in multiple sclerosis	HV-OAC2	-0.67	16.2012	5.69585e-05	0.00174661
transcriptomics	Memory CD8+ T cells in allergic contact dermatitis	HV-OAC2	-0.79	12.5	0.000406952	0.00595075
transcriptomics	Role of IL-17-producing T cells in allergic contact dermatitis	HV-OAC2	-1.71	3.08468	0.00599345	0.0378267
transcriptomics	Role of fibroblasts in the sensitization phase of allergic contact dermatitis	HV-OAC2	-0.87	13.6805	0.000216696	0.00394258
transcriptomics	Role of fibroblasts and keratinocytes in the elicitation phase of allergic contact dermatitis	HV-OAC2	-0.57	14.497	0.00014038	0.00304996
transcriptomics	Neuroprotective action of lithium	HV-OAC2	-0.57	-4.06033	0.000485787	0.00674992
transcriptomics	Role of XBP1 protein in multiple myeloma	HV-OAC2	-0.82	17.0888	3.56729e-05	0.00138268
transcriptomics	Production and activation of TGF-beta in airway smooth muscle cells	HV-OAC2	-0.51	-5.8162	8.02612e-06	0.000637592
transcriptomics	Transition of Smoldering multiple myeloma to active multiple myeloma (schema)	HV-OAC2	-0.75	8	0.00467773	0.0318557
transcriptomics	IGF-1 signaling in multiple myeloma	HV-OAC2	-0.2	-4.529	0.000169468	0.00347912
transcriptomics	Involvement of VEGF signaling in the progression of lung cancer	HV-OAC2	-1.37	7.10355	0.00769314	0.0444965
transcriptomics	Stem cells_Histone acetylation in embryonic stem cells	HV-OAC2	-1.22	3.8947	0.000804298	0.00943226
transcriptomics	Regulation of VEGF expression in lung cancer	HV-OAC2	-0.21	-3.56772	0.00181448	0.016777
transcriptomics	Nicotine signaling in GABAergic neurons	HV-OAC2	-0.93	12.1183	0.000499282	0.00679501
transcriptomics	Cannabinoid receptor signaling in nicotine addiction	HV-OAC2	-0.67	-5.85825	6.25172e-06	0.000550246
transcriptomics	Nicotine signaling in cholinergic neurons	HV-OAC2	-0.86	-5.83842	1.04596e-05	0.000736935
transcriptomics	Nicotine signaling in dopaminergic neurons, Pt. 1 - cell body	HV-OAC2	-0.74	9.95266	0.00160617	0.0152686
transcriptomics	Nicotine metabolism in liver	HV-OAC2	-1.2	9.61243	0.00193265	0.0173639
transcriptomics	Nicotine signaling (general schema)	HV-OAC2	-0.79	10.2988	0.00133116	0.0133621
transcriptomics	Metabolic syndrome X (general schema)	HV-OAC2	-0.5	-5.11357	4.27943e-05	0.00155109
transcriptomics	Th2-cytokines and IFN-mediated regulation of airway smooth muscle contraction	HV-OAC2	-0.32	13.2811	0.0002681	0.00453648
transcriptomics	Rho-dependent regulation of normal and asthmatic smooth muscle contraction	HV-OAC2	-0.62	-3.49222	0.00216964	0.018964
transcriptomics	Calcium-dependent regulation of normal and asthmatic smooth muscle contraction	HV-OAC2	-0.65	-3.4802	0.00210507	0.0185325
transcriptomics	Anti-apoptotic pathways in endoplasmic reticulum stress response in multiple myeloma	HV-OAC2	-0.81	18	2.20905e-05	0.00107028
transcriptomics	IL-6 signaling pathway in lung cancer	HV-OAC2	-0.44	-4.96119	7.57682e-05	0.00205859
transcriptomics	Role of activation of WNT signaling in the progression of lung cancer	HV-OAC2	-1.1	-6.20384	2.50749e-06	0.000313472
transcriptomics	Role of inhibition of WNT signaling in the progression of lung cancer	HV-OAC2	-0.41	3.19601	0.00402069	0.0289454
transcriptomics	Nicotine / nAChR alpha-7 signaling in NSCLC	HV-OAC2	-1.91	3.44563	0.00223679	0.0193923
transcriptomics	Inhibition of apoptosis in multiple myeloma	HV-OAC2	-0.36	8	0.00467773	0.0318557
transcriptomics	NF-kB pathway in multiple myeloma	HV-OAC2	-0.86	8.62722	0.00331177	0.0253217
transcriptomics	TNF-alpha and IL-1 beta-mediated regulation of contraction and secretion of inflammatory factors in normal and asthmatic airway smooth muscle	HV-OAC2	0.28	-3.24472	0.00359135	0.026949
transcriptomics	Glucose-excited neurons of ventromedial nucleus (rodent model)	HV-OAC2	-0.95	11.3728	0.000745282	0.00896745
transcriptomics	Glucose-excited neurons of arcuate nucleus (rodent model)	HV-OAC2	-0.92	-5.20163	3.72827e-05	0.00139912
transcriptomics	Glucose-inhibited neurons of ventromedial and arcuate nuclei (rodent model)	HV-OAC2	-0.91	-6.03435	4.92555e-06	0.000491288
transcriptomics	Environmental factors-induced inflammatory signaling in normal and asthmatic airway epithelium	HV-OAC2	-0.65	16.642	4.514e-05	0.00155109
transcriptomics	DKK1 signaling in multiple myeloma	HV-OAC2	-0.58	-3.54318	0.00179456	0.0166286
transcriptomics	Glucocorticoids-mediated inhibition of pro-constrictory and pro-inflammatory signaling in airway smooth muscle cells	HV-OAC2	-0.34	-4.83032	8.16072e-05	0.00218849
transcriptomics	Stem cells_Direct reprogramming of cardiac fibroblasts into cardiomyocytes	HV-OAC2	-1.6	-4.51894	0.000154403	0.00327628
transcriptomics	Role of inflammasome in macrophages, adipocytes and pancreatic beta cells in type 2 diabetes	HV-OAC2	-0.55	-4.1675	0.000520885	0.00704284
transcriptomics	Immune response_HMGB1/RAGE signaling pathway	HV-OAC2	-0.44	-3.30701	0.00311809	0.0244716
transcriptomics	Immune response_HMGB1/TLR signaling pathway	HV-OAC2	-0.43	-5.34156	4.49325e-05	0.00155109
transcriptomics	Immune response_Inflammasome in inflammatory response	HV-OAC2	-0.36	8	0.00467773	0.0318557
transcriptomics	Degranulation of lung mast cells	HV-OAC2	-0.6	-5.21078	3.05559e-05	0.00127623
transcriptomics	Th2 cytokine- and TNF-alpha-induced inflammatory response in asthmatic airway fibroblasts	HV-OAC2	-0.6	14.497	0.00014038	0.00304996
transcriptomics	Stem cells_Inflammatory response in ischemia-reperfusion injury during myocardial infarction	HV-OAC2	-0.16	-4.14529	0.000513919	0.0069562
transcriptomics	G protein-coupled receptors signaling in lung cancer	HV-OAC2	-1.05	16.642	4.514e-05	0.00155109
transcriptomics	Apoptotic pathways and resistance to apoptosis in lung cancer cells	HV-OAC2	-0.12	-3.05507	0.00636938	0.0394289
transcriptomics	Resolution of inflammation in healing myocardial infarction	HV-OAC2	-0.6	16.2012	5.69585e-05	0.00174661
transcriptomics	IgE- and MGF-induced Lyn-mediated production of cytokines and arachidonic acid metabolites in lung mast cells in asthma	HV-OAC2	-0.58	10.2988	0.00133116	0.0133621
transcriptomics	Interleukins-induced inflammatory response in asthmatic airway fibroblasts	HV-OAC2	-0.68	16.2012	5.69585e-05	0.00174661
transcriptomics	Pioglitazone and Rosiglitazone in treatment of type 2 diabetes and metabolic syndrome X	HV-OAC2	-0.21	3.47936	0.00225364	0.0194879
transcriptomics	Transport_HDL-mediated reverse cholesterol transport	HV-OAC2	-0.97	14.0858	0.000174657	0.00348237
transcriptomics	Immune response_Antigen presentation by MHC class I: cross-presentation	HV-OAC2	-1.66	5.15985	3.39009e-05	0.00137256
transcriptomics	Canonical WNT signaling pathway in colorectal cancer	HV-OAC2	-0.67	-5.48496	3.18277e-05	0.00131425
transcriptomics	LRRK2 in neurons in Parkinson's disease	HV-OAC2	-0.8	6.35535	6.41282e-06	0.000558146
transcriptomics	LRRK2 in neuronal apoptosis in Parkinson's disease	HV-OAC2	-1.72	3.4367	0.00227495	0.019624
transcriptomics	EGFR signaling pathway in colorectal cancer	HV-OAC2	-0.24	-4.23276	0.000327313	0.00519196
transcriptomics	Anti-apoptotic action of ErbB2 in breast cancer	HV-OAC2	-0.56	-3.52975	0.00179405	0.0166286
transcriptomics	Regulation of mast cell survival in asthma	HV-OAC2	-0.48	11.7426	0.000610855	0.00780895
transcriptomics	Production of arachidonic acid derivatives by mast cells in asthma	HV-OAC2	-0.19	-3.89016	0.000796768	0.00939256
transcriptomics	TGF-beta-induced fibroblast/ myofibroblast migration and extracellular matrix production in asthmatic airways	HV-OAC2	-0.55	-4.36329	0.000296986	0.00487762
transcriptomics	Th2 cytokine- and TNF-alpha-induced profibrotic response in asthmatic airway fibroblasts/ myofibroblasts	HV-OAC2	-0.72	12.1183	0.000499282	0.00679501
transcriptomics	IL-1 beta- and Endothelin-1-induced fibroblast/ myofibroblast migration and extracellular matrix production in asthmatic airways	HV-OAC2	-0.9	15.3373	8.99244e-05	0.00228505
transcriptomics	Inhibition of WNT5A-dependent non-canonical pathway in colorectal cancer	HV-OAC2	-0.77	4.81059	7.70066e-05	0.00207661
transcriptomics	Immune response_LPS-induced platelet activation	HV-OAC2	-0.67	-6.7015	9.36335e-07	0.000158251
transcriptomics	Immune response_TLR2-induced platelet activation	HV-OAC2	-0.42	-3.08359	0.00623105	0.0390718
transcriptomics	Mechanism of action of DGAT1 inhibitors in obesity and diabetes mellitus, type II (Variant 1)	HV-OAC2	-0.01	3.05142	0.00568614	0.0364405
transcriptomics	Triacylglycerol biosynthesis in obesity and diabetes mellitus, type II	HV-OAC2	-0.01	3.05142	0.00568614	0.0364405
transcriptomics	Mechanism of Pioglitazone/ Metformin and Rosiglitazone/ Metformin cooperative action in Diabetes mellitus, Type 2	HV-OAC2	-0.64	18	2.20905e-05	0.00107028
transcriptomics	Signal transduction_mTORC1 downstream signaling	HV-OAC2	-0.74	5.8584	5.74497e-06	0.00053873
transcriptomics	Immune response_Regulatory role of C1q in platelet activation	HV-OAC2	-0.93	-3.87489	0.000767656	0.00913842
transcriptomics	Inhibition of mast cell functions by Siglecs in asthma	HV-OAC2	-0.59	8.9497	0.00277515	0.022372
transcriptomics	Role of alpha-V/ beta-6 integrin in colorectal cancer	HV-OAC2	-0.74	-6.06763	5.98368e-06	0.000540204
transcriptomics	Stem cells_Generation of pancreatic beta-cells from embryonic stem cells (early stages)	HV-OAC2	-1.05	-4.48647	0.000241841	0.00425564
transcriptomics	Stem cells_Generation of pancreatic beta-cells from embryonic stem cells (late stages)	HV-OAC2	-0.75	8.62722	0.00331177	0.0253217
transcriptomics	Transport_Low density lipoproteins assembly and remodeling	HV-OAC2	-0.67	3.86503	0.000786474	0.00929383
transcriptomics	Role of platelets in allograft rejection	HV-OAC2	-0.86	-5.29282	3.01269e-05	0.00126563
transcriptomics	Brca1 and Brca2 in breast cancer	HV-OAC2	-1.03	14.0858	0.000174657	0.00348237
transcriptomics	Immune response_T cell subsets: cell surface markers	HV-OAC2	-0.98	14.0858	0.000174657	0.00348237
transcriptomics	Glucocorticoid- and LABA-mediated inhibition of pro-inflammatory signaling in airway fibroblasts/myofibroblasts	HV-OAC2	-0.61	-3.98791	0.000714592	0.0087209
transcriptomics	Putative pathways of Oleic acid sensing in ventromedial hypothalamus in obesity (rodent model)	HV-OAC2	-0.12	4.00303	0.000623617	0.00790949
transcriptomics	VLDL, LDL dyslipidemia in type 2 diabetes and metabolic syndrome X	HV-OAC2	-0.74	3.99232	0.000573837	0.00758247
transcriptomics	Immune response_T cell subsets: secreted signals	HV-OAC2	-0.75	13.6805	0.000216696	0.00394258
transcriptomics	Endothelin-1- and TNF-alpha-induced inflammatory response in asthmatic airway fibroblasts	HV-OAC2	-0.66	16.2012	5.69585e-05	0.00174661
transcriptomics	The innate immune response to contact allergens	HV-OAC2	-0.41	-3.30359	0.00345899	0.026254
transcriptomics	Upregulation of IL-8 expression in colorectal cancer	HV-OAC2	-0.59	-6.76492	6.74339e-07	0.000128967
transcriptomics	Immune response_T regulatory cell-mediated modulation of effector T cell and NK cell functions	HV-OAC2	-0.61	-3.05945	0.00574498	0.0366242
transcriptomics	Mast cell migration in asthma	HV-OAC2	-0.86	13.2811	0.0002681	0.00453648
transcriptomics	Prolactin/ JAK2 signaling in breast cancer	HV-OAC2	-0.56	11.0089	0.000906766	0.0102328
transcriptomics	Development_G-CSF-induced myeloid differentiation	HV-OAC2	0	-3.13463	0.00466663	0.0318557
transcriptomics	Atorvastatin in treatment of type 2 diabetes and metabolic syndrome X	HV-OAC2	-0.84	3.93512	0.000674869	0.00832702
transcriptomics	Development_Role of G-CSF in hematopoietic stem cell mobilization	HV-OAC2	-0.41	-3.34188	0.00374575	0.027792
transcriptomics	Development_Role of nicotinamide in G-CSF-induced granulopoiesis	HV-OAC2	-0.52	11.0089	0.000906766	0.0102328
transcriptomics	Role of IL-8 in melanoma	HV-OAC2	-0.74	-3.71446	0.0011636	0.0121681
transcriptomics	NMDA-independent presynaptic long-term potentiation in Huntington's disease	HV-OAC2	-0.85	8	0.00467773	0.0318557
transcriptomics	Role of platelets in the initiation of in-stent restenosis	HV-OAC2	-1.5	-5.38291	1.89209e-05	0.00102618
transcriptomics	Platelet activation as a result of endothelial dysfunction after stenting	HV-OAC2	-0.96	-5.72449	7.99331e-06	0.000637592
transcriptomics	Blood coagulation_Platelet microparticle generation	HV-OAC2	-2.6	-3.54968	0.00206804	0.0182841
transcriptomics	WNT signaling in proliferative-type melanoma cells	HV-OAC2	-1.26	-4.72018	0.000108475	0.0026278
transcriptomics	Immune response_C5a signaling	HV-OAC2	-0.37	-3.88999	0.000739463	0.00896745
transcriptomics	Activation of TNF-alpha-dependent pro-tumoral effect in colorectal cancer	HV-OAC2	-0.88	-3.55295	0.00200063	0.0178509
transcriptomics	Canonical Notch signaling pathway in colorectal cancer	HV-OAC2	-1.14	-3.51807	0.00190389	0.0173639
transcriptomics	Inhibition of neutrophil migration by proresolving lipid mediators in COPD	HV-OAC2	-0.47	-2.97657	0.00676282	0.0409232
transcriptomics	Hedgehog signaling in breast cancer	HV-OAC2	-0.59	-3.36345	0.00272063	0.0221289
transcriptomics	Role of CD8+ Tc1 cells in COPD	HV-OAC2	-0.49	10.2988	0.00133116	0.0133621
transcriptomics	Notch signaling in breast cancer	HV-OAC2	-0.38	-2.86795	0.00870822	0.0487761
transcriptomics	Activation of Notch signaling in breast cancer	HV-OAC2	-0.31	-4.57845	0.000252956	0.00438226
transcriptomics	Development_Transcriptional regulation of megakaryopoiesis	HV-OAC2	-0.5	15.3373	8.99244e-05	0.00228505
transcriptomics	Development_Cytokine-mediated regulation of megakaryopoiesis	HV-OAC2	-0.43	-3.90996	0.000870788	0.0100213
transcriptomics	Regulation of IGF family activity in colorectal cancer	HV-OAC2	-0.09	-4.10441	0.000465694	0.00655263
transcriptomics	MicroRNAs in melanoma	HV-OAC2	-0.77	-4.02057	0.000537477	0.00719358
transcriptomics	Defective efferocytosis in COPD	HV-OAC2	-0.42	6.14491	2.87552e-06	0.000331711
transcriptomics	Endothelial cell apoptosis in COPD	HV-OAC2	-0.64	-2.95292	0.00718453	0.0429
transcriptomics	Putative roles of SETDB1 and PLU-1 in melanoma	HV-OAC2	-0.13	14.497	0.00014038	0.00304996
transcriptomics	Upregulation of MITF in melanoma	HV-OAC2	-0.74	-4.44423	0.000200909	0.0038323
transcriptomics	Microsatellite instability in colorectal cancer	HV-OAC2	-1.33	4.3335	0.000303718	0.00494903
transcriptomics	IL-1 signaling in melanoma	HV-OAC2	-0.52	-3.62013	0.0014666	0.014384
transcriptomics	IL-1 production in melanoma	HV-OAC2	-0.58	-4.31596	0.00032496	0.00517905
transcriptomics	Development_c-Kit ligand signaling pathway during hemopoiesis	HV-OAC2	-0.17	-3.17531	0.00423581	0.0299744
transcriptomics	Immune response_CCL2 signaling	HV-OAC2	-0.65	-3.94226	0.000662337	0.00826721
transcriptomics	Regulation of intrinsic membrane properties and excitability of striatopallidal medium spiny neurons in Huntington's disease	HV-OAC2	-0.71	-4.72603	0.000119304	0.00276129
transcriptomics	Regulation of intrinsic membrane properties and excitability of cortical pyramidal neurons	HV-OAC2	-0.89	-3.95358	0.000657167	0.00824152
transcriptomics	Apoptosis and survival_Role of PKR in stress-induced apoptosis	HV-OAC2	-0.34	11.0089	0.000906766	0.0102328
transcriptomics	Immune response_Role of PKR in stress-induced antiviral cell response	HV-OAC2	-0.25	-4.61026	0.000208385	0.00393876
transcriptomics	Apo-2L(TNFSF10)-induced apoptosis in melanoma	HV-OAC2	-0.16	-3.46882	0.00251876	0.0208843
transcriptomics	Resistance of melanoma cells to Apo-2L(TNFSF10)-induced apoptosis	HV-OAC2	0.11	-3.03488	0.00625276	0.0391046
transcriptomics	Epithelial cell apoptosis in COPD	HV-OAC2	-0.8	5.25562	3.43549e-05	0.00138268
transcriptomics	Signal transduction_PTMs in IL-23 signaling pathway	HV-OAC2	0.26	6.81657	0.0090316	0.0495648
transcriptomics	Neurophysiological process_Constitutive and regulated NMDA receptor trafficking	HV-OAC2	-1.05	4.08621	0.000558573	0.00744167
transcriptomics	Dysregulation of direct glucose-induced inhibition of Glucagon secretion from alpha-cells in type 2 diabetes	HV-OAC2	-1.03	-4.51394	0.000162373	0.00339581
transcriptomics	Dysregulation of indirect glucose-induced inhibition of Glucagon secretion from alpha-cells in type 2 diabetes	HV-OAC2	-0.98	14.9142	0.000112513	0.00265052
transcriptomics	SHH signaling in colorectal cancer	HV-OAC2	-1.32	-4.4022	0.000230393	0.00411148
transcriptomics	Insulin-like growth factor family signaling in melanoma	HV-OAC2	-0.49	-2.86035	0.0089337	0.0495049
transcriptomics	Canonical Leptin pathways in breast cancer	HV-OAC2	-0.42	-4.36858	0.000224999	0.00406256
transcriptomics	Oxidative stress_Role of Sirtuin1 and PGC1-alpha in activation of antioxidant defense system	HV-OAC2	-0.89	5.54312	1.24597e-05	0.000824439
transcriptomics	Signal transduction_PTMs in IL-17-induced CIKS-dependent MAPK signaling pathways	HV-OAC2	-0.22	-2.94751	0.00723372	0.0431264
transcriptomics	Signal transduction_PTMs in IL-17-induced CIKS-independent signaling pathways	HV-OAC2	-0.37	-5.05553	4.94212e-05	0.00165898
transcriptomics	Inhibition of Ephrin receptors in colorectal cancer	HV-OAC2	-1	14.497	0.00014038	0.00304996
transcriptomics	Type 2 diabetes (general schema)	HV-OAC2	-0.83	-4.22249	0.000324028	0.00517673
transcriptomics	Platelet activation during ADAM-TS13-deficient thrombotic microangiopathy development	HV-OAC2	-1.65	-3.18145	0.00417879	0.029761
transcriptomics	PDE4 regulation of cyto/chemokine expression in arthritis	HV-OAC2	-0.56	-4.19046	0.000419998	0.00605623
transcriptomics	PDE4 regulation of cyto/chemokine expression in inflammatory skin diseases	HV-OAC2	-0.15	-4.50087	0.000168692	0.0034713
transcriptomics	CHDI_Correlations from Discovery data_Causal network	HV-OAC2	-1.17	-4.90576	6.13638e-05	0.00185817
transcriptomics	CHDI_Correlations from Discovery data_Causal network (positive)	HV-OAC2	-0.62	-5.28798	2.29104e-05	0.00109902
transcriptomics	CHDI_Correlations from Replication data_Causal network (positive correlations)	HV-OAC2	-1.9	3.03825	0.0059063	0.0374556
transcriptomics	CHDI_Correlations from Replication data_Causal network (negative correlations)	HV-OAC2	-0.77	-5.64918	1.64204e-05	0.000953131
transcriptomics	Release of pro-inflammatory mediators and elastolytic enzymes by alveolar macrophages in COPD	HV-OAC2	-0.64	9.61243	0.00193265	0.0173639
transcriptomics	A shift in alveolar macrophage phenotype in COPD	HV-OAC2	-1.52	4.05954	0.000487885	0.00676661
transcriptomics	Substance P-mediated inflammation and pain in Sickle cell disease	HV-OAC2	-0.54	-4.56855	0.000156488	0.00331568
transcriptomics	Signal transduction_PTMs (phosphorylation and acetylation) in TNF-alpha-induced NF-kB signaling	HV-OAC2	-0.33	-3.67898	0.00129029	0.0131517
transcriptomics	Apoptosis and survival_TNF-alpha-induced Caspase-8 signaling	HV-OAC2	-1.44	3.17516	0.00491923	0.0330259
transcriptomics	Th2-cytokine-induced airway epithelium mucous metaplasia in COPD	HV-OAC2	-0.88	-5.21063	2.77128e-05	0.00120177
transcriptomics	Immune response_IL-33 signaling pathway	HV-OAC2	-0.58	-4.04469	0.00060484	0.00780895
transcriptomics	Role of type 2 innate lymphoid cells in airway allergic inflammation and tissue repair	HV-OAC2	-1.05	12.5	0.000406952	0.00595075
transcriptomics	Proteases and EGFR-activated mucin production in airway epithelium in COPD	HV-OAC2	-0.45	-4.31374	0.000257688	0.00444833
transcriptomics	Role of Th17 cells in asthma	HV-OAC2	-0.46	-4.99263	6.13462e-05	0.00185817
transcriptomics	Antioxidant effects of statins in COPD	HV-OAC2	-2.17	3.26358	0.00346631	0.0262592
transcriptomics	Defective macrophage-mediated bacterial phagocytosis in COPD	HV-OAC2	-0.51	13.2811	0.0002681	0.00453648
transcriptomics	Neutrophil chemotaxis in asthma	HV-OAC2	-0.75	13.6805	0.000216696	0.00394258
transcriptomics	Role of type 2 innate lymphoid cells in asthma	HV-OAC2	-1.15	-5.82936	7.54029e-06	0.000615932
transcriptomics	Release of pro-inflammatory factors and proteases by alveolar macrophages in asthma	HV-OAC2	-0.62	13.6805	0.000216696	0.00394258
transcriptomics	Th2 cytokine-induced alternative activation of alveolar macrophages in asthma	HV-OAC2	-4.07	-4.88921	6.29001e-05	0.00188118
transcriptomics	Role of neuropeptides in pathogenesis of SCLC	HV-OAC2	-0.54	-3.47395	0.00213287	0.0187319
transcriptomics	Common mechanisms of Th17 cell migration	HV-OAC2	-1.02	-4.09741	0.00044241	0.00630557
transcriptomics	Arachidonic acid metabolites production in alveolar macrophages in asthma	HV-OAC2	-0.73	14.497	0.00014038	0.00304996
transcriptomics	Proinflammatory cytokine release from eosinophils in asthma	HV-OAC2	-0.54	16.642	4.514e-05	0.00155109
transcriptomics	NF-kB-, AP-1- and MAPKs-mediated proinflammatory cytokine production by eosinophils in asthma	HV-OAC2	-0.61	16.2012	5.69585e-05	0.00174661
transcriptomics	Eosinophil-derived cytokines in airway remodeling in asthma	HV-OAC2	-0.69	14.9142	0.000112513	0.00265052
transcriptomics	Immune response_TLR5, TLR7, TLR8 and TLR9 signaling pathways	HV-OAC2	-0.1	-4.45191	0.000212613	0.00394258
transcriptomics	Epigenetic alterations in ovarian cancer	HV-OAC2	-0.87	5.72567	1.62351e-05	0.00095049
transcriptomics	Autocrine production of eosinophil pro-survival cytokines in asthma	HV-OAC2	-0.62	-3.06166	0.00573677	0.0366158
transcriptomics	Eosinophil survival in asthma	HV-OAC2	-0.99	16.642	4.514e-05	0.00155109
transcriptomics	Neutrophil adhesion and transendothelial migration in asthma	HV-OAC2	-0.14	-3.88327	0.000828569	0.0096346
transcriptomics	Reactive oxygen and nitrogen species production in eosinophils in asthma	HV-OAC2	-0.62	-3.13012	0.00552272	0.035687
transcriptomics	Transcription_Mechanism of repression of the transcription of Retinoid-target genes in the absence of lignad	HV-OAC2	-1.71	5.23694	2.607e-05	0.00117251
transcriptomics	Eosinophil granule protein release in asthma	HV-OAC2	-0.58	18	2.20905e-05	0.00107028
transcriptomics	Role of integrins in eosinophil degranulation in asthma	HV-OAC2	-0.49	-5.93929	5.04716e-06	0.000499051
transcriptomics	Immune response_TNF-R2 signaling pathways	HV-OAC2	-0.72	-4.32868	0.000265223	0.00453648
transcriptomics	Proinflammatory mediators release and arachidonic acid metabolites production in basophils in asthma	HV-OAC2	-0.57	-5.62956	1.04951e-05	0.000736935
transcriptomics	IgE-dependent production of pro-inflammatory mediators by neutrophils in asthma	HV-OAC2	-0.67	14.9142	0.000112513	0.00265052
transcriptomics	Neutrophil-derived granule proteins and cytokines in asthma	HV-OAC2	-0.56	-5.55597	2.48615e-05	0.00115554
transcriptomics	Eosinophil adhesion and transendothelial migration in asthma	HV-OAC2	-1.23	-5.66791	9.47246e-06	0.000695314
transcriptomics	Breast cancer (general schema)	HV-OAC2	-0.55	-5.85312	8.4859e-06	0.000660871
transcriptomics	Eosinophil chemotaxis in asthma	HV-OAC2	-0.98	13.6805	0.000216696	0.00394258
transcriptomics	Basophil migration in asthma	HV-OAC2	-1.19	14.497	0.00014038	0.00304996
transcriptomics	Transcription_CoREST complex-mediated epigenetic gene silencing	HV-OAC2	-0.89	3.96778	0.000650918	0.00819852
transcriptomics	Transcription_Role of the non-genomic action of Retinoic acid and phosphorylation of Retinoic acid receptors in the initiation of transcription	HV-OAC2	-1.14	3.45386	0.00282541	0.0226637
transcriptomics	Transcription_N-CoR/ SMRT complex-mediated epigenetic gene silencing	HV-OAC2	-0.98	10.2988	0.00133116	0.0133621
transcriptomics	Regulation of GSK3 beta in bipolar disorder	HV-OAC2	-0.88	-4.85754	6.92235e-05	0.00199561
transcriptomics	Main pathways of Schwann cells transformation in neurofibromatosis type 1	HV-OAC2	-0.32	-3.05542	0.00566931	0.0363812
transcriptomics	Chemotaxis_CCR1 signaling	HV-OAC2	-0.63	-4.68189	0.000104728	0.002567
transcriptomics	Chemotaxis_CCL16-, CCL20-, CXCL16- and CCL25-mediated cell migration	HV-OAC2	-0.73	-4.20602	0.000338994	0.00528253
transcriptomics	Immune response_TSLP signalling	HV-OAC2	-0.57	-4.35603	0.00025065	0.0043579
transcriptomics	Immune response_Substance P-stimulated expression of proinflammatory cytokines via MAPKs	HV-OAC2	-0.48	-3.90776	0.00101543	0.0110572
transcriptomics	Signal transduction_Soluble CXCL16 signaling	HV-OAC2	-0.52	-3.37144	0.00283917	0.0227243
transcriptomics	SLE genetic marker-specific pathways in B cells	HV-OAC2	-0.23	-4.54683	0.000175815	0.00348615
transcriptomics	Immune response_Platelet activating factor/ PTAFR pathway signaling	HV-OAC2	-0.38	-3.20282	0.00396726	0.0287172
transcriptomics	Signal transduction_Additional pathways of NF-kB activation (in the cytoplasm)	HV-OAC2	-0.12	-3.10516	0.00549677	0.0356199
transcriptomics	Signal transduction_Additional pathways of NF-kB activation (in the nucleus)	HV-OAC2	-0.71	12.5	0.000406952	0.00595075
transcriptomics	Cell adhesion_Integrin inside-out signaling in neutrophils	HV-OAC2	-0.52	-3.88343	0.000755945	0.00906573
transcriptomics	Cell adhesion_Integrin inside-out signaling in T cells	HV-OAC2	-0.55	-3.16357	0.0043711	0.0305305
transcriptomics	Nociception_Expression and role of Nociceptin in immune system	HV-OAC2	-0.27	-6.98295	6.50427e-07	0.000127756
transcriptomics	Nociception_Nociceptin receptor signaling	HV-OAC2	-0.61	-5.92855	1.005e-05	0.000721908
transcriptomics	Nociception_Pro-nociceptive action of Nociceptin in spinal cord at low doses	HV-OAC2	-1.13	-4.12641	0.000424444	0.00610822
transcriptomics	Inter-cellular relations in COPD (general schema)	HV-OAC2	-0.37	10.6509	0.00110018	0.0116638
transcriptomics	Immune response_IFN-alpha/beta signaling via PI3K and NF-kB pathways	HV-OAC2	-0.15	-3.91382	0.000987838	0.0108528
transcriptomics	Androgen receptor activation and downstream signaling in Prostate cancer	HV-OAC2	-0.37	-3.2831	0.00327959	0.0253217
transcriptomics	Immune response_OX40L/ OX40 signaling pathway	HV-OAC2	-0.99	13.2811	0.0002681	0.00453648
transcriptomics	B cell signaling in hematological malignancies	HV-OAC2	-0.61	-3.61142	0.00174786	0.0163693
transcriptomics	Immune response_Lysophosphatidic acid signaling via NF-kB	HV-OAC2	-0.72	-4.55552	0.000197427	0.00378076
transcriptomics	Immune response_IFN-alpha/beta signaling via MAPKs	HV-OAC2	0.08	-4.29993	0.000310388	0.00504077
transcriptomics	Aberrant lipid trafficking and metabolism in age-related macular degeneration pathogenesis	HV-OAC2	-0.65	6.73739	1.03045e-06	0.000172156
transcriptomics	Development_Positive regulation of STK3/4 (Hippo) pathway and negative regulation of YAP/TAZ function	HV-OAC2	-2.16	5.86842	6.93329e-06	0.000587934
transcriptomics	Transcription_Negative regulation of HIF1A function	HV-OAC2	-0.74	5.63759	1.07019e-05	0.000737213
transcriptomics	Modulation of tumor response to cytotoxic T cells by hypoxia in tumors	HV-OAC2	-0.67	14.0858	0.000174657	0.00348237
transcriptomics	Immune response_IL-6-induced acute-phase response in hepatocytes	HV-OAC2	-0.24	-4.72389	0.000134882	0.00303016
transcriptomics	Myeloid-derived suppressor cells and M2 macrophages in cancer	HV-OAC2	-0.61	14.497	0.00014038	0.00304996
transcriptomics	T follicular helper cell dysfunction in SLE	HV-OAC2	-0.65	7.10355	0.00769314	0.0444965
transcriptomics	Dysregulation of germinal center response in SLE	HV-OAC2	-0.38	-5.29752	2.76925e-05	0.00120177
transcriptomics	Vascular endothelial cell damage in SLE	HV-OAC2	-0.77	-5.7871	1.77007e-05	0.000996075
transcriptomics	Immune response_IL-4-responsive genes in type 2 immunity	HV-OAC2	-2.05	-5.15762	6.80019e-05	0.00197681
transcriptomics	Aminosugar metabolism	HV-OAC2	-0.27	2.8588	0.00904918	0.0496152
transcriptomics	Macrophage and dendritic cell phenotype shift in cancer	HV-OAC2	-0.55	-3.71314	0.00125857	0.012919
somaScan	Apoptosis and survival_Regulation of Apoptosis by Mitochondrial Proteins	HV-OAC2	-0.09	-4.29679	0.000339085	0.00528253
somaScan	Transcription_Mechanism of activation of the transcription of Retinoid-target genes	HV-OAC2	-0.3	-6.59065	3.85832e-06	0.000418513
somaScan	Apoptosis and survival_Cytoplasmic/mitochondrial transport of proapoptotic proteins Bid, Bmf and Bim	HV-OAC2	0.33	-3.19352	0.00474795	0.0322032
somaScan	G-protein signaling_RAC1 in cellular process	HV-OAC2	-0.66	3.18636	0.00462038	0.0318557
somaScan	G-protein signaling_K-RAS regulation pathway	HV-OAC2	-0.36	-4.77346	0.000167002	0.00346117
somaScan	Signal transduction_HTR2A signaling outside the nervous system	HV-OAC2	-0.2	-4.16437	0.00038068	0.00579143
somaScan	Signal transduction_NF-kB activation pathways	HV-OAC2	-0.74	12.5	0.000406952	0.00595075
somaScan	Transcription_P53 signaling pathway	HV-OAC2	-1.29	2.90711	0.00827953	0.0468808
somaScan	Apoptosis and survival_TNFR1 signaling pathway	HV-OAC2	-0.01	-3.78954	0.00118474	0.0123089
somaScan	Immune response_IL-2 signaling via ERK, PI3K, and PLC-gamma	HV-OAC2	-0.14	-3.30968	0.00312219	0.0244906
somaScan	Transcription_Role of AP-1 in regulation of cellular metabolism	HV-OAC2	-0.51	-4.03245	0.000534725	0.00716995
somaScan	Development_Angiotensin II/ AGTR1 signaling via p38, ERK and PI3K	HV-OAC2	-0.07	-4.14137	0.00039725	0.00595075
somaScan	DNA damage_ATM / ATR regulation of G2 / M checkpoint	HV-OAC2	-0.24	-3.89268	0.000816127	0.00952039
somaScan	Cell cycle_Initiation of mitosis	HV-OAC2	-1.07	-2.93924	0.00748744	0.0440607
somaScan	Development_VEGF-family signaling	HV-OAC2	-0.96	7.10355	0.00769314	0.0444965
somaScan	Transcription_HIF-1 targets	HV-OAC2	-0.93	-5.26122	3.26061e-05	0.00133878
somaScan	Signal transduction_Activation of PKC via G-Protein coupled receptor	HV-OAC2	-0.3	-3.78063	0.000968608	0.0107408
somaScan	Immune response_Sublytic effects of membrane attack complex	HV-OAC2	-0.55	-4.60467	0.000129882	0.00294514
somaScan	Transcription_Transcription factor Tubby signaling pathways	HV-OAC2	-0.4	-4.65645	0.000163682	0.00340958
somaScan	Development_G-protein-mediated regulation of MAPK-ERK signaling	HV-OAC2	-0.23	7.10355	0.00769314	0.0444965
somaScan	Transcription_Transcription regulation of aminoacid metabolism	HV-OAC2	-0.23	-4.0996	0.000442496	0.00630557
somaScan	Cell cycle_Regulation of G1/S transition (part 2)	HV-OAC2	-0.1	-4.42767	0.000210909	0.00394258
somaScan	Development_TGF-beta receptor signaling	HV-OAC2	-0.25	12.1183	0.000499282	0.00679501
somaScan	Development_Adenosine A2B receptor signaling	HV-OAC2	-0.42	10.6509	0.00110018	0.0116638
somaScan	Translation_Regulation of EIF4F activity	HV-OAC2	-0.31	10.2988	0.00133116	0.0133621
somaScan	Translation _Regulation of EIF2 activity	HV-OAC2	-0.08	8.31065	0.00394133	0.028615
somaScan	Development_Notch Signaling Pathway	HV-OAC2	-0.51	-2.87142	0.00867969	0.0486594
somaScan	Development_NOTCH1-mediated pathway for NF-KB activity modulation	HV-OAC2	-0.48	11.7426	0.000610855	0.00780895
somaScan	Immune response_MIF - the neuroendocrine-macrophage connector	HV-OAC2	-0.57	6.81657	0.0090316	0.0495648
somaScan	Immune response_MIF in innate immunity response	HV-OAC2	-0.2	-3.65146	0.00135611	0.0135378
somaScan	Immune response_MIF-JAB1 signaling	HV-OAC2	-2.27	3.78245	0.000966498	0.0107408
somaScan	Immune response_IL-9 signaling pathway	HV-OAC2	0.32	-3.06381	0.00700453	0.0419838
somaScan	DNA damage_NHEJ mechanisms of DSBs repair	HV-OAC2	-0.76	11.7426	0.000610855	0.00780895
somaScan	Development_VEGF signaling via VEGFR2 - generic cascades	HV-OAC2	-0.34	-2.89245	0.00834255	0.0470726
somaScan	Development_VEGF signaling and activation	HV-OAC2	-0.15	-3.4477	0.00218999	0.0190836
somaScan	Immune response_Function of MEF2 in T lymphocytes	HV-OAC2	-0.24	-3.34644	0.00281151	0.0225775
somaScan	Development_Prolactin receptor signaling	HV-OAC2	-0.4	-3.30994	0.00305921	0.0240745
somaScan	Transcription_PPAR Pathway	HV-OAC2	-0.02	7.10355	0.00769314	0.0444965
somaScan	Signal transduction_Calcium signaling	HV-OAC2	-0.26	-2.89633	0.00818064	0.0465384
somaScan	Development_Hedgehog and PTH signaling pathways in bone and cartilage development	HV-OAC2	-0.5	3.71291	0.00149331	0.014575
somaScan	Development_PDGF signaling via STATs and NF-kB	HV-OAC2	0.05	13.6805	0.000216696	0.00394258
somaScan	Cell adhesion_Plasmin signaling	HV-OAC2	-0.81	-4.83032	7.22026e-05	0.00200662
somaScan	G-protein signaling_G-Protein alpha-i signaling cascades	HV-OAC2	-0.44	8.9497	0.00277515	0.022372
somaScan	G-protein signaling_G-Protein alpha-q signaling cascades	HV-OAC2	0.1	7.10355	0.00769314	0.0444965
somaScan	G-protein signaling_G-Protein beta/gamma signaling cascades	HV-OAC2	-0.26	-3.01984	0.00613803	0.0385717
somaScan	Development_Adenosine A3 receptor signaling	HV-OAC2	-0.71	7.69527	0.00553658	0.035687
somaScan	Development_NCAM1-mediated neurite outgrowth, synapse assembly and neuronal survival	HV-OAC2	-0.51	-4.13177	0.000408592	0.00596273
somaScan	Cell adhesion_Ephrin signaling	HV-OAC2	-0.52	3.15978	0.00477735	0.0322971
somaScan	Apoptosis and survival_NGF/ TrkA PI3K-mediated signaling	HV-OAC2	-0.28	10.6509	0.00110018	0.0116638
somaScan	Immune response_B cell antigen receptor (BCR) pathway	HV-OAC2	-0.1	-2.94789	0.00759653	0.0444965
somaScan	Immune response_IL-3 signaling via JAK/STAT, p38, JNK and NF-kB	HV-OAC2	-0.38	-5.07852	8.24738e-05	0.00220765
somaScan	Immune response_IL-1 signaling pathway	HV-OAC2	-0.19	-3.36488	0.00286096	0.0228484
somaScan	Signal transduction_Cyclic AMP signaling	HV-OAC2	-0.16	-2.91291	0.00783348	0.0451108
somaScan	Signal transduction_PKA signaling	HV-OAC2	-0.05	-4.1464	0.000446158	0.0063453
somaScan	Signal transduction_PTEN pathway	HV-OAC2	-0.11	7.10355	0.00769314	0.0444965
somaScan	Cell adhesion_PLAU signaling	HV-OAC2	-0.35	-3.15103	0.00451506	0.0313402
somaScan	Cell adhesion_ECM remodeling	HV-OAC2	-1.3	-4.13056	0.000413594	0.00600577
somaScan	Development_Leptin signaling via JAK/STAT and MAPK cascades	HV-OAC2	-0.63	15.3373	8.99244e-05	0.00228505
somaScan	Development_Leptin signaling via PI3K-dependent pathway	HV-OAC2	-0.64	16.642	4.514e-05	0.00155109
somaScan	Apoptosis and survival_Anti-apoptotic TNFs/NF-kB/Bcl-2 pathway	HV-OAC2	-0.01	-4.1867	0.000436296	0.00623556
somaScan	Translation_Insulin regulation of translation	HV-OAC2	-0.02	9.61243	0.00193265	0.0173639
somaScan	Regulation of lipid metabolism_Insulin signaling: generic cascades	HV-OAC2	-0.02	11.0089	0.000906766	0.0102328
somaScan	Regulation of lipid metabolism_Insulin regulation of glycogen metabolism	HV-OAC2	-0.04	9.61243	0.00193265	0.0173639
somaScan	Regulation of lipid metabolism_Insulin regulation of fatty acid metabolism	HV-OAC2	-0.04	9.61243	0.00193265	0.0173639
somaScan	Immune response _CCR3 signaling in eosinophils	HV-OAC2	0.21	-3.11498	0.00495105	0.0332088
somaScan	Development_EPO-induced Jak-STAT pathway	HV-OAC2	0.04	-4.16744	0.000386574	0.00585907
somaScan	Development_EPO-induced PI3K/AKT pathway and Ca(2+) influx	HV-OAC2	-0.32	-3.62794	0.00155409	0.0150191
somaScan	Apoptosis and survival_Lymphotoxin-beta receptor signaling	HV-OAC2	-1.36	-4.4498	0.000207068	0.00392916
somaScan	Regulation of lipid metabolism_Regulation of lipid metabolism by niacin and isoprenaline	HV-OAC2	-0.31	-3.29519	0.00318903	0.024814
somaScan	Regulation of lipid metabolism_G-alpha(q) regulation of lipid metabolism	HV-OAC2	-0.43	-4.55754	0.00014368	0.00308021
somaScan	L-Alanine and L-cysteine metabolism	HV-OAC2	-0.83	3.12776	0.00478096	0.0323065
somaScan	L-Arginine metabolism	HV-OAC2	-0.83	10.6509	0.00110018	0.0116638
somaScan	Heme metabolism	HV-OAC2	-0.66	-4.87111	8.45203e-05	0.00225001
somaScan	Plasmalogen biosynthesis	HV-OAC2	-0.36	6.34129	1.98296e-06	0.000274498
somaScan	Cell adhesion_Gap junctions	HV-OAC2	-0.13	-3.40425	0.00243442	0.0204415
somaScan	Cytoskeleton remodeling_Keratin filaments	HV-OAC2	-1.38	2.93168	0.00751781	0.0441679
somaScan	Immune response_Antigen presentation by MHC class II	HV-OAC2	-0.36	-3.02047	0.00610483	0.0384129
somaScan	Immune response_MIF-mediated glucocorticoid regulation	HV-OAC2	-0.18	-5.46544	1.49121e-05	0.000918503
somaScan	Chemotaxis_CCR4-induced chemotaxis of immune cells	HV-OAC2	-0.43	3.85906	0.000805327	0.00943226
somaScan	Transcription_Androgen Receptor nuclear signaling	HV-OAC2	-0.73	11.0089	0.000906766	0.0102328
somaScan	Membrane-bound ESR1: interaction with G-proteins signaling	HV-OAC2	-0.34	-3.64216	0.00136457	0.0136036
somaScan	Development_Regulation of CDK5 in CNS	HV-OAC2	-0.4	-6.04164	5.49221e-06	0.00052176
somaScan	Ca(2+)-dependent NF-AT signaling in cardiac hypertrophy	HV-OAC2	-0.61	-3.49157	0.00198256	0.0177332
somaScan	Development_Growth hormone signaling via PI3K/AKT and MAPK cascades	HV-OAC2	-0.49	6.81657	0.0090316	0.0495648
somaScan	Linoleic acid metabolism	HV-OAC2	0.09	3.51107	0.00194522	0.0174422
somaScan	Development_Role of CDK5 in neuronal development	HV-OAC2	-0.43	-3.62046	0.00165859	0.015634
somaScan	Immune response_PGE2 in immune and neuroendocrine system interactions	HV-OAC2	-0.47	-6.30429	2.33167e-06	0.000299918
somaScan	Immune response_PGE2 signaling in immune response	HV-OAC2	0.08	-3.54229	0.00222912	0.0193434
somaScan	Development_Mu-type opioid receptor regulation of proliferation	HV-OAC2	-0.15	-4.25239	0.000300369	0.00492205
somaScan	Transport_Alpha-2 adrenergic receptor regulation of ion channels	HV-OAC2	-0.33	-3.21544	0.0039739	0.0287173
somaScan	Development_Beta-adrenergic receptors transactivation of EGFR	HV-OAC2	-0.02	-3.31686	0.00300595	0.0237446
somaScan	Development_Beta-adrenergic receptor-induced regulation of ERK	HV-OAC2	-0.4	-3.07825	0.00531666	0.0347471
somaScan	Immune response_Histamine signaling in dendritic cells	HV-OAC2	-0.83	17.5414	2.81116e-05	0.00120177
somaScan	Signal transduction_HTR2A-dependent arachidonic acid production	HV-OAC2	-0.23	-3.09151	0.00524696	0.0344574
somaScan	Development_Signaling of Beta-adrenergic receptors via Beta-arrestins	HV-OAC2	-0.51	7.10355	0.00769314	0.0444965
somaScan	Development_Beta-adrenergic receptors signaling via Cyclic AMP	HV-OAC2	-0.26	-3.44558	0.00230766	0.0198355
somaScan	Blood coagulation_GPIb-IX-V-dependent platelet activation	HV-OAC2	-0.76	-3.46701	0.00218403	0.0190431
somaScan	Blood coagulation_GPVI-dependent platelet activation	HV-OAC2	-1.13	-3.46241	0.00213615	0.0187356
somaScan	Neurophysiological process_Dopamine D2 receptor transactivation of PDGFR in CNS	HV-OAC2	-0.02	-3.01452	0.00641273	0.0395624
somaScan	Development_Transactivation of PDGFR in non-neuronal cells by Dopamine D2 receptor	HV-OAC2	-0.12	-3.14595	0.00473481	0.0321591
somaScan	Development_Dopamine D2 receptor transactivation of EGFR	HV-OAC2	-0.13	-3.51501	0.00185883	0.0170893
somaScan	Development_Role of Activin A in cell differentiation and proliferation	HV-OAC2	-0.21	-4.52894	0.000151203	0.00321306
somaScan	Cytoskeleton remodeling_Role of Activin A in cytoskeleton remodeling	HV-OAC2	-0.25	8.31065	0.00394133	0.028615
somaScan	Main growth factor signaling cascades in multiple myeloma cells	HV-OAC2	-0.42	15.3373	8.99244e-05	0.00228505
somaScan	Development_Activation of ERK by Kappa-type opioid receptor	HV-OAC2	-0.48	-3.05048	0.0057654	0.0367383
somaScan	Cell cycle_ESR1 regulation of G1/S transition	HV-OAC2	-0.07	9.27811	0.00231909	0.0198368
somaScan	Signal transduction_mTORC2 upstream signaling	HV-OAC2	-1.23	3.09834	0.0050711	0.0337435
somaScan	Transport_ACM3 signaling in salivary glands	HV-OAC2	-0.14	-2.85146	0.00903317	0.0495648
somaScan	IL-17-induced mucin expression in CF airways	HV-OAC2	-0.58	-4.83611	7.2734e-05	0.00201753
somaScan	Neurophysiological process_ACM regulation of nerve impulse	HV-OAC2	-0.5	-4.07774	0.000464839	0.00654693
somaScan	Development_Delta-type opioid receptor mediated cardioprotection	HV-OAC2	-0.12	-3.764	0.00101487	0.0110572
somaScan	Impaired Lipoxin A4 signaling in CF	HV-OAC2	-0.03	-4.8733	6.50067e-05	0.00192364
somaScan	Impaired inhibitory action of lipoxins on ROS production in neutrophils in CF	HV-OAC2	-0.54	-4.62185	0.000120282	0.00276807
somaScan	Impaired inhibitory action of lipoxins and Resolvin E1 on neutrophil functions in CF	HV-OAC2	-0.31	-6.84316	8.85081e-07	0.000156886
somaScan	Immune response_Bacterial infections in normal airways	HV-OAC2	-0.51	-4.44069	0.000324285	0.00517673
somaScan	Stellate cells activation and liver fibrosis	HV-OAC2	-0.57	13.6805	0.000216696	0.00394258
somaScan	Immune response_Inhibitory action of Lipoxins on pro-inflammatory TNF-alpha signaling	HV-OAC2	-0.54	11.0089	0.000906766	0.0102328
somaScan	Development_Lipoxin inhibitory action on PDGF, EGF and LTD4 signaling	HV-OAC2	-0.03	-4.8733	6.50067e-05	0.00192364
somaScan	Immune response_Inhibitory action of lipoxins on superoxide production induced by IL-8 and Leukotriene B4 in neutrophils	HV-OAC2	-1.09	-3.44012	0.00243106	0.0204251
somaScan	Immune response_Lipoxins and Resolvin E1 inhibitory action on neutrophil functions	HV-OAC2	-0.08	-4.25939	0.00033503	0.00524748
somaScan	Angiotensin II Signaling in Cardiac Hypertrophy	HV-OAC2	-0.45	-3.13623	0.00465194	0.0318557
somaScan	Development_Delta- and kappa-type opioid receptors signaling via beta-arrestin	HV-OAC2	-0.4	-3.41911	0.00235315	0.0199901
somaScan	Cytoskeleton remodeling_ESR1 action on cytoskeleton remodeling and cell migration	HV-OAC2	-0.38	-3.994	0.000687223	0.00845074
somaScan	Immune response_IL-2 signaling via JAK/ STAT	HV-OAC2	-0.45	-3.65113	0.0019217	0.0173639
somaScan	Neurophysiological process_Dopamine D2 receptor signaling in CNS	HV-OAC2	-0.14	-3.7587	0.00126392	0.0129465
somaScan	Ovarian cancer (main signaling cascades)	HV-OAC2	-0.02	-3.00997	0.00644771	0.0396354
somaScan	Normal and pathological TGF-beta-mediated regulation of cell proliferation	HV-OAC2	-0.19	-3.39529	0.00249378	0.020772
somaScan	CFTR translational fidelity (class I mutations)	HV-OAC2	-0.7	3.96521	0.000613545	0.00781584
somaScan	IL-1 beta-dependent CFTR expression	HV-OAC2	-0.71	-5.88937	5.40417e-06	0.000520742
somaScan	Apoptosis and survival_HTR1A signaling	HV-OAC2	-0.34	-4.52696	0.000175773	0.00348615
somaScan	Possible pathway of TGF-beta 1-dependent inhibition of CFTR expression	HV-OAC2	-0.42	-4.17377	0.000379241	0.00577805
somaScan	Development_S1P4 receptor signaling pathway	HV-OAC2	-0.01	6.81657	0.0090316	0.0495648
somaScan	Immune response_TREM1 signaling pathway	HV-OAC2	-0.44	13.6805	0.000216696	0.00394258
somaScan	Immune response_ETV3 affect on CSF1-promoted macrophage differentiation	HV-OAC2	-0.51	-4.22086	0.000327755	0.00519196
somaScan	Translation_(L)-selenoaminoacids incorporation in proteins during translation	HV-OAC2	-0.7	3.96521	0.000613545	0.00781584
somaScan	Development_TGF-beta-dependent induction of EMT via SMADs	HV-OAC2	-0.6	-4.65201	0.000172427	0.00348237
somaScan	Development_TGF-beta-dependent induction of EMT via MAPK	HV-OAC2	-0.34	-3.41062	0.00250427	0.0208236
somaScan	ENaC regulation in normal and CF airways	HV-OAC2	-0.18	-3.72045	0.00112456	0.0118671
somaScan	Development_Regulation of epithelial-to-mesenchymal transition (EMT)	HV-OAC2	-0.27	-4.21193	0.000399559	0.00595075
somaScan	Development_NOTCH-induced EMT	HV-OAC2	-0.97	-4.90702	5.89113e-05	0.00179513
somaScan	Neurophysiological process_NMDA-dependent postsynaptic long-term potentiation in CA1 hippocampal neurons	HV-OAC2	-0.26	-3.17514	0.00431373	0.0303192
somaScan	Development_PACAP signaling in neural cells	HV-OAC2	-0.48	14.0858	0.000174657	0.00348237
somaScan	Immune response_Regulation of T cell function by CTLA-4	HV-OAC2	-0.21	-4.86639	6.74488e-05	0.00196467
somaScan	Neurophysiological process_Long-term depression in cerebellum	HV-OAC2	-0.25	-3.04592	0.00585255	0.0371958
somaScan	Immune response_CCR5 signaling in macrophages and T lymphocytes	HV-OAC2	-0.23	-3.99696	0.000598006	0.00779554
somaScan	Development_GM-CSF signaling	HV-OAC2	-0.47	-3.76241	0.00102694	0.0111415
somaScan	Transport_Aldosterone-mediated regulation of ENaC sodium transport	HV-OAC2	0.05	-4.47399	0.000173809	0.00348237
somaScan	Neurophysiological process_Circadian rhythm	HV-OAC2	-0.18	-3.64965	0.0013496	0.0134914
somaScan	Regulation of metabolism_Bile acids regulation of glucose and lipid metabolism via FXR	HV-OAC2	-0.74	-3.01734	0.00725835	0.0432023
somaScan	Regulation of lipid metabolism_FXR-dependent negative-feedback regulation of bile acids concentration	HV-OAC2	-1.77	3.46522	0.00210263	0.0185325
somaScan	Bone metastases in Prostate Cancer	HV-OAC2	-1.12	3.74689	0.00107584	0.011515
somaScan	Cell cycle progression in Prostate Cancer	HV-OAC2	-0.66	-4.63802	0.000116442	0.00271667
somaScan	Development_Thrombospondin-1 signaling	HV-OAC2	-0.72	12.5	0.000406952	0.00595075
somaScan	K-RAS signaling in pancreatic cancer	HV-OAC2	-0.59	-3.42514	0.00267181	0.0218788
somaScan	Suppression of TGF-beta signaling in pancreatic cancer	HV-OAC2	-0.2	-6.29435	2.0134e-06	0.000276083
somaScan	Effect of H. pylori infection on apoptosis in gastric epithelial cells	HV-OAC2	-0.48	-3.18762	0.00417636	0.029761
somaScan	HCV-dependent regulation of membrane receptors signaling in HCC	HV-OAC2	-0.41	15.7663	7.16688e-05	0.00199561
somaScan	HCV-mediated liver damage and predisposition to HCC via cell stress	HV-OAC2	-0.52	-3.15403	0.00444431	0.0309972
somaScan	HCV-mediated liver damage and predisposition to HCC progression via p53	HV-OAC2	-0.4	-4.24692	0.000314612	0.00507687
somaScan	Development_SSTR2 in regulation of cell proliferation	HV-OAC2	-0.38	-4.94803	6.64443e-05	0.00194648
somaScan	Development_SSTR1 in regulation of cell proliferation and migration	HV-OAC2	-0.12	-3.5933	0.001585	0.0151965
somaScan	Development_Gastrin in differentiation of the gastric mucosa	HV-OAC2	-0.31	-3.83149	0.000859415	0.00993763
somaScan	Development_Growth hormone-releasing hormone (GH-RH) signaling	HV-OAC2	-0.32	-2.98172	0.00687698	0.0414243
somaScan	Proliferative action of Gastrin in gastric cancer	HV-OAC2	-0.02	-3.38265	0.00264524	0.0217164
somaScan	Stimulation of gastric acid secretion in gastric cancer	HV-OAC2	-0.11	-3.35945	0.00272246	0.0221314
somaScan	IGF-1 signaling in pancreatic cancer	HV-OAC2	-0.45	-3.07336	0.00541968	0.0351832
somaScan	Immune escape mechanisms in Prostate Cancer	HV-OAC2	-0.64	11.3728	0.000745282	0.00896745
somaScan	Cytoskeleton remodeling_Thyroliberin in cytoskeleton remodeling	HV-OAC2	-0.77	13.6805	0.000216696	0.00394258
somaScan	Development_Thyroliberin signaling	HV-OAC2	-0.3	-4.15327	0.000394031	0.00593497
somaScan	Apoptosis and survival_Granzyme B signaling	HV-OAC2	-0.68	16.2012	5.69585e-05	0.00174661
somaScan	Hedgehog signaling in gastric cancer	HV-OAC2	-0.23	4.81054	7.55269e-05	0.00205859
somaScan	WNT signaling in gastric cancer	HV-OAC2	-1.56	5.72294	8.2673e-06	0.000653072
somaScan	HBV-dependent NF-kB and PI3K/AKT pathways leading to HCC	HV-OAC2	-0.63	-4.46815	0.000175691	0.00348615
somaScan	Inhibition of apoptosis in gastric cancer	HV-OAC2	-0.92	-3.72383	0.00114112	0.0119929
somaScan	Proliferative action of Gastrin in pancreatic cancer	HV-OAC2	-0.31	-3.65692	0.0013374	0.0133971
somaScan	Anti-apoptotic action of Gastrin in pancreatic cancer	HV-OAC2	-0.58	-3.51192	0.00206308	0.0182624
somaScan	HCV-dependent cytoplasmic signaling leading to HCC	HV-OAC2	-0.36	-4.50324	0.000160882	0.00337922
somaScan	Transcription targets of Androgen receptor involved in Prostate Cancer	HV-OAC2	-0.25	3.38303	0.00256576	0.0212256
somaScan	p53 signaling in Prostate Cancer	HV-OAC2	-0.7	-4.37194	0.000254856	0.00440992
somaScan	Prolactin signaling in Prostate Cancer	HV-OAC2	-0.86	-3.80067	0.000947064	0.0105971
somaScan	Deregulation of PSD-95-dependent signaling in Huntington's disease	HV-OAC2	-0.13	-3.78677	0.00102868	0.0111415
somaScan	Deregulation of Ca2+-dependent neuronal cell survival in Huntington's disease	HV-OAC2	-0.07	-3.057	0.00558955	0.0359328
somaScan	Stem cells_mGluR3 signaling in glioblastoma stem cells	HV-OAC2	-0.41	-3.63524	0.001394	0.0137929
somaScan	Neurophysiological process_Melatonin signaling	HV-OAC2	-0.24	-3.36738	0.00266835	0.0218693
somaScan	Role of cell adhesion molecules in progression of pancreatic cancer	HV-OAC2	-0.65	-4.88648	6.95729e-05	0.00199561
somaScan	Plasminogen activators signaling in pancreatic cancer	HV-OAC2	-0.47	-3.32573	0.00295298	0.0234416
somaScan	Stem cells_Dopamine-induced transactivation of EGFR in SVZ neural stem cells	HV-OAC2	-0.26	-3.78312	0.000968272	0.0107408
somaScan	KLF6 and regulation of KLF6 alternative splicing in HCC	HV-OAC2	-1.19	8.62722	0.00331177	0.0253217
somaScan	Huntingtin-depended transcription deregulation in Huntington's Disease	HV-OAC2	-0.15	14.497	0.00014038	0.00304996
somaScan	Apoptosis and survival_nAChR in apoptosis inhibition and cell cycle progression	HV-OAC2	-0.35	-3.62704	0.00144019	0.0141728
somaScan	Hedgehog signaling in prostate cancer	HV-OAC2	-0.43	4.38103	0.000251211	0.00436242
somaScan	Development_TGF-beta-induction of EMT via ROS	HV-OAC2	-0.48	-6.69433	1.73728e-06	0.000250997
somaScan	Oxidative stress_Activation of NADPH oxidase	HV-OAC2	-0.41	-3.3737	0.00271336	0.0220821
somaScan	Aflatoxin B1-dependent induction of HCC	HV-OAC2	-0.79	-5.52901	1.50422e-05	0.000918761
somaScan	Reproduction_Progesterone-mediated oocyte maturation	HV-OAC2	-0.24	-5.07037	4.53005e-05	0.00155293
somaScan	IGF signaling in HCC	HV-OAC2	-0.84	-3.01083	0.00657165	0.0400339
somaScan	Role of Huntingtin in regulation of BDNF in Huntington's disease	HV-OAC2	-0.43	-7.172	5.2412e-07	0.00010883
somaScan	Apoptosis and survival_NO synthesis and signaling	HV-OAC2	-0.22	8	0.00467773	0.0318557
somaScan	Apoptosis and survival_NO signaling in survival	HV-OAC2	-0.22	-4.64406	0.000117737	0.00273809
somaScan	Angiogenesis in HCC	HV-OAC2	-0.21	-2.97464	0.00772825	0.0446463
somaScan	TrkB signaling in Huntington's disease	HV-OAC2	-0.49	9.95266	0.00160617	0.0152686
somaScan	FGF signaling in gastric cancer	HV-OAC2	-0.05	-3.00184	0.0072184	0.0430704
somaScan	Stem cells_FGF2-induced self-renewal of adult neural stem cells	HV-OAC2	-0.18	-4.25145	0.000304492	0.0049561
somaScan	Stem cells_Early embryonal hypaxial myogenesis	HV-OAC2	-1.2	-2.97341	0.00680904	0.0411022
somaScan	Development_Differentiation of white adipocytes	HV-OAC2	-0.5	15.7663	7.16688e-05	0.00199561
somaScan	Role of stellate cells in progression of pancreatic cancer	HV-OAC2	-0.38	17.5414	2.81116e-05	0.00120177
somaScan	Role and regulation of Prostaglandin E2 in gastric cancer	HV-OAC2	-0.79	12.1183	0.000499282	0.00679501
somaScan	Stem cells_Self-renewal of adult neural stem cells	HV-OAC2	-0.53	-4.329	0.000256632	0.00443537
somaScan	Stem cells_Muscle progenitor cell migration in hypaxial myogenesis	HV-OAC2	-0.22	-3.01427	0.00651568	0.0398616
somaScan	Development_Astrocyte differentiation from adult stem cells	HV-OAC2	-0.36	-4.2344	0.000466775	0.00656148
somaScan	Development_Epigenetic and transcriptional regulation of oligodendrocyte precursor cell differentiation and myelination	HV-OAC2	-0.57	-3.64895	0.00164183	0.0155163
somaScan	Development_Oligodendrocyte differentiation from adult stem cells	HV-OAC2	-0.14	-4.88676	6.34386e-05	0.00189339
somaScan	Stem cells_Schema: Embryonal myogenesis	HV-OAC2	-0.63	3.39826	0.00255758	0.021182
somaScan	Stem cells_BMP signaling in cardiac myogenesis	HV-OAC2	-0.57	-4.25014	0.000311823	0.00505279
somaScan	Immune response_IL-13 signaling via PI3K-ERK pathway	HV-OAC2	-0.7	9.61243	0.00193265	0.0173639
somaScan	Development_BMP signaling	HV-OAC2	0.04	-4.75217	8.90979e-05	0.00228505
somaScan	Role of free fatty acids in obesity and type 2 diabetes	HV-OAC2	-0.17	-4.16857	0.000373252	0.00570027
somaScan	Development_Retinoic acid and retinoic acid receptors in regulation of oligodendrocyte differentiation	HV-OAC2	-1.11	18	2.20905e-05	0.00107028
somaScan	Role of Thyroid hormone in regulation of oligodendrocyte differentiation in multiple sclerosis	HV-OAC2	-0.26	-4.97039	5.59018e-05	0.00174661
somaScan	Role of adipose tissue hypoxia in obesity and type 2 diabetes	HV-OAC2	-1.12	11.0089	0.000906766	0.0102328
somaScan	Development_Adiponectin signaling	HV-OAC2	-0.54	11.3728	0.000745282	0.00896745
somaScan	Disruption of epithelial layer restitution in asthma	HV-OAC2	-2.23	-5.20078	3.48295e-05	0.00138268
somaScan	TNF-alpha and IL-1 beta induce hyperglycemia in obesity and type 2 diabetes in adipocytes	HV-OAC2	-0.22	-3.32056	0.00304739	0.0240336
somaScan	TNF-alpha, IL-1 beta induce dyslipidemia and inflammation in obesity and type 2 diabetes in adipocytes	HV-OAC2	-0.5	-4.57501	0.000176046	0.00348615
somaScan	Development_Role of Thyroid hormone in regulation of oligodendrocyte differentiation	HV-OAC2	-0.26	-4.97039	5.59018e-05	0.00174661
somaScan	Retinoic acid regulation of oligodendrocyte differentiation in multiple sclerosis	HV-OAC2	-0.98	17.0888	3.56729e-05	0.00138268
somaScan	EML4/ALK fusion protein in nonsmoking-related lung cancer	HV-OAC2	0.11	-2.91273	0.0078872	0.0453304
somaScan	FGFR3 signaling in multiple myeloma	HV-OAC2	0.01	-5.16124	4.31231e-05	0.00155109
somaScan	Growth factors in regulation of oligodendrocyte precursor cells proliferation in multiple sclerosis	HV-OAC2	-0.29	14.0858	0.000174657	0.00348237
somaScan	Development_Growth factors in regulation of oligodendrocyte precursor cell proliferation	HV-OAC2	-0.21	-4.03327	0.000548563	0.00732173
somaScan	Growth factors in regulation of oligodendrocyte precursor cells survival in multiple sclerosis	HV-OAC2	-11.48	3.18338	0.00426072	0.0300742
somaScan	Stem cells_Endothelial differentiation during embryonic development	HV-OAC2	-0.31	-4.97634	6.53654e-05	0.00192715
somaScan	Stem cells_Role of growth factors in the maintenance of embryonic stem cell pluripotency	HV-OAC2	-0.3	-4.56336	0.000140243	0.00304996
somaScan	Stem cells_FGF signaling in pancreatic and hepatic differentiation of embryonic stem cells	HV-OAC2	-0.22	-4.08333	0.000457352	0.00647285
somaScan	Development_Regulation of telomere length and cellular immortalization	HV-OAC2	-0.59	7.69527	0.00553658	0.035687
somaScan	Development_Melanocyte development and pigmentation	HV-OAC2	-0.33	13.2811	0.0002681	0.00453648
somaScan	Development_PEDF signaling	HV-OAC2	-0.24	-4.96982	0.000105491	0.00257267
somaScan	Stem cells_TGF-beta family mediated differentiation of embryonic stem cells	HV-OAC2	-0.7	-3.16387	0.00436288	0.0305171
somaScan	Th2-cytokines induced expression of Mucin 5AC and maintenance of mucous cell phenotype in normal airway epithelium	HV-OAC2	-0.12	-3.63189	0.0015234	0.0148012
somaScan	Th2-cytokines-induced expression of mucins in asthma	HV-OAC2	-0.41	-3.08129	0.00540747	0.0351338
somaScan	Development_Regulation of cytoskeleton proteins in oligodendrocyte differentiation and myelination	HV-OAC2	-0.33	3.78507	0.00100894	0.0110428
somaScan	Inhibition of remyelination in multiple sclerosis: role of cell-cell and ECM-cell interactions	HV-OAC2	-0.91	-4.1462	0.000413412	0.00600577
somaScan	Role of TNF-alpha, IL-1beta and IL-6 in development of obesity and type 2 diabetes in liver	HV-OAC2	-0.61	-5.92028	5.40984e-06	0.000520742
somaScan	Role of IL-6 in obesity and type 2 diabetes in adipocytes	HV-OAC2	-1.11	-4.28517	0.000290796	0.00480855
somaScan	Role of TNF-alpha in type 2 diabetes in skeletal muscle cells	HV-OAC2	-0.01	-4.25131	0.000301395	0.0049333
somaScan	Retinoic acid maintains mucocilliary differentiation and mucins expression in normal and asthmatic airway epithelium	HV-OAC2	-0.03	-3.91416	0.000696792	0.00853232
somaScan	Maturation and migration of dendritic cells in skin sensitization	HV-OAC2	-0.37	-2.99533	0.0064763	0.0397738
somaScan	Stem cells_Fetal brown fat cell differentiation	HV-OAC2	-0.34	14.9142	0.000112513	0.00265052
somaScan	Regulation of Tissue factor signaling in cancer	HV-OAC2	-0.44	8.62722	0.00331177	0.0253217
somaScan	Influence of bone marrow cell environment on progression of multiple myeloma	HV-OAC2	-6.65	-3.26629	0.00351969	0.0265209
somaScan	Proteases and EGFR-induced mucin synthesis in normal and asthmatic epithelium	HV-OAC2	-0.42	-4.91232	5.88467e-05	0.00179513
somaScan	Putative pathways for stimulation of fat cell differentiation by Bisphenol A	HV-OAC2	-0.06	9.95266	0.00160617	0.0152686
somaScan	Chemoresistance pathways mediated by constitutive activation of PI3K pathway and BCL-2 in small cell lung cancer	HV-OAC2	-0.49	-4.91119	7.07678e-05	0.00199561
somaScan	Role of Nicotine-induced Leptin resistance in hypothalamus in development of obesity	HV-OAC2	-0.6	14.9142	0.000112513	0.00265052
somaScan	Role of Diethylhexyl Phthalate and Tributyltin in fat cell differentiation	HV-OAC2	-1.46	14.9142	0.000112513	0.00265052
somaScan	Influence of low doses of Arsenite on glucose uptake in adipocytes	HV-OAC2	0.14	-2.89187	0.00833292	0.0470365
somaScan	Schema: Initiation of T cell recruitment in allergic contact dermatitis	HV-OAC2	-3.23	3.66216	0.00136938	0.0136235
somaScan	TGF-beta 1-mediated induction of EMT in normal and asthmatic airway epithelium	HV-OAC2	-0.83	-4.58267	0.000132541	0.00300075
somaScan	Stem cells_Stimulation of differentiation of mouse embryonic fibroblasts into adipocytes by extracellular factors	HV-OAC2	-0.2	9.95266	0.00160617	0.0152686
somaScan	Stem cells_FGF and BMP signaling in early embryonic hepatogenesis	HV-OAC2	-0.21	-4.52049	0.000157434	0.00333086
somaScan	Stem cells_Schema: Histone H3 demethylases in stem cells	HV-OAC2	-0.22	-2.94424	0.00728246	0.0433001
somaScan	TLR and EGFR-induced inflammatory signaling in normal and asthmatic airway epithelium	HV-OAC2	-0.26	-3.02632	0.00619309	0.0388505
somaScan	Possible influence of low doses of Arsenite on glucose uptake in muscle	HV-OAC2	0.14	-2.89187	0.00833292	0.0470365
somaScan	Glucagon-induced glucose upregulation in type 2 diabetes in liver	HV-OAC2	-0.38	8.31065	0.00394133	0.028615
somaScan	Activation of osteoclast differentiation in bone lesions formation in multiple myeloma	HV-OAC2	-0.38	-4.26707	0.000289386	0.00479517
somaScan	Role of Leptin in regulation of eating behavior in obesity	HV-OAC2	-0.47	14.9142	0.000112513	0.00265052
somaScan	Putative pathways of MHC class I-dependent postsynaptic long-term depression in major depressive disorder	HV-OAC2	-0.1	-4.87955	6.56225e-05	0.00193082
somaScan	Extracellular matrix-regulated proliferation of airway smooth muscle cells in asthma	HV-OAC2	-0.3	-6.25279	2.22499e-06	0.000290109
somaScan	MAPK-mediated proliferation of normal and asthmatic smooth muscle cells	HV-OAC2	0.1	-3.59923	0.00163917	0.0155012
somaScan	Role of GITR in skin sensitization	HV-OAC2	-0.82	-5.4102	2.35423e-05	0.00112192
somaScan	Stem cells_Role of PKR1 and ILK in cardiac progenitor cells	HV-OAC2	-0.4	11.3728	0.000745282	0.00896745
somaScan	LKB1 signaling pathway in lung cancer cells	HV-OAC2	-0.33	-4.43692	0.000200545	0.00383037
somaScan	POMC, alpha-MSH and AGRP in regulation of food intake and energy expenditure in obesity in hypothalamus	HV-OAC2	-0.34	-5.46114	2.50948e-05	0.00115794
somaScan	Neurophysiological process_Corticoliberin signaling via CRHR1	HV-OAC2	-0.43	-4.19572	0.000347627	0.00539248
somaScan	Cigarette smoke-induced inflammatory signaling in airway epithelial cells	HV-OAC2	-0.4	-3.62223	0.00163713	0.015492
somaScan	Mechanisms of CAM-DR in multiple myeloma	HV-OAC2	-0.96	5.38339	2.08103e-05	0.00107028
somaScan	Mechanisms of drug resistance in multiple myeloma	HV-OAC2	-0.23	12.5	0.000406952	0.00595075
somaScan	Immunological synapse between dendritic and CD8+ T cells in allergic contact dermatitis	HV-OAC2	-0.66	3.10089	0.00508529	0.0337664
somaScan	Activation of ACTH production in pituitary gland in major depressive disorder	HV-OAC2	-0.94	-3.14627	0.00501742	0.0335365
somaScan	Role of histone modificators in progression of multiple myeloma	HV-OAC2	-0.88	-4.48287	0.000187821	0.0036497
somaScan	GLP-1 in inhibition of insulin secretion in type 2 diabetes	HV-OAC2	-0.56	-3.09998	0.00504779	0.0336558
somaScan	GLP-1 in inhibition of beta cell proliferation and function in type 2 diabetes	HV-OAC2	0.07	-3.88074	0.000802254	0.00943226
somaScan	GLP-1 in beta cell apoptosis in type 2 diabetes	HV-OAC2	-0.15	-5.76491	1.647e-05	0.000953131
somaScan	Role of GIP in pathogenesis of type 2 diabetes	HV-OAC2	-0.13	-2.86514	0.00888059	0.0493969
somaScan	Role of IL-2 in the enhancement of NK cell cytotoxicity in multiple sclerosis	HV-OAC2	-0.12	-3.23238	0.0038429	0.0282372
somaScan	Role of fibroblasts in the sensitization phase of allergic contact dermatitis	HV-OAC2	-0.79	12.8876	0.000330771	0.00519196
somaScan	Stem cells_Role of GSK3 beta in cardioprotection against myocardial infarction	HV-OAC2	-1.01	-4.02323	0.000532442	0.00714936
somaScan	Regulation of Adenylate cyclase and IMPA1 by lithium in major depressive disorder	HV-OAC2	-0.1	-4.85839	7.366e-05	0.00202451
somaScan	Role of XBP1 protein in multiple myeloma	HV-OAC2	-0.55	10.2988	0.00133116	0.0133621
somaScan	Production and activation of TGF-beta in airway smooth muscle cells	HV-OAC2	-0.49	-4.31755	0.000380916	0.00579143
somaScan	Stimulation of TGF-beta signaling in lung cancer	HV-OAC2	-2.05	-2.87881	0.00859728	0.0483223
somaScan	IGF-1 signaling in multiple myeloma	HV-OAC2	-0.6	-4.05122	0.000570727	0.00755512
somaScan	Stem cells_Histone acetylation in embryonic stem cells	HV-OAC2	-1.33	-2.9546	0.00798874	0.0457151
somaScan	Regulation of VEGF expression in lung cancer	HV-OAC2	-0.48	-3.51939	0.0020121	0.0179312
somaScan	FGF2 in multiple myeloma	HV-OAC2	-0.39	-6.35284	3.84197e-06	0.000418513
somaScan	Nicotine signaling in cholinergic neurons	HV-OAC2	-0.28	-4.51334	0.000173243	0.00348237
somaScan	Nicotine signaling in dopaminergic neurons, Pt. 2 - axon terminal	HV-OAC2	-0.89	16.2012	5.69585e-05	0.00174661
somaScan	Serotonin modulation of dopamine release in nicotine addiction	HV-OAC2	-0.14	-3.13425	0.0046564	0.0318557
somaScan	Adiponectin in pathogenesis of type 2 diabetes	HV-OAC2	-0.63	-3.44176	0.00223742	0.0193923
somaScan	Metabolic syndrome X (general schema)	HV-OAC2	-0.69	-6.6109	1.55445e-06	0.000230551
somaScan	Stem cells_Role of TGF-beta 1 in fibrosis development after myocardial infarction	HV-OAC2	-1.08	15.7663	7.16688e-05	0.00199561
somaScan	Rho-dependent regulation of normal and asthmatic smooth muscle contraction	HV-OAC2	-0.21	-2.86362	0.00878299	0.0490104
somaScan	Calcium-dependent regulation of normal and asthmatic smooth muscle contraction	HV-OAC2	-0.67	-3.63562	0.00155013	0.0150008
somaScan	Desensitization of Beta-2 adrenergic receptor signaling and reduction of relaxation	HV-OAC2	-0.42	8.31065	0.00394133	0.028615
somaScan	Regulation and signaling of HGF receptor (Met) and MSP receptor (RON) in lung cancer	HV-OAC2	0.01	-3.61721	0.0016496	0.0155796
somaScan	Role of activation of WNT signaling in the progression of lung cancer	HV-OAC2	-0.22	3.9428	0.000662917	0.00826721
somaScan	Nicotine / Beta-adrenergic signaling in lung cancer	HV-OAC2	-0.58	-3.00762	0.00629629	0.0392606
somaScan	Environmental factors-induced inflammatory signaling in normal and asthmatic airway epithelium	HV-OAC2	-0.44	-4.46288	0.000182136	0.00357168
somaScan	DKK1 signaling in multiple myeloma	HV-OAC2	-0.84	5.00606	6.27844e-05	0.00188118
somaScan	Immune response_HMGB1/RAGE signaling pathway	HV-OAC2	-0.57	-4.45729	0.000188913	0.00366603
somaScan	Immune response_HMGB1/TLR signaling pathway	HV-OAC2	-0.97	13.6805	0.000216696	0.00394258
somaScan	Immune response_HMGB1 release from the cell	HV-OAC2	-0.15	-3.38471	0.00260673	0.0214789
somaScan	Immune response_Role of HMGB1 in dendritic cell maturation and migration	HV-OAC2	-0.54	16.2012	5.69585e-05	0.00174661
somaScan	Immune response_Inflammasome in inflammatory response	HV-OAC2	-0.68	-6.35622	2.60682e-06	0.000315751
somaScan	Degranulation of lung mast cells	HV-OAC2	-0.88	-5.17209	3.36158e-05	0.00136864
somaScan	Th2 cytokine- and TNF-alpha-induced inflammatory response in asthmatic airway fibroblasts	HV-OAC2	77.84	2.97255	0.00697092	0.0418175
somaScan	Stem cells_Hypothetical role of microRNAs in fibrosis development after myocardial infarction	HV-OAC2	-0.82	13.2811	0.0002681	0.00453648
somaScan	Suppression of p53 signaling in multiple myeloma	HV-OAC2	-0.87	-3.67423	0.00126519	0.0129504
somaScan	G protein-coupled receptors signaling in lung cancer	HV-OAC2	0.45	6.81657	0.0090316	0.0495648
somaScan	Apoptotic pathways and resistance to apoptosis in lung cancer cells	HV-OAC2	-0.41	-6.18664	2.60254e-06	0.000315751
somaScan	Signal transduction_ERK1/2 signaling pathway	HV-OAC2	-0.48	-4.00021	0.000571901	0.00756377
somaScan	Resolution of inflammation in healing myocardial infarction	HV-OAC2	-0.75	-2.86128	0.00886214	0.0493152
somaScan	IgE- and MGF-induced Lyn-mediated production of cytokines and arachidonic acid metabolites in lung mast cells in asthma	HV-OAC2	-0.72	-5.24243	2.60254e-05	0.00117251
somaScan	Interleukins-induced inflammatory response in asthmatic airway fibroblasts	HV-OAC2	0.05	-3.4066	0.00264601	0.0217164
somaScan	Fibroblast/ myofibroblast proliferation in asthmatic airways	HV-OAC2	-0.76	-6.19782	2.54487e-06	0.000313472
somaScan	Pioglitazone and Rosiglitazone in treatment of type 2 diabetes and metabolic syndrome X	HV-OAC2	-0.89	-5.57261	1.75551e-05	0.000994171
somaScan	Fenofibrate in treatment of type 2 diabetes and metabolic syndrome X	HV-OAC2	-1.05	15.7663	7.16688e-05	0.00199561
somaScan	Stem cells_SDF-1 axis in endothelial progenitor cell recruitment in healing myocardial infarction	HV-OAC2	-1.92	3.07472	0.00591019	0.0374638
somaScan	Immune response_Differentiation and clonal expansion of CD8+ T cells	HV-OAC2	-0.58	4.17231	0.000385381	0.00584709
somaScan	Canonical WNT signaling pathway in colorectal cancer	HV-OAC2	-0.57	6.78633	9.22823e-07	0.000158251
somaScan	LRRK2 and immune function in Parkinson's disease	HV-OAC2	-0.01	-2.93864	0.00738916	0.0436302
somaScan	Regulation of mast cell survival in asthma	HV-OAC2	-0.13	-3.49741	0.00251012	0.0208484
somaScan	TGF-beta-induced fibroblast/ myofibroblast migration and extracellular matrix production in asthmatic airways	HV-OAC2	-0.51	-5.95075	8.46416e-06	0.000660871
somaScan	Th2 cytokine- and TNF-alpha-induced profibrotic response in asthmatic airway fibroblasts/ myofibroblasts	HV-OAC2	0.25	-4.47986	0.000181791	0.00357073
somaScan	IL-1 beta- and Endothelin-1-induced fibroblast/ myofibroblast migration and extracellular matrix production in asthmatic airways	HV-OAC2	-0.52	15.3373	8.99244e-05	0.00228505
somaScan	Immune response_LPS-induced platelet activation	HV-OAC2	-0.89	-4.5787	0.000139235	0.00304996
somaScan	Immune response_TLR2-induced platelet activation	HV-OAC2	-0.72	15.3373	8.99244e-05	0.00228505
somaScan	Mechanism of action of CCR4 antagonists in asthma and atopic dermatitis (Variant 1)	HV-OAC2	-0.43	3.85906	0.000805327	0.00943226
somaScan	CCR4-dependent immune cell chemotaxis in asthma and atopic dermatitis	HV-OAC2	-0.43	3.85906	0.000805327	0.00943226
somaScan	Immune response_Regulatory role of C1q in platelet activation	HV-OAC2	-0.25	-3.36903	0.00296052	0.0234886
somaScan	Role of alpha-V/ beta-6 integrin in colorectal cancer	HV-OAC2	-0.79	-4.97735	5.82419e-05	0.0017822
somaScan	Role of platelets in allograft rejection	HV-OAC2	-1.08	-4.04028	0.000743226	0.00896745
somaScan	Inhibition of mast cell functions by Fc gamma RII beta in asthma	HV-OAC2	-0.32	-4.53347	0.00031964	0.00513892
somaScan	VLDL, LDL dyslipidemia in type 2 diabetes and metabolic syndrome X	HV-OAC2	-0.88	11.7426	0.000610855	0.00780895
somaScan	FGF2 signaling in melanoma	HV-OAC2	-0.95	11.3728	0.000745282	0.00896745
somaScan	The innate immune response to contact allergens	HV-OAC2	-0.51	9.27811	0.00231909	0.0198368
somaScan	Activation of TGF-beta signaling in advanced colorectal cancer	HV-OAC2	-0.36	-4.70383	0.000120449	0.00276807
somaScan	Upregulation of IL-8 expression in colorectal cancer	HV-OAC2	-0.85	-4.16969	0.000372415	0.00569795
somaScan	Immune response_T regulatory cell-mediated modulation of effector T cell and NK cell functions	HV-OAC2	-0.63	-6.82942	6.73462e-07	0.000128967
somaScan	Mast cell migration in asthma	HV-OAC2	-0.59	-5.01993	6.84275e-05	0.00198522
somaScan	Down-regulation of mast cell functions through ITIM-containing inhibitory receptors in asthma	HV-OAC2	0.14	-3.43091	0.0022989	0.0197836
somaScan	Prolactin/ ERK signaling in breast cancer	HV-OAC2	-0.6	7.39645	0.00653527	0.0398616
somaScan	IL-6 signaling in breast cancer cells	HV-OAC2	-0.18	-4.04481	0.000822389	0.00957806
somaScan	Development_G-CSF-induced myeloid differentiation	HV-OAC2	0.08	-2.91467	0.00805439	0.0460183
somaScan	IL-6 signaling in tumor-associated monocytes/macrophages in breast cancer	HV-OAC2	-0.61	2.86737	0.00872136	0.0487933
somaScan	Development_Role of nicotinamide in G-CSF-induced granulopoiesis	HV-OAC2	0.05	-3.21346	0.00424165	0.0300012
somaScan	Role of IL-8 in melanoma	HV-OAC2	-0.62	12.5	0.000406952	0.00595075
somaScan	NMDA-independent presynaptic long-term potentiation in Huntington's disease	HV-OAC2	-0.45	12.8876	0.000330771	0.00519196
somaScan	Role of platelets in the initiation of in-stent restenosis	HV-OAC2	-1.08	-3.1322	0.00467918	0.0318557
somaScan	Platelet activation as a result of endothelial dysfunction after stenting	HV-OAC2	-1.39	-3.61023	0.00152879	0.0148338
somaScan	Mitogenic action of ESR1 (membrane) in breast cancer	HV-OAC2	-0.13	-2.8729	0.00872877	0.048816
somaScan	Chylomicron dyslipidemia in type 2 diabetes and metabolic syndrome X	HV-OAC2	-19.27	-3.45198	0.00257019	0.0212501
somaScan	Chemokines in inflammation in adipose tissue and liver in obesity, type 2 diabetes and metabolic syndrome X	HV-OAC2	-1.26	-4.88511	8.47445e-05	0.00225185
somaScan	Activation of TNF-alpha-dependent pro-tumoral effect in colorectal cancer	HV-OAC2	-0.35	-4.08373	0.000504545	0.0068538
somaScan	Inhibition of neutrophil migration by proresolving lipid mediators in COPD	HV-OAC2	-0.95	-5.21982	3.58476e-05	0.00138576
somaScan	Putative pathways of n-3 and n-6 fatty acids in obesity and type 2 diabetes	HV-OAC2	-0.82	-3.95396	0.00063345	0.00799891
somaScan	Hedgehog signaling in breast cancer	HV-OAC2	-0.07	3.51573	0.00192521	0.0173639
somaScan	Development_Transcriptional regulation of megakaryopoiesis	HV-OAC2	-1.13	-3.54755	0.00175868	0.0164388
somaScan	Development_Cytokine-mediated regulation of megakaryopoiesis	HV-OAC2	-0.27	-3.63107	0.00143854	0.0141662
somaScan	Pro-oncogenic action of Androgen receptor in breast cancer	HV-OAC2	-6.57	2.91876	0.00793002	0.0454686
somaScan	IL-6 signaling in colorectal cancer	HV-OAC2	-0.18	3.25403	0.00375243	0.0278011
somaScan	IGF family, invasion and metastasis in colorectal cancer	HV-OAC2	-0.69	-4.49541	0.000163735	0.00340958
somaScan	MicroRNAs in melanoma	HV-OAC2	-0.48	-3.01744	0.00624167	0.0391046
somaScan	Neutrophil resistance to apoptosis in COPD and proresolving impact of lipid mediators	HV-OAC2	-0.49	-4.01569	0.000559818	0.00744832
somaScan	Deficient alpha-MSH signaling in melanoma	HV-OAC2	-0.57	10.6509	0.00110018	0.0116638
somaScan	Interaction of deficient alpha-MSH signaling with TNF-alpha in melanoma	HV-OAC2	-0.94	8.31065	0.00394133	0.028615
somaScan	IL-1 production in melanoma	HV-OAC2	-0.49	10.2988	0.00133116	0.0133621
somaScan	Development_c-Kit ligand signaling pathway during hemopoiesis	HV-OAC2	-0.61	-3.77562	0.00105795	0.0113569
somaScan	A proinflammatory phenotype of senescent alveolar epithelial cells in COPD	HV-OAC2	-0.57	11.0089	0.000906766	0.0102328
somaScan	Immune response_CCL2 signaling	HV-OAC2	-0.63	11.0089	0.000906766	0.0102328
somaScan	Regulation of intrinsic membrane properties and excitability of striatopallidal medium spiny neurons in Huntington's disease	HV-OAC2	-0.58	-3.3426	0.00283033	0.0226785
somaScan	Regulation of intrinsic membrane properties and excitability of cortical pyramidal neurons	HV-OAC2	-0.53	-5.8745	5.48516e-06	0.00052176
somaScan	Neurophysiological process_Constitutive and activity-dependent synaptic AMPA receptor delivery	HV-OAC2	-0.16	-2.91291	0.00783348	0.0451108
somaScan	Neurophysiological process_Activity-dependent synaptic AMPA receptor removal	HV-OAC2	-0.63	-3.29034	0.0032064	0.0248693
somaScan	Apoptosis and survival_Role of PKR in stress-induced apoptosis	HV-OAC2	0.17	-3.93896	0.000654549	0.00821578
somaScan	Immune response_Role of PKR in stress-induced antiviral cell response	HV-OAC2	-0.58	-3.55787	0.00181651	0.0167851
somaScan	Regulation of intrinsic membrane properties and excitability of striatonigral medium spiny neurons in Huntington's disease	HV-OAC2	-0.38	-3.62545	0.00143708	0.0141613
somaScan	Apo-2L(TNFSF10)-induced apoptosis in melanoma	HV-OAC2	-0.62	-4.47621	0.000274973	0.00461517
somaScan	Resistance of melanoma cells to Apo-2L(TNFSF10)-induced apoptosis	HV-OAC2	-0.24	-3.59441	0.00154042	0.0149319
somaScan	Epithelial cell anoikis in COPD	HV-OAC2	-0.32	-3.21761	0.00382776	0.0282078
somaScan	Epithelial cell apoptosis in COPD	HV-OAC2	-0.18	-2.95062	0.00787376	0.0452877
somaScan	Neurophysiological process_Constitutive and regulated NMDA receptor trafficking	HV-OAC2	-0.63	-4.34752	0.000238608	0.00421406
somaScan	Dysregulation of indirect glucose-induced inhibition of Glucagon secretion from alpha-cells in type 2 diabetes	HV-OAC2	0.1	-3.03956	0.00588601	0.0373432
somaScan	The role of PTEN and PI3K signaling in melanoma	HV-OAC2	-0.41	-3.4694	0.00228688	0.0197035
somaScan	SHH signaling in colorectal cancer	HV-OAC2	-1.25	4.08638	0.000455501	0.00645923
somaScan	Insulin-like growth factor family signaling in melanoma	HV-OAC2	-0.28	-4.61299	0.000134833	0.00303016
somaScan	Canonical Leptin pathways in breast cancer	HV-OAC2	-0.36	9.95266	0.00160617	0.0152686
somaScan	Signal transduction_PTMs in BAFF-induced non-canonical NF-kB signaling	HV-OAC2	0.07	-3.24458	0.00430454	0.0302692
somaScan	Type 2 diabetes (general schema)	HV-OAC2	-0.75	-3.29131	0.00321474	0.0249207
somaScan	Platelet activation during ADAM-TS13-deficient thrombotic microangiopathy development	HV-OAC2	-0.93	-5.22219	2.69933e-05	0.00119255
somaScan	Complement pathway disruption in thrombotic microangiopathy	HV-OAC2	-0.97	-4.9993	4.98008e-05	0.00166462
somaScan	PDE4 regulation of cyto/chemokine expression in arthritis	HV-OAC2	-0.23	-4.87513	7.59589e-05	0.00205982
somaScan	PDE4 regulation of cyto/chemokine expression in inflammatory skin diseases	HV-OAC2	-0.28	11.3728	0.000745282	0.00896745
somaScan	CHDI_Correlations from Replication data_Causal network (positive correlations)	HV-OAC2	-0.3	-3.01723	0.00666727	0.0405306
somaScan	CHDI_Correlations from Replication data_Causal network (negative correlations)	HV-OAC2	-1.2	-5.53133	1.30859e-05	0.000830965
somaScan	Role of Endothelin-1 in inflammation and vasoconstriction in Sickle cell disease	HV-OAC2	-0.78	-6.70897	8.37735e-07	0.000152206
somaScan	T regulatory cell migration in asthma	HV-OAC2	-0.29	3.49373	0.00198724	0.0177533
somaScan	Th2 cell migration in asthma	HV-OAC2	-0.83	4.07651	0.000479036	0.00668856
somaScan	Release of pro-inflammatory mediators and elastolytic enzymes by alveolar macrophages in COPD	HV-OAC2	-0.73	-4.36593	0.000325495	0.0051819
somaScan	Role of alveolar cell senescence in COPD	HV-OAC2	-0.46	7.69527	0.00553658	0.035687
somaScan	Substance P-mediated inflammation and pain in Sickle cell disease	HV-OAC2	-0.84	-3.67933	0.00125088	0.0128492
somaScan	Signal transduction_PTMs in BAFF-induced canonical NF-kB signaling	HV-OAC2	0.31	-3.25558	0.00374249	0.027782
somaScan	Signal transduction_PTMs (phosphorylation) in TNF-alpha-induced NF-kB signaling	HV-OAC2	-0.59	-6.25377	2.77358e-06	0.000325112
somaScan	Signal transduction_PTMs (phosphorylation and acetylation) in TNF-alpha-induced NF-kB signaling	HV-OAC2	0.06	-3.28776	0.00330173	0.0253217
somaScan	Role of red blood cell adhesion to endothelium in vaso-occlusion in Sickle cell disease	HV-OAC2	-0.66	-5.77484	7.54543e-06	0.000615932
somaScan	Role of cell adhesion in vaso-occlusion in Sickle cell disease	HV-OAC2	-1.07	-5.99471	4.93354e-06	0.000491288
somaScan	Putative role of Tregs in COPD	HV-OAC2	-0.35	-4.40871	0.000214371	0.00394258
somaScan	Development_Thromboxane A2 signaling pathway	HV-OAC2	-0.01	-3.8894	0.000777378	0.0092088
somaScan	Role of Th17 cells in asthma	HV-OAC2	0.01	-3.76874	0.00103679	0.011196
somaScan	Defective macrophage-mediated bacterial phagocytosis in COPD	HV-OAC2	-6.47	-3.52387	0.00184372	0.0169718
somaScan	Th2 cytokine-induced alternative activation of alveolar macrophages in asthma	HV-OAC2	-0.81	4.9035	6.06513e-05	0.00184428
somaScan	Role of epigenetic alterations in survival and migration of SCLC cells	HV-OAC2	-0.63	4.07569	0.000485543	0.00674992
somaScan	Mechanisms of drug resistance in SCLC	HV-OAC2	-0.38	-5.32989	2.07587e-05	0.00107028
somaScan	Pro-oncogenic action of Estradiol/ Estrogen receptors in ovarian cancer	HV-OAC2	-0.86	-4.42397	0.000215547	0.00394258
somaScan	Proinflammatory cytokine release from eosinophils in asthma	HV-OAC2	-0.29	-6.7064	8.73808e-07	0.0001568
somaScan	NF-kB-, AP-1- and MAPKs-mediated proinflammatory cytokine production by eosinophils in asthma	HV-OAC2	-0.5	-5.93211	4.79723e-06	0.000491041
somaScan	Eosinophil-derived cytokines in airway remodeling in asthma	HV-OAC2	-0.44	-6.74635	1.20129e-06	0.000196188
somaScan	Immune response_TLR5, TLR7, TLR8 and TLR9 signaling pathways	HV-OAC2	-0.17	7.39645	0.00653527	0.0398616
somaScan	Eosinophil granule protein release in asthma	HV-OAC2	-0.43	14.9142	0.000112513	0.00265052
somaScan	Role of integrins in eosinophil degranulation in asthma	HV-OAC2	-0.21	-3.56973	0.0016541	0.0156119
somaScan	Proinflammatory mediators release and arachidonic acid metabolites production in basophils in asthma	HV-OAC2	0.02	-4.36404	0.000246875	0.00431289
somaScan	Proinflammatory mediators production and activation of basophils in asthma	HV-OAC2	-0.44	18	2.20905e-05	0.00107028
somaScan	Production of reactive oxygen species and arachidonic acid metabolites by neutrophils in asthma	HV-OAC2	-0.15	-3.12418	0.00481396	0.0324841
somaScan	Eosinophil adhesion and transendothelial migration in asthma	HV-OAC2	-0.45	-5.60494	1.08935e-05	0.000746872
somaScan	Transcription_Role of the non-genomic action of Retinoic acid and phosphorylation of Retinoic acid receptors in the initiation of transcription	HV-OAC2	-0.22	-4.64946	0.00011416	0.00267632
somaScan	Transcription_N-CoR/ SMRT complex-mediated epigenetic gene silencing	HV-OAC2	-0.45	-3.1751	0.00503645	0.0335956
somaScan	Signal transduction_mTORC2 downstream signaling	HV-OAC2	-0.45	-3.60882	0.00147918	0.014478
somaScan	Transcription_Sirtuin6 regulation and functions	HV-OAC2	-0.33	5.08791	5.18827e-05	0.00171424
somaScan	Immune response_C3a signaling	HV-OAC2	-0.41	-5.96384	8.70628e-06	0.000662544
somaScan	Regulation of GSK3 beta in bipolar disorder	HV-OAC2	-0.55	17.0888	3.56729e-05	0.00138268
somaScan	Role of tumor microenvironment in plexiform neurofibroma formation in neurofibromatosis type 1	HV-OAC2	-0.46	18	2.20905e-05	0.00107028
somaScan	Protein folding and maturation_Posttranslational processing of neuroendocrine peptides	HV-OAC2	0	3.30168	0.0037588	0.027832
somaScan	Oxidative stress_Role of IL-8 signaling pathway in respiratory burst	HV-OAC2	-0.55	-3.58885	0.00155241	0.0150129
somaScan	Immune response_Substance P-stimulated expression of proinflammatory cytokines via MAPKs	HV-OAC2	-0.43	-3.8173	0.000948218	0.0106018
somaScan	NETosis in SLE	HV-OAC2	-0.69	9.27811	0.00231909	0.0198368
somaScan	SLE genetic marker-specific pathways in B cells	HV-OAC2	-0.24	-3.80047	0.00117627	0.0122648
somaScan	Immune response_Platelet activating factor/ PTAFR pathway signaling	HV-OAC2	-0.46	13.2811	0.0002681	0.00453648
somaScan	Signal transduction_Additional pathways of NF-kB activation (in the cytoplasm)	HV-OAC2	-0.28	-3.9813	0.000631552	0.00798226
somaScan	Signal transduction_Additional pathways of NF-kB activation (in the nucleus)	HV-OAC2	0.08	6.81657	0.0090316	0.0495648
somaScan	Immune response_IL-16 signaling pathway	HV-OAC2	-0.57	-5.943	4.6701e-06	0.000481417
somaScan	Nociception_Expression and role of Nociceptin in immune system	HV-OAC2	-0.28	12.1183	0.000499282	0.00679501
somaScan	Tau pathology in Alzheimer disease	HV-OAC2	-0.2	-2.9916	0.00651757	0.0398616
somaScan	Apoptosis and survival_CXCR3-B signaling	HV-OAC2	0.04	-4.96248	5.24864e-05	0.00171424
somaScan	NALP3 inflammasome activation in age-related macular degeneration (AMD)	HV-OAC2	-0.69	-2.93232	0.0074959	0.0440748
somaScan	Aberrant lipid trafficking and metabolism in age-related macular degeneration pathogenesis	HV-OAC2	-2.5	-3.18465	0.00470906	0.0320141
somaScan	Development_Positive regulation of STK3/4 (Hippo) pathway and negative regulation of YAP/TAZ function	HV-OAC2	-1.53	3.10858	0.00495372	0.0332114
somaScan	Neurogenesis_NGF/ TrkA MAPK-mediated signaling	HV-OAC2	-0.22	-4.09046	0.000485432	0.00674992
somaScan	Immune response_PD-1-induced metabolic changes in T cells	HV-OAC2	-0.06	-2.88917	0.0084593	0.0476758
somaScan	Glomerular injury in Lupus Nephritis	HV-OAC2	0.21	-2.93232	0.00752665	0.0442019
somaScan	Vascular endothelial cell damage in SLE	HV-OAC2	-0.51	-4.26742	0.000293363	0.00483999
somaScan	Immune response_IL-4-induced regulators of cell growth, survival, differentiation and metabolism	HV-OAC2	-0.75	3.9638	0.00063397	0.00799891
somaScan	Macrophage-induced immunosuppression in the tumor microenvironment	HV-OAC2	-0.4	8.9497	0.00277515	0.022372
shotgun proteomics	Cytoskeleton remodeling_CDC42 in cellular processes	HV-OAC2	-1.09	7.69527	0.00553658	0.035687
shotgun proteomics	Development_Angiotensin II/ AGTR1 signaling via p38, ERK and PI3K	HV-OAC2	-1.04	-5.51785	2.9976e-05	0.00126563
shotgun proteomics	Development_Angiotensin II/ AGTR1 signaling via RhoA and JNK	HV-OAC2	-0.86	-5.14083	3.35194e-05	0.00136855
shotgun proteomics	Transcription_HIF-1 targets	HV-OAC2	-0.31	10.2988	0.00133116	0.0133621
shotgun proteomics	Cell adhesion_Integrin-mediated cell adhesion and migration	HV-OAC2	-0.52	-6.17386	2.74561e-06	0.000324451
shotgun proteomics	Cytoskeleton remodeling_Fibronectin-binding integrins in cell motility	HV-OAC2	-0.3	-5.44206	1.66294e-05	0.000955369
shotgun proteomics	Chemotaxis_Lysophosphatidic acid signaling via GPCRs	HV-OAC2	-0.3	-3.28066	0.00414567	0.0296431
shotgun proteomics	Immune response_Classical complement pathway	HV-OAC2	-0.11	7.39645	0.00653527	0.0398616
shotgun proteomics	Development_The role of GDNF ligand family/ RET receptor in cell survival, growth and proliferation	HV-OAC2	-0.3	-3.28066	0.00414567	0.0296431
shotgun proteomics	Immune response_MIF - the neuroendocrine-macrophage connector	HV-OAC2	-0.38	2.88945	0.00903262	0.0495648
shotgun proteomics	Cytoskeleton remodeling_Regulation of actin cytoskeleton organization by the kinase effectors of Rho GTPases	HV-OAC2	-0.38	-6.4711	1.35226e-06	0.000209097
shotgun proteomics	Cell adhesion_Plasmin signaling	HV-OAC2	-0.71	12.5	0.000406952	0.00595075
shotgun proteomics	Apoptosis and survival_NGF/ TrkA PI3K-mediated signaling	HV-OAC2	-0.92	-3.63556	0.00138511	0.0137236
shotgun proteomics	Immune response_B cell antigen receptor (BCR) pathway	HV-OAC2	-0.13	-3.11407	0.00593591	0.0375614
shotgun proteomics	Cytoskeleton remodeling_Integrin outside-in signaling	HV-OAC2	-0.32	-5.01814	7.11878e-05	0.00199561
shotgun proteomics	Immune response_Lectin induced complement pathway	HV-OAC2	-0.11	7.39645	0.00653527	0.0398616
shotgun proteomics	Cell adhesion_Integrin inside-out signaling	HV-OAC2	-0.53	-6.30267	2.53296e-06	0.000313472
shotgun proteomics	Cytoskeleton remodeling_Regulation of actin cytoskeleton nucleation and polymerization by Rho GTPases	HV-OAC2	-0.83	12.5	0.000406952	0.00595075
shotgun proteomics	Cell adhesion_Endothelial cell contacts by non-junctional mechanisms	HV-OAC2	-0.4	11.7426	0.000610855	0.00780895
shotgun proteomics	Development_MAG-dependent inhibition of neurite outgrowth	HV-OAC2	-0.74	-3.4208	0.00234121	0.019947
shotgun proteomics	Immune response _CCR3 signaling in eosinophils	HV-OAC2	-0.95	12.8876	0.000330771	0.00519196
shotgun proteomics	Cell adhesion_Endothelial cell contacts by junctional mechanisms	HV-OAC2	0.18	-3.0365	0.00637709	0.039443
shotgun proteomics	Pentose phosphate pathway	HV-OAC2	-0.36	-4.67461	0.000163562	0.00340958
shotgun proteomics	Glycolysis and gluconeogenesis	HV-OAC2	-0.16	-5.6421	9.75296e-06	0.000708796
shotgun proteomics	Cytoskeleton remodeling_Keratin filaments	HV-OAC2	-0.83	16.2012	5.69585e-05	0.00174661
shotgun proteomics	Cytoskeleton remodeling_Neurofilaments	HV-OAC2	-0.76	4.1367	0.000415136	0.00600577
shotgun proteomics	Cell adhesion_Tight junctions	HV-OAC2	-0.8	-3.34445	0.00288665	0.023003
shotgun proteomics	Immune response_CD16 signaling in NK cells	HV-OAC2	-0.13	-3.11407	0.00593591	0.0375614
shotgun proteomics	Muscle contraction_GPCRs in the regulation of smooth muscle tone	HV-OAC2	-0.82	6.81657	0.0090316	0.0495648
shotgun proteomics	Cell adhesion_Histamine H1 receptor signaling in the interruption of cell barrier integrity	HV-OAC2	-0.34	11.7426	0.000610855	0.00780895
shotgun proteomics	Blood coagulation_GPCRs in platelet aggregation	HV-OAC2	-0.65	12.5	0.000406952	0.00595075
shotgun proteomics	Blood coagulation_GPIb-IX-V-dependent platelet activation	HV-OAC2	-0.34	16.2012	5.69585e-05	0.00174661
shotgun proteomics	Blood coagulation_GPVI-dependent platelet activation	HV-OAC2	-0.66	11.7426	0.000610855	0.00780895
shotgun proteomics	wtCFTR and deltaF508 traffic / Membrane expression (normal and CF)	HV-OAC2	-0.66	8.31065	0.00394133	0.028615
shotgun proteomics	Impaired inhibitory action of lipoxins on neutrophil migration in CF	HV-OAC2	-0.52	-6.17386	2.74561e-06	0.000324451
shotgun proteomics	Chemotaxis_Lipoxin inhibitory action on Formyl-Met-Leu-Phe-induced neutrophil chemotaxis	HV-OAC2	-0.6	12.8876	0.000330771	0.00519196
shotgun proteomics	Chemotaxis_Inhibitory action of lipoxins on IL-8- and Leukotriene B4-induced neutrophil migration	HV-OAC2	-0.55	15.7663	7.16688e-05	0.00199561
shotgun proteomics	Cell adhesion_Alpha-4 integrins in cell migration and adhesion	HV-OAC2	-1.09	7.69527	0.00553658	0.035687
shotgun proteomics	Immune response_Fc gamma R-mediated phagocytosis in macrophages	HV-OAC2	-0.99	13.6805	0.000216696	0.00394258
shotgun proteomics	Transport_Macropinocytosis regulation by growth factors	HV-OAC2	-0.89	13.6805	0.000216696	0.00394258
shotgun proteomics	EZH2 in Prostate Cancer	HV-OAC2	-2.92	-2.96772	0.0077983	0.0449795
shotgun proteomics	Blood coagulation_Blood coagulation	HV-OAC2	-1.04	9.61243	0.00193265	0.0173639
shotgun proteomics	E-cadherin signaling and its regulation in gastric cancer	HV-OAC2	-0.04	-5.18049	7.57721e-05	0.00205859
shotgun proteomics	Effect of H. pylori infection on gastric epithelial cells motility	HV-OAC2	0.05	-3.47551	0.00233049	0.0198673
shotgun proteomics	Stem cells_Pancreatic cancer stem cells in tumor metastasis	HV-OAC2	-0.4	-3.15541	0.00456666	0.0315735
shotgun proteomics	Activation of pro-oncogenic TGF-beta potential in gastric cancer	HV-OAC2	-1.3	-3.15699	0.00450584	0.0312912
shotgun proteomics	Airway smooth muscle contraction in asthma	HV-OAC2	-1.11	7.10355	0.00769314	0.0444965
shotgun proteomics	Immune response_IL-3 signaling via ERK and PI3K	HV-OAC2	-0.82	-5.23886	3.32718e-05	0.00136227
shotgun proteomics	Development_Regulation of endothelial progenitor cell differentiation from adult stem cells	HV-OAC2	-0.88	14.9142	0.000112513	0.00265052
shotgun proteomics	HIF-1 in gastric cancer	HV-OAC2	-0.11	-3.7111	0.00121755	0.0125865
shotgun proteomics	Transport_ACM3 signaling in lacrimal glands	HV-OAC2	-0.58	8.31065	0.00394133	0.028615
shotgun proteomics	Development_BMP7 in brown adipocyte differentiation	HV-OAC2	-1.95	8	0.00467773	0.0318557
shotgun proteomics	Role of stellate cells in progression of pancreatic cancer	HV-OAC2	-0.77	8.31065	0.00394133	0.028615
shotgun proteomics	Inhibition of remyelination in multiple sclerosis: regulation of cytoskeleton proteins	HV-OAC2	-1.18	-3.24116	0.00360602	0.0270081
shotgun proteomics	Metabolism in pancreatic cancer cells	HV-OAC2	-0.2	-4.28433	0.000457006	0.00647285
shotgun proteomics	Development_Keratinocyte differentiation	HV-OAC2	-1.25	4.20713	0.000338533	0.00528253
shotgun proteomics	Stem cells_FGF signaling in pancreatic and hepatic differentiation of embryonic stem cells	HV-OAC2	-0.63	3.54291	0.00179499	0.0166286
shotgun proteomics	Stem cells_Schema: FGF signaling in embryonic stem cell self-renewal and differentiation	HV-OAC2	-1.35	14.9142	0.000112513	0.00265052
shotgun proteomics	Development_Regulation of cytoskeleton proteins in oligodendrocyte differentiation and myelination	HV-OAC2	-1.17	-3.96938	0.000608134	0.00780895
shotgun proteomics	Induction of mucin secretion in airway goblet cells by purinergic receptors	HV-OAC2	-0.04	-3.33116	0.00290382	0.0231272
shotgun proteomics	Tissue factor signaling in lung cancer	HV-OAC2	-0.66	12.5048	0.000405906	0.00595075
shotgun proteomics	Role of Tissue factor-induced Thrombin signaling in cancerogenesis	HV-OAC2	-0.25	-5.00811	5.34061e-05	0.00173272
shotgun proteomics	Proteases and EGFR-induced mucin synthesis in normal and asthmatic epithelium	HV-OAC2	-0.66	11.7426	0.000610855	0.00780895
shotgun proteomics	CCR7 signaling pathways in dendritic cells in allergic contact dermatitis	HV-OAC2	-0.95	12.8876	0.000330771	0.00519196
shotgun proteomics	Calcium-dependent regulation of normal and asthmatic smooth muscle contraction	HV-OAC2	-1.11	7.10355	0.00769314	0.0444965
shotgun proteomics	Stem cells_Direct reprogramming of cardiac fibroblasts into cardiomyocytes	HV-OAC2	-1.46	-4.13356	0.000414647	0.00600577
shotgun proteomics	Fenofibrate in treatment of type 2 diabetes and metabolic syndrome X	HV-OAC2	-1.22	11.7471	0.000609374	0.00780895
shotgun proteomics	Immune response_LPS-induced platelet activation	HV-OAC2	-0.66	12.5048	0.000405906	0.00595075
shotgun proteomics	Role of platelets in allograft rejection	HV-OAC2	-0.66	12.5048	0.000405906	0.00595075
shotgun proteomics	ErbB2-induced breast cancer cell invasion	HV-OAC2	-0.98	14.9142	0.000112513	0.00265052
shotgun proteomics	Role of platelets in the initiation of in-stent restenosis	HV-OAC2	-0.66	12.5048	0.000405906	0.00595075
shotgun proteomics	Platelet activation as a result of endothelial dysfunction after stenting	HV-OAC2	-0.57	12.5	0.000406952	0.00595075
shotgun proteomics	High shear stress-induced platelet activation	HV-OAC2	-0.25	17.0888	3.56729e-05	0.00138268
shotgun proteomics	Blood coagulation_Platelet microparticle generation	HV-OAC2	-0.58	12.8876	0.000330771	0.00519196
shotgun proteomics	Inhibition of neutrophil migration by proresolving lipid mediators in COPD	HV-OAC2	0.19	8.62722	0.00331177	0.0253217
shotgun proteomics	Interaction of deficient alpha-MSH signaling with TNF-alpha in melanoma	HV-OAC2	-0.18	-3.21999	0.00380588	0.0280662
shotgun proteomics	Chemotaxis_CCL2-induced chemotaxis	HV-OAC2	-0.13	-3.11407	0.00593591	0.0375614
shotgun proteomics	Neurophysiological process_Activity-dependent synaptic AMPA receptor removal	HV-OAC2	-0.13	-3.11407	0.00593591	0.0375614
shotgun proteomics	Epithelial cell anoikis in COPD	HV-OAC2	0.18	9.61243	0.00193265	0.0173639
shotgun proteomics	Neurophysiological process_Dynein-dynactin motor complex in axonal transport in neurons	HV-OAC2	-0.76	4.1367	0.000415136	0.00600577
shotgun proteomics	Platelet activation during ADAM-TS13-deficient thrombotic microangiopathy development	HV-OAC2	-0.77	14.0858	0.000174657	0.00348237
shotgun proteomics	CHDI_Correlations from Replication data_Cytoskeleton and adhesion module	HV-OAC2	-0.38	13.6805	0.000216696	0.00394258
shotgun proteomics	Th2-cytokine-induced airway epithelium mucous metaplasia in COPD	HV-OAC2	-0.8	8.62722	0.00331177	0.0253217
shotgun proteomics	Role of cell adhesion in vaso-occlusion in Sickle cell disease	HV-OAC2	-0.26	-4.79043	0.000105475	0.00257267
shotgun proteomics	Eosinophil granule protein release in asthma	HV-OAC2	-1.37	12.8876	0.000330771	0.00519196
shotgun proteomics	Role of integrins in eosinophil degranulation in asthma	HV-OAC2	-0.91	14.0858	0.000174657	0.00348237
shotgun proteomics	Neutrophil-derived granule proteins and cytokines in asthma	HV-OAC2	-0.9	11.3728	0.000745282	0.00896745
shotgun proteomics	Production of reactive oxygen species and arachidonic acid metabolites by neutrophils in asthma	HV-OAC2	0.02	-3.578	0.00190117	0.0173639
shotgun proteomics	Eosinophil adhesion and transendothelial migration in asthma	HV-OAC2	-0.56	13.2811	0.0002681	0.00453648
shotgun proteomics	Transport_The role of AVP in regulation of Aquaporin 2 and renal water reabsorption	HV-OAC2	-1.45	-2.94465	0.00737415	0.0435882
shotgun proteomics	Immune response_iC3b-induced phagocytosis via alpha-M/beta-2 integrin	HV-OAC2	-0.77	11.7426	0.000610855	0.00780895
shotgun proteomics	NETosis in SLE	HV-OAC2	-1.2	9.61243	0.00193265	0.0173639
shotgun proteomics	Signal transduction_Soluble CXCL16 signaling	HV-OAC2	-1.5	9.27811	0.00231909	0.0198368
shotgun proteomics	Chemotaxis_CCL19- and CCL21-mediated chemotaxis	HV-OAC2	-0.49	8	0.00467773	0.0318557
shotgun proteomics	Role of IL-23/ T17 pathogenic axis in psoriasis	HV-OAC2	-0.43	10.6509	0.00110018	0.0116638
shotgun proteomics	Immune response_IL-6-induced acute-phase response in hepatocytes	HV-OAC2	-0.82	15.7663	7.16688e-05	0.00199561
transcriptomics	Transcription_Mechanism of activation of the transcription of Retinoid-target genes	HV-OAC3	-0.94	19.7452	8.8484e-06	0.000662544
transcriptomics	Apoptosis and survival_Caspase cascade	HV-OAC3	-0.2	3.65296	0.00193095	0.0173639
transcriptomics	Apoptosis and survival_Cytoplasmic/mitochondrial transport of proapoptotic proteins Bid, Bmf and Bim	HV-OAC3	-0.6	17.0016	3.73483e-05	0.00139912
transcriptomics	G-protein signaling_Ras family GTPases in kinase cascades	HV-OAC3	-0.52	3.42193	0.00240454	0.0202491
transcriptomics	G-protein signaling_RAC1 in cellular process	HV-OAC3	-0.18	4.43996	0.000161483	0.00338695
transcriptomics	G-protein signaling_Regulation of RAC1 activity	HV-OAC3	0.35	7.62981	0.00574114	0.0366158
transcriptomics	G-protein signaling_Rac2 regulation pathway	HV-OAC3	-0.79	3.97203	0.000690045	0.00847112
transcriptomics	G-protein signaling_Regulation of CDC42 activity	HV-OAC3	-0.03	4.10457	0.000596903	0.00779554
transcriptomics	Cytoskeleton remodeling_CDC42 in cellular processes	HV-OAC3	-0.34	3.81709	0.00118795	0.0123334
transcriptomics	G-protein signaling_Rap1B regulation pathway	HV-OAC3	-0.82	4.61484	9.77157e-05	0.00244037
transcriptomics	G-protein signaling_Rap2B regulation pathway	HV-OAC3	-0.37	4.53096	0.000170438	0.00348237
transcriptomics	Cytoskeleton remodeling_RalA regulation pathway	HV-OAC3	-0.74	3.69311	0.0019414	0.0174282
transcriptomics	Cytoskeleton remodeling_RalB regulation pathway	HV-OAC3	-0.23	3.20614	0.00380572	0.0280662
transcriptomics	G-protein signaling_N-RAS regulation pathway	HV-OAC3	-0.76	5.60628	1.20811e-05	0.000820553
transcriptomics	Transport_RAN regulation pathway	HV-OAC3	-0.96	21.1939	4.15081e-06	0.000443618
transcriptomics	Transport_RAB1A regulation pathway	HV-OAC3	-0.68	17.3333	3.13637e-05	0.00129878
transcriptomics	Transport_RAB5A regulation pathway	HV-OAC3	-0.78	16.0256	6.24904e-05	0.00188053
transcriptomics	G-protein signaling_Cross-talk between Ras-family GTPases	HV-OAC3	-0.2	4.68656	0.000231847	0.00411967
transcriptomics	Transcription_P53 signaling pathway	HV-OAC3	-0.46	4.54333	0.000146535	0.0031276
transcriptomics	Regulation of lipid metabolism_Regulation of lipid metabolism via LXR, NF-Y and SREBP	HV-OAC3	-0.66	5.74394	1.51571e-05	0.000918761
transcriptomics	Transcription_Hypoxia- and receptor-mediated HIF-1 activation	HV-OAC3	-0.01	3.5597	0.00169818	0.0159761
transcriptomics	Apoptosis and survival_FAS signaling cascades	HV-OAC3	-0.61	17.0016	3.73483e-05	0.00139912
transcriptomics	Apoptosis and survival_TNFR1 signaling pathway	HV-OAC3	-0.01	2.99912	0.00709759	0.0424743
transcriptomics	DNA damage_Role of Brca1 and Brca2 in DNA repair	HV-OAC3	-1.1	16.3478	5.27185e-05	0.00171424
transcriptomics	Apoptosis and survival_p53-dependent apoptosis	HV-OAC3	-0.37	2.99536	0.00556322	0.035827
transcriptomics	Immune response_TCR alpha/beta signaling pathway	HV-OAC3	0.21	6.98077	0.00823902	0.0466696
transcriptomics	Development_Angiotensin II/ AGTR1 signaling via p38, ERK and PI3K	HV-OAC3	-0.4	3.95374	0.000595594	0.00779554
transcriptomics	Development_Angiotensin signaling via STATs	HV-OAC3	-0.3	2.92095	0.00831643	0.0470164
transcriptomics	Development_FGFR signaling pathway	HV-OAC3	-0.39	3.11385	0.00483244	0.0325635
transcriptomics	Cytoskeleton remodeling_FAK signaling	HV-OAC3	-0.5	3.77626	0.00112589	0.0118671
transcriptomics	Cytoskeleton remodeling_Fibronectin-binding integrins in cell motility	HV-OAC3	-0.58	18.0064	2.20162e-05	0.00107028
transcriptomics	Chemotaxis_Lysophosphatidic acid signaling via GPCRs	HV-OAC3	-0.3	2.8837	0.00817197	0.0465073
transcriptomics	G-protein signaling_G-Protein alpha-12 signaling pathway	HV-OAC3	-0.26	4.67114	0.000104188	0.00256239
transcriptomics	Transcription_Transcription factor Tubby signaling pathways	HV-OAC3	-1.1	-4.31239	0.000186018	0.00362302
transcriptomics	Cell cycle_Role of APC in cell cycle regulation	HV-OAC3	-1.03	4.946	4.93698e-05	0.00165898
transcriptomics	Cell cycle_Nucleocytoplasmic transport of CDK/Cyclins	HV-OAC3	-0.8	18.3478	1.84036e-05	0.00100496
transcriptomics	Development_TGF-beta receptor signaling	HV-OAC3	-0.36	3.13143	0.00493449	0.033113
transcriptomics	Immune response_IL-6 signaling pathway via MEK/ERK and PI3K/AKT cascades	HV-OAC3	-0.55	14.7692	0.000121502	0.00276807
transcriptomics	Translation_Regulation of EIF4F activity	HV-OAC3	-0.5	5.85111	5.66939e-06	0.000535095
transcriptomics	Translation _Regulation of EIF2 activity	HV-OAC3	-0.79	17.6683	2.62977e-05	0.00117251
transcriptomics	Translation_Regulation of translation initiation	HV-OAC3	-0.81	19.0401	1.28003e-05	0.000824439
transcriptomics	Development_NOTCH1-mediated pathway for NF-KB activity modulation	HV-OAC3	-0.46	3.6724	0.00119121	0.0123497
transcriptomics	Development_WNT signaling pathway. Part 1. Degradation of beta-catenin in the absence WNT signaling	HV-OAC3	-0.66	3.3351	0.0023759	0.0201245
transcriptomics	Development_WNT signaling pathway. Part 2	HV-OAC3	-0.34	-3.58848	0.00134614	0.0134661
transcriptomics	Immune response_MIF - the neuroendocrine-macrophage connector	HV-OAC3	-0.7	18.6923	1.53601e-05	0.000918761
transcriptomics	Immune response_MIF-JAB1 signaling	HV-OAC3	-0.67	6.17811	1.05794e-06	0.00017474
transcriptomics	DNA damage_NHEJ mechanisms of DSBs repair	HV-OAC3	-1.39	4.93136	4.03865e-05	0.00149749
transcriptomics	DNA damage_Brca1 as a transcription regulator	HV-OAC3	-1.31	3.22201	0.00450356	0.0312902
transcriptomics	Signal transduction_JNK pathway	HV-OAC3	-0.37	3.3327	0.00284944	0.0227814
transcriptomics	Neurophysiological process_Ephrin-B receptors in dendritic spine morphogenesis and synaptogenesis	HV-OAC3	-2.7	-3.67512	0.00116532	0.0121681
transcriptomics	Development_HGF signaling pathway	HV-OAC3	-0.47	4.33025	0.000333206	0.00522454
transcriptomics	Cytoskeleton remodeling_Role of PKA in cytoskeleton reorganisation	HV-OAC3	-0.62	3.46658	0.00207687	0.0183398
transcriptomics	Cell cycle_Regulation of G1/S transition (part 1)	HV-OAC3	-0.72	13.2708	0.000269567	0.00454016
transcriptomics	Development_Angiotensin signaling via beta-Arrestin	HV-OAC3	-0.54	3.18895	0.0053868	0.035048
transcriptomics	Signal transduction_Calcium signaling	HV-OAC3	-0.21	4.29579	0.000361678	0.00558659
transcriptomics	Development_Hedgehog and PTH signaling pathways in bone and cartilage development	HV-OAC3	-0.71	-3.09802	0.00509766	0.0338176
transcriptomics	Signal transduction_AKT signaling	HV-OAC3	0.12	3.00048	0.00638136	0.0394526
transcriptomics	Regulation of lipid metabolism_Regulation of fatty acid synthesis: NLTP and EHHADH	HV-OAC3	-0.62	5.41374	8.6773e-06	0.000662544
transcriptomics	Chemotaxis_CXCR4 signaling pathway	HV-OAC3	0.17	3.72237	0.00122207	0.0125978
transcriptomics	Immune response_ICOS signaling pathway in T-helper cell	HV-OAC3	-0.26	7.19391	0.00731514	0.0433982
transcriptomics	Development_Thrombopoietin-regulated cell processes	HV-OAC3	-0.74	3.36982	0.00296454	0.0235077
transcriptomics	Regulation of lipid metabolism_PPAR regulation of lipid metabolism	HV-OAC3	-1.07	5.25739	1.44866e-05	0.00090436
transcriptomics	Apoptosis and survival_Role of IAP-proteins in apoptosis	HV-OAC3	-0.55	3.82714	0.00066951	0.00828904
transcriptomics	Development_Neurotrophin family signaling	HV-OAC3	-0.36	3.71069	0.00110177	0.0116722
transcriptomics	Cell adhesion_Plasmin signaling	HV-OAC3	-1.26	-3.93947	0.000486217	0.00674992
transcriptomics	G-protein signaling_G-Protein alpha-s signaling cascades	HV-OAC3	-0.67	14.7692	0.000121502	0.00276807
transcriptomics	Development_NCAM1-mediated neurite outgrowth, synapse assembly and neuronal survival	HV-OAC3	-0.66	-4.4063	0.000141847	0.00306865
transcriptomics	Cell cycle_Role of 14-3-3 proteins in cell cycle regulation	HV-OAC3	-1.03	7.85256	0.00507487	0.0337435
transcriptomics	DNA damage_Role of SUMO in p53 regulation	HV-OAC3	-0.95	13.5641	0.000230553	0.00411148
transcriptomics	DNA damage_Role of NFBD1 in DNA damage response	HV-OAC3	-0.85	4.45466	0.000182331	0.00357168
transcriptomics	DNA damage_DNA-damage-induced responses	HV-OAC3	-1.1	6.15012	2.83597e-06	0.000329766
transcriptomics	Apoptosis and survival_NGF/ TrkA PI3K-mediated signaling	HV-OAC3	-0.66	4.18597	0.00056077	0.00744832
transcriptomics	Immune response_B cell antigen receptor (BCR) pathway	HV-OAC3	-0.65	9.25641	0.00234673	0.0199588
transcriptomics	Signal transduction_Cyclic AMP signaling	HV-OAC3	-0.23	3.386	0.00205415	0.0182278
transcriptomics	Apoptosis and survival_BAD phosphorylation	HV-OAC3	-0.95	14.4631	0.000142929	0.00306865
transcriptomics	Proteolysis_Role of Parkin in the Ubiquitin-Proteasomal Pathway	HV-OAC3	-1.09	12.9808	0.000314707	0.00507687
transcriptomics	Cytoskeleton remodeling_Integrin outside-in signaling	HV-OAC3	-1.11	2.9873	0.00735057	0.0435489
transcriptomics	Transcription_Role of heterochromatin protein 1 (HP1) family in transcriptional silencing	HV-OAC3	-1.29	3.54678	0.00183939	0.0169427
transcriptomics	Transcription_Assembly of RNA Polymerase II preinitiation complex on TATA-less promoters	HV-OAC3	-0.89	18.3478	1.84036e-05	0.00100496
transcriptomics	Signal transduction_PKA signaling	HV-OAC3	-0.89	3.58924	0.00121838	0.0125865
transcriptomics	Cell adhesion_PLAU signaling	HV-OAC3	-0.7	3.1482	0.00536427	0.034964
transcriptomics	Signal transduction_mTORC1 upstream signaling	HV-OAC3	-0.92	-3.50418	0.00160058	0.0152686
transcriptomics	Proteolysis_Putative ubiquitin pathway	HV-OAC3	-0.8	13.5641	0.000230553	0.00411148
transcriptomics	Development_PIP3 signaling in cardiac myocytes	HV-OAC3	-0.25	4.60148	0.000117295	0.0027322
transcriptomics	Development_EGFR signaling via small GTPases	HV-OAC3	-0.13	4.20455	0.000349475	0.00541537
transcriptomics	Cell cycle_Role of SCF complex in cell cycle regulation	HV-OAC3	-0.89	4.03593	0.000370842	0.00568585
transcriptomics	Cell cycle_Transition and termination of DNA replication	HV-OAC3	-0.88	9.01442	0.00267857	0.0218848
transcriptomics	Cell cycle_Spindle assembly and chromosome separation	HV-OAC3	-0.77	19.0401	1.28003e-05	0.000824439
transcriptomics	Immune response_Immunological synapse formation	HV-OAC3	-0.4	15.391	8.74024e-05	0.00228488
transcriptomics	Cytoskeleton remodeling_Regulation of actin cytoskeleton nucleation and polymerization by Rho GTPases	HV-OAC3	-0.3	3.7262	0.00113265	0.0119211
transcriptomics	Cell adhesion_ECM remodeling	HV-OAC3	-0.82	-4.37677	0.00028356	0.00472366
transcriptomics	Translation_Insulin regulation of translation	HV-OAC3	-0.95	6.22902	3.23191e-06	0.000364153
transcriptomics	Regulation of lipid metabolism_Insulin signaling: generic cascades	HV-OAC3	-1.03	4.81287	6.65565e-05	0.00194648
transcriptomics	Regulation of lipid metabolism_Insulin regulation of glycogen metabolism	HV-OAC3	-0.88	3.65794	0.00133716	0.0133971
transcriptomics	Regulation of lipid metabolism_Insulin regulation of fatty acid metabolism	HV-OAC3	-0.79	14.7692	0.000121502	0.00276807
transcriptomics	Development_EPO-induced MAPK pathway	HV-OAC3	-0.05	3.86615	0.00113106	0.011913
transcriptomics	Development_EPO-induced PI3K/AKT pathway and Ca(2+) influx	HV-OAC3	-0.25	3.08093	0.00558429	0.0359149
transcriptomics	Cell adhesion_Cell-matrix glycoconjugates	HV-OAC3	-0.75	-4.50621	0.000177299	0.00350141
transcriptomics	Histidine-glutamate-glutamine metabolism	HV-OAC3	-1.34	4.62729	8.81512e-05	0.00228505
transcriptomics	Leucine, isoleucine and valine metabolism	HV-OAC3	-1.33	5.41521	8.88862e-06	0.000662544
transcriptomics	Leucine, isoleucine and valine metabolism.p.2	HV-OAC3	-1.31	20.4631	6.07907e-06	0.000542082
transcriptomics	L-Lysine metabolism	HV-OAC3	-1.19	4.43383	0.000170676	0.00348237
transcriptomics	L-Methionine metabolism	HV-OAC3	-1.68	3.52755	0.001468	0.014388
transcriptomics	Pentose phosphate pathway	HV-OAC3	-1.63	4.94713	3.37134e-05	0.00136878
transcriptomics	Propionate metabolism p.1	HV-OAC3	-1.58	14.4631	0.000142929	0.00306865
transcriptomics	Propionate metabolism p.2	HV-OAC3	-0.72	19.7452	8.8484e-06	0.000662544
transcriptomics	Medium-chain saturated fatty acids synthesis	HV-OAC3	-1.59	14.7692	0.000121502	0.00276807
transcriptomics	Peroxysomal straight-chain fatty acid beta-oxidation	HV-OAC3	-1.22	4.16852	0.00027406	0.00460515
transcriptomics	Cholesterol Biosynthesis	HV-OAC3	-1.12	5.66743	1.77491e-05	0.000996075
transcriptomics	Triacylglycerol metabolism p.1	HV-OAC3	-0.56	5.32611	1.18725e-05	0.000810169
transcriptomics	Androstenedione and testosterone biosynthesis and metabolism p.1	HV-OAC3	-0.9	10.7756	0.00102845	0.0111415
transcriptomics	Estrogen biosynthesis	HV-OAC3	-0.98	-3.33837	0.00236306	0.0200625
transcriptomics	Estradiol metabolism	HV-OAC3	-0.58	11.0401	0.000891638	0.0101967
transcriptomics	Phospholipid metabolism p.3	HV-OAC3	-13.82	-2.91336	0.00738054	0.0436082
transcriptomics	Phosphatidylinositol metabolism	HV-OAC3	-0.95	3.20706	0.0033268	0.0254099
transcriptomics	Gamma-aminobutyrate (GABA) biosynthesis and metabolism	HV-OAC3	-0.71	5.44173	7.52075e-06	0.000615932
transcriptomics	Serotonin - melatonin biosynthesis and metabolism	HV-OAC3	-0.47	12.4103	0.000426982	0.0061205
transcriptomics	dATP/dITP metabolism	HV-OAC3	-1.32	4.89588	6.28915e-05	0.00188118
transcriptomics	IMP biosynthesis	HV-OAC3	-0.8	18.6923	1.53601e-05	0.000918761
transcriptomics	CTP/UTP metabolism	HV-OAC3	-1.13	19.0401	1.28003e-05	0.000824439
transcriptomics	TTP metabolism	HV-OAC3	-1.06	9.01442	0.00267857	0.0218848
transcriptomics	ATP/ITP metabolism	HV-OAC3	-1.38	18.6923	1.53601e-05	0.000918761
transcriptomics	dCTP/dUTP metabolism	HV-OAC3	-1.11	12.6939	0.000366848	0.00563651
transcriptomics	Ascorbate metabolism	HV-OAC3	-1.76	4.19831	0.000389425	0.00587789
transcriptomics	Riboflavin metabolism	HV-OAC3	-1.27	3.06895	0.00463847	0.0318557
transcriptomics	Ubiquinone metabolism	HV-OAC3	-0.89	19.0401	1.28003e-05	0.000824439
transcriptomics	dGTP metabolism	HV-OAC3	-1.01	6.08263	4.91617e-06	0.000491288
transcriptomics	Prostaglandin 2 biosynthesis and metabolism	HV-OAC3	-0.95	4.63167	7.07753e-05	0.00199561
transcriptomics	Arachidonic acid production	HV-OAC3	-0.98	-3.19629	0.00378739	0.0279724
transcriptomics	n-6 Polyunsaturated fatty acid biosynthesis	HV-OAC3	-0.89	5.17981	2.48837e-05	0.00115554
transcriptomics	n-3 Polyunsaturated fatty acid biosynthesis	HV-OAC3	-0.97	5.59588	5.80016e-06	0.000540204
transcriptomics	Lacto-series GSL Metabolism	HV-OAC3	-0.54	-4.71108	7.04364e-05	0.00199561
transcriptomics	Fatty Acid Omega Oxidation	HV-OAC3	-2.36	3.09575	0.00514714	0.0340837
transcriptomics	N-Glycan biosynthesis p1	HV-OAC3	-1.04	14.7692	0.000121502	0.00276807
transcriptomics	Glycogen metabolism	HV-OAC3	0.01	2.92359	0.00758806	0.0444965
transcriptomics	Oxidative phosphorylation	HV-OAC3	-0.95	20.4631	6.07907e-06	0.000542082
transcriptomics	Vitamin E (alfa-tocopherol) metabolism	HV-OAC3	-0.74	4.50978	0.000104994	0.00256917
transcriptomics	Cell adhesion_Tight junctions	HV-OAC3	-0.07	-3.68557	0.0016094	0.0152793
transcriptomics	Immune response_Antigen presentation by MHC class II	HV-OAC3	-0.9	15.7067	7.39605e-05	0.00202451
transcriptomics	Cell adhesion_Role of tetraspanins in the integrin-mediated cell adhesion	HV-OAC3	-0.7	13.2708	0.000269567	0.00454016
transcriptomics	Immune response_Antigen presentation by MHC class I, classical pathway	HV-OAC3	-0.71	19.0401	1.28003e-05	0.000824439
transcriptomics	Development_Slit-Robo signaling	HV-OAC3	-0.69	12.9808	0.000314707	0.00507687
transcriptomics	Cell adhesion_Cadherin-mediated cell adhesion	HV-OAC3	-0.43	4.10584	0.000453983	0.00644399
transcriptomics	Translation_Non-genomic (rapid) action of Androgen Receptor	HV-OAC3	-2.13	-5.01084	2.56577e-05	0.00117251
transcriptomics	Immune response_Antiviral actions of Interferons	HV-OAC3	-0.47	6.38726	9.04564e-07	0.000158251
transcriptomics	Immune response_NF-AT signaling and leukocyte interactions	HV-OAC3	-1.82	-3.0365	0.00763445	0.0444965
transcriptomics	Transport_Rab-9 regulation pathway	HV-OAC3	-0.82	17.0016	3.73483e-05	0.00139912
transcriptomics	Development_CNTF receptor signaling	HV-OAC3	-0.23	3.61782	0.00205736	0.018234
transcriptomics	Development_Flt3 signaling	HV-OAC3	-0.48	3.94622	0.000801771	0.00943226
transcriptomics	Development_Growth hormone signaling via PI3K/AKT and MAPK cascades	HV-OAC3	-0.6	7.85256	0.00507487	0.0337435
transcriptomics	Regulation of CFTR activity (normal and CF)	HV-OAC3	-0.86	5.37242	1.45826e-05	0.000905804
transcriptomics	Neurophysiological process _Visual perception	HV-OAC3	-0.7	15.391	8.74024e-05	0.00228488
transcriptomics	Benzo[a]pyrene metabolism	HV-OAC3	-1.04	-3.39206	0.00251503	0.0208653
transcriptomics	Trichloroethylene metabolism/Rodent version	HV-OAC3	-0.87	17.0016	3.73483e-05	0.00139912
transcriptomics	1-Naphthylamine and 1-Nitronaphtalene metabolism	HV-OAC3	-0.72	14.1603	0.000167879	0.00346117
transcriptomics	Linoleic acid metabolism	HV-OAC3	-0.65	-5.65219	5.85444e-06	0.000540204
transcriptomics	Development_Role of CDK5 in neuronal development	HV-OAC3	-0.86	6.06211	3.38297e-06	0.000375355
transcriptomics	Aminoacyl-tRNA biosynthesis in mitochondrion	HV-OAC3	-1.89	4.89223	8.04777e-05	0.00216619
transcriptomics	Aminoacyl-tRNA biosynthesis in cytoplasm	HV-OAC3	-1.11	21.1939	4.15081e-06	0.000443618
transcriptomics	Dibromoethane metabolism	HV-OAC3	-0.84	-3.02025	0.00537686	0.0350147
transcriptomics	Acetaminophen metabolism	HV-OAC3	-0.63	-4.46171	0.000168848	0.0034713
transcriptomics	Selenoamino acid metabolism	HV-OAC3	-2.45	5.48413	9.39194e-06	0.000692954
transcriptomics	Butanoate metabolism	HV-OAC3	-1.43	17.6683	2.62977e-05	0.00117251
transcriptomics	2-Naphthylamine and 2-Nitronaphtalene metabolism	HV-OAC3	-0.67	-3.07114	0.00601894	0.0379545
transcriptomics	Neurophysiological process_Glutamic acid regulation of Dopamine D1A receptor signaling	HV-OAC3	-1.48	3.25913	0.00318691	0.024814
transcriptomics	Anandamide biosynthesis and metabolism	HV-OAC3	-1	16.0256	6.24904e-05	0.00188053
transcriptomics	Development_Beta-adrenergic receptor-induced regulation of ERK	HV-OAC3	-0.01	3.51097	0.00149892	0.0146122
transcriptomics	Apoptosis and survival_Beta-2 adrenergic receptor anti-apoptotic action	HV-OAC3	-0.43	3.62142	0.00115234	0.0120934
transcriptomics	Development_Mu-type opioid receptor signaling	HV-OAC3	-0.32	4.97606	3.12997e-05	0.00129878
transcriptomics	Apoptosis and survival_Apoptotic Activin A signaling	HV-OAC3	-0.96	3.20084	0.00341926	0.0260204
transcriptomics	Cytoskeleton remodeling_Role of Activin A in cytoskeleton remodeling	HV-OAC3	-0.65	6.0699	1.50714e-06	0.000225838
transcriptomics	Cell cycle_ESR1 regulation of G1/S transition	HV-OAC3	-0.58	12.1298	0.000496222	0.00679501
transcriptomics	Regulation of degradation of deltaF508-CFTR in CF	HV-OAC3	-0.56	16.3478	5.27185e-05	0.00171424
transcriptomics	Transport_Clathrin-coated vesicle cycle	HV-OAC3	-0.99	17.6683	2.62977e-05	0.00117251
transcriptomics	Signal transduction_mTORC2 upstream signaling	HV-OAC3	-0.96	18.3478	1.84036e-05	0.00100496
transcriptomics	Oxidative stress_NOX and DUOX families of NADPH oxidases	HV-OAC3	-0.72	3.02143	0.00579916	0.0369049
transcriptomics	Transport_ACM3 signaling in salivary glands	HV-OAC3	-0.76	12.1298	0.000496222	0.00679501
transcriptomics	Regulation of lipid metabolism_Stimulation of Arachidonic acid production by ACM receptors	HV-OAC3	-0.2	3.13237	0.00486744	0.0327837
transcriptomics	Protein folding and maturation_Bradykinin / Kallidin maturation	HV-OAC3	-0.94	-4.13358	0.000438304	0.0062581
transcriptomics	Muscle contraction_Role of kappa-type opioid receptor in heart	HV-OAC3	-0.33	-3.7576	0.000778964	0.00922007
transcriptomics	wtCFTR and deltaF508-CFTR traffic / Generic schema (normal and CF)	HV-OAC3	-0.83	17.3333	3.13637e-05	0.00129878
transcriptomics	wtCFTR traffic / ER-to-Golgi (normal)	HV-OAC3	-0.89	16.6731	4.44068e-05	0.00155109
transcriptomics	DeltaF508-CFTR traffic / ER-to-Golgi in CF	HV-OAC3	-0.89	16.6731	4.44068e-05	0.00155109
transcriptomics	wtCFTR and deltaF508 traffic / Membrane expression (normal and CF)	HV-OAC3	-0.92	3.12047	0.0042018	0.02985
transcriptomics	wtCFTR traffic / Sorting endosome formation (normal)	HV-OAC3	-0.79	15.391	8.74024e-05	0.00228488
transcriptomics	DeltaF508-CFTR traffic / Sorting endosome formation in CF	HV-OAC3	-0.8	15.391	8.74024e-05	0.00228488
transcriptomics	Regulation of degradation of wtCFTR	HV-OAC3	-0.57	5.76477	3.16385e-06	0.000361218
transcriptomics	Signal transduction_Amino acid-dependent mTORC1 activation	HV-OAC3	-0.57	3.93699	0.00078924	0.00931349
transcriptomics	CFTR folding and maturation (normal and CF)	HV-OAC3	-0.85	10.5144	0.00118446	0.0123089
transcriptomics	Renal secretion of organic electrolytes / Rodent version	HV-OAC3	-0.76	-4.04752	0.000597551	0.00779554
transcriptomics	Renal secretion of drugs / Rodent version	HV-OAC3	-0.51	-5.57105	1.49134e-05	0.000918503
transcriptomics	Renal secretion of inorganic electrolytes	HV-OAC3	-0.9	-4.51476	0.000149672	0.00318519
transcriptomics	NRF2 regulation of oxidative stress response	HV-OAC3	-0.43	3.88544	0.000616063	0.00783419
transcriptomics	Apoptosis and survival_Inhibition of ROS-induced apoptosis by 17beta-estradiol	HV-OAC3	-0.2	3.06726	0.00501837	0.0335365
transcriptomics	Cell adhesion_Alpha-4 integrins in cell migration and adhesion	HV-OAC3	-0.82	17.6683	2.62977e-05	0.00117251
transcriptomics	SCAP/SREBP Transcriptional Control of Cholesterol and FA Biosynthesis	HV-OAC3	-0.86	3.39234	0.00239278	0.0201735
transcriptomics	Development_Osteopontin signaling in osteoclasts	HV-OAC3	-0.69	8.54006	0.00347413	0.0262592
transcriptomics	Impaired NO signaling in CF airways	HV-OAC3	-1.17	-5.63574	4.39094e-06	0.000465856
transcriptomics	Mechanisms of deltaF508 CFTR activation by S-nitrosoglutathione	HV-OAC3	-0.54	2.88312	0.00739026	0.0436302
transcriptomics	Cholesterol and Sphingolipid transport / Recycling to plasma membrane in lung (normal and CF)	HV-OAC3	-0.79	4.36701	0.000216727	0.00394258
transcriptomics	Cholesterol and Sphingolipid transport / Distribution to the intracellular membrane compartments (normal and CF)	HV-OAC3	-0.93	3.43353	0.00312944	0.024521
transcriptomics	CFTR translational fidelity (class I mutations)	HV-OAC3	-0.87	18.3478	1.84036e-05	0.00100496
transcriptomics	Apoptosis and survival_HTR1A signaling	HV-OAC3	-0.2	2.90884	0.00882309	0.0491355
transcriptomics	Possible pathway of TGF-beta 1-dependent inhibition of CFTR expression	HV-OAC3	-0.29	2.86409	0.00781949	0.0450672
transcriptomics	Translation_(L)-selenoaminoacids incorporation in proteins during translation	HV-OAC3	-0.87	19.7452	8.8484e-06	0.000662544
transcriptomics	Gamma-Secretase regulation of neuronal cell development and function	HV-OAC3	-0.45	3.97582	0.000508149	0.00688988
transcriptomics	Gamma-secretase regulation of mammary cell development	HV-OAC3	-0.42	3.12261	0.00454992	0.031507
transcriptomics	Development_Regulation of epithelial-to-mesenchymal transition (EMT)	HV-OAC3	-1.15	-5.23621	1.65249e-05	0.000953131
transcriptomics	Development_HGF-dependent inhibition of TGF-beta-induced EMT	HV-OAC3	-0.88	3.88654	0.00063864	0.00805085
transcriptomics	Development_MicroRNA-dependent regulation of EMT	HV-OAC3	-1.55	-3.28228	0.0029785	0.0235763
transcriptomics	Hypoxia-induced EMT in cancer and fibrosis	HV-OAC3	-1.39	-3.50339	0.00152782	0.0148338
transcriptomics	Transport_Macropinocytosis regulation by growth factors	HV-OAC3	-0.9	3.62088	0.00206609	0.0182779
transcriptomics	Transport_Macropinocytosis	HV-OAC3	-0.85	12.1298	0.000496222	0.00679501
transcriptomics	Neurophysiological process_Long-term depression in cerebellum	HV-OAC3	-1.75	-4.36088	0.000149238	0.00318061
transcriptomics	Immune response_CCR5 signaling in macrophages and T lymphocytes	HV-OAC3	0	3.0855	0.00566018	0.0363386
transcriptomics	Apoptosis and survival_Ceramides signaling pathway	HV-OAC3	-0.77	3.43578	0.00221256	0.0192457
transcriptomics	HIV-1 signaling via CCR5 in macrophages and T lymphocytes	HV-OAC3	-0.47	4.21673	0.000294806	0.00485278
transcriptomics	DNA damage_Nucleotide excision repair	HV-OAC3	-1.1	18.0064	2.20162e-05	0.00107028
transcriptomics	Neurophysiological process_Netrin-1 in regulation of axon guidance	HV-OAC3	-0.91	19.391	1.06506e-05	0.000737176
transcriptomics	Regulation of lipid metabolism_FXR-dependent negative-feedback regulation of bile acids concentration	HV-OAC3	-0.99	15.7067	7.39605e-05	0.00202451
transcriptomics	Transcription_FXR-regulated cholesterol and bile acids cellular transport	HV-OAC3	-0.69	-4.03602	0.000557819	0.00743844
transcriptomics	Apoptosis and survival_Endoplasmic reticulum stress response pathway	HV-OAC3	-0.49	17.0016	3.73483e-05	0.00139912
transcriptomics	Bone metastases in Prostate Cancer	HV-OAC3	-1.1	16.6731	4.44068e-05	0.00155109
transcriptomics	Cell cycle progression in Prostate Cancer	HV-OAC3	-1.46	-4.97641	2.97738e-05	0.00126539
transcriptomics	Recurrent gene fusions in Prostate Cancer	HV-OAC3	-0.31	15.7067	7.39605e-05	0.00202451
transcriptomics	Blood coagulation_Blood coagulation	HV-OAC3	-1.01	-5.72034	7.94332e-06	0.000637592
transcriptomics	Stem cells_Aberrant Hedgehog signaling in medulloblastoma stem cells	HV-OAC3	-0.5	-2.98005	0.00651492	0.0398616
transcriptomics	E-cadherin signaling and its regulation in gastric cancer	HV-OAC3	-0.91	-3.7431	0.000879454	0.010097
transcriptomics	Effect of H. pylori infection on gastric epithelial cells motility	HV-OAC3	-0.43	6.63169	8.11908e-07	0.000151296
transcriptomics	Effect of H. pylori infection on apoptosis in gastric epithelial cells	HV-OAC3	-0.77	13.2708	0.000269567	0.00454016
transcriptomics	Effect of H. pylori infection on gastric epithelial cell proliferation	HV-OAC3	-0.49	11.3077	0.000771866	0.00915096
transcriptomics	HCV-dependent transcription regulation leading to HCC	HV-OAC3	-0.91	15.0785	0.00010313	0.00254498
transcriptomics	Stem cells_Aberrant Wnt signaling in medulloblastoma stem cells	HV-OAC3	-0.48	-2.88611	0.00730635	0.0433815
transcriptomics	HCV-mediated liver damage and predisposition to HCC via cell stress	HV-OAC3	-0.76	19.391	1.06506e-05	0.000737176
transcriptomics	Development_Gastrin in cell growth and proliferation	HV-OAC3	-0.27	2.98525	0.0061716	0.0387491
transcriptomics	Immune response_Gastrin in inflammatory response	HV-OAC3	-0.37	3.2308	0.00409542	0.0293815
transcriptomics	Stem cells_Response to hypoxia in glioblastoma stem cells	HV-OAC3	-0.86	3.43879	0.00190289	0.0173639
transcriptomics	Stem cells_Cytotoxic effect of temozolomide on glioblastoma cells	HV-OAC3	-1.26	4.20866	0.000231103	0.00411148
transcriptomics	Autophagy_Autophagy	HV-OAC3	-0.55	4.02698	0.000750576	0.00902368
transcriptomics	Apoptosis and survival_Granzyme B signaling	HV-OAC3	-0.19	3.25017	0.0042478	0.0300155
transcriptomics	Hedgehog signaling in gastric cancer	HV-OAC3	-0.45	-4.8366	4.31239e-05	0.00155109
transcriptomics	WNT signaling in gastric cancer	HV-OAC3	-0.8	-3.60204	0.00116486	0.0121681
transcriptomics	Stem cells_Putative pathways of telomerase regulation in glioblastoma stem cells	HV-OAC3	-0.86	13.8606	0.000196885	0.00377537
transcriptomics	WNT signaling in HCC	HV-OAC3	-0.58	-5.44819	1.28189e-05	0.000824439
transcriptomics	HBV regulation of DNA repair and apoptosis leading to HCC	HV-OAC3	-1.15	3.23559	0.003129	0.024521
transcriptomics	HBV-dependent transcription regulation leading to HCC	HV-OAC3	-1.05	4.18358	0.000303133	0.00494505
transcriptomics	Activation of pro-oncogenic TGF-beta potential in gastric cancer	HV-OAC3	-0.34	4.17564	0.000248046	0.00432296
transcriptomics	Anti-apoptotic action of Gastrin in pancreatic cancer	HV-OAC3	-0.36	3.44503	0.00284808	0.0227814
transcriptomics	HCV-dependent regulation of RNA polymerases leading to HCC	HV-OAC3	-0.88	18.0064	2.20162e-05	0.00107028
transcriptomics	Neurophysiological process_Sweet taste signaling	HV-OAC3	-0.25	-3.83455	0.00129463	0.0131867
transcriptomics	Neurophysiological process_Olfactory transduction	HV-OAC3	-0.89	14.4631	0.000142929	0.00306865
transcriptomics	p53 signaling in Prostate Cancer	HV-OAC3	-0.46	4.46193	0.000160783	0.00337922
transcriptomics	Activation of Ca2+-dependent neuronal cell death in Huntington's disease	HV-OAC3	-0.38	4.20821	0.00022739	0.0040905
transcriptomics	Deregulation of Ca2+-dependent neuronal cell survival in Huntington's disease	HV-OAC3	-0.74	4.41056	0.000135685	0.0030388
transcriptomics	Neurophysiological process_Bitter taste signaling	HV-OAC3	-0.67	-4.06903	0.000521648	0.00704661
transcriptomics	Immune responses in asthma (schema)	HV-OAC3	-0.94	-4.33499	0.000185651	0.00362302
transcriptomics	Activation of TGF-beta signaling in pancreatic cancer	HV-OAC3	-0.32	3.12615	0.00552244	0.035687
transcriptomics	DNA damage_Mismatch repair	HV-OAC3	-0.89	7.0696	5.22383e-07	0.00010883
transcriptomics	Microsatellite instability in gastric cancer	HV-OAC3	-0.91	19.7452	8.8484e-06	0.000662544
transcriptomics	KLF6 and regulation of KLF6 alternative splicing in HCC	HV-OAC3	-0.83	3.92839	0.000600355	0.00780895
transcriptomics	Stem cells_Schema: Adult neurogenesis in the Subventricular Zone	HV-OAC3	-0.62	9.25641	0.00234673	0.0199588
transcriptomics	CREB1-dependent transcription deregulation in Huntington's Disease	HV-OAC3	-0.86	19.0401	1.28003e-05	0.000824439
transcriptomics	Dual role of p53 in transcription deregulation in Huntington's Disease	HV-OAC3	-1.41	4.76416	5.23141e-05	0.00171424
transcriptomics	Stem cells_Oligodendrocyte differentiation (general schema)	HV-OAC3	-0.71	-6.09957	2.40347e-06	0.000306442
transcriptomics	Hedgehog signaling in prostate cancer	HV-OAC3	-0.03	-4.16278	0.000544744	0.00727744
transcriptomics	Regulation of angiogenesis in prostate cancer	HV-OAC3	-2.27	-3.20851	0.00378182	0.0279597
transcriptomics	Development_TGF-beta-induction of EMT via ROS	HV-OAC3	-0.72	16.6731	4.44068e-05	0.00155109
transcriptomics	HSP70 and HSP40-dependent folding in Huntington's disease	HV-OAC3	-0.72	17.0016	3.73483e-05	0.00139912
transcriptomics	Ubiquitin-proteasome system in Huntington's disease	HV-OAC3	-0.59	19.0401	1.28003e-05	0.000824439
transcriptomics	Development_Regulation of lung epithelial progenitor cell differentiation	HV-OAC3	-0.48	-4.50581	0.000112887	0.00265503
transcriptomics	Immune response_IL-3 signaling via ERK and PI3K	HV-OAC3	-0.65	2.96337	0.00735852	0.0435489
transcriptomics	Immune response_IL-5 signaling via JAK/STAT	HV-OAC3	-3.45	-2.8021	0.00914601	0.0499764
transcriptomics	Reproduction_Progesterone-mediated oocyte maturation	HV-OAC3	-1.36	4.29105	0.000244206	0.0042817
transcriptomics	Development_Regulation of endothelial progenitor cell differentiation from adult stem cells	HV-OAC3	-1.67	-3.38063	0.00343355	0.0261084
transcriptomics	Apoptosis and survival_NO synthesis and signaling	HV-OAC3	-3.58	-3.24163	0.00352229	0.0265267
transcriptomics	Apoptosis and survival_NO signaling in survival	HV-OAC3	-0.81	-4.88784	3.70378e-05	0.00139912
transcriptomics	Neuropeptide signaling in pancreatic cancer	HV-OAC3	-1.11	-3.52028	0.00158034	0.0151729
transcriptomics	Development_BMP7 in brown adipocyte differentiation	HV-OAC3	-3.04	3.4035	0.00216973	0.018964
transcriptomics	Stem cells_Early embryonal hypaxial myogenesis	HV-OAC3	-0.71	-5.44998	9.10902e-06	0.000675508
transcriptomics	Stem cells_Embryonal epaxial myogenesis	HV-OAC3	-0.97	15.391	8.74024e-05	0.00228488
transcriptomics	Development_Differentiation of white adipocytes	HV-OAC3	-0.69	15.0785	0.00010313	0.00254498
transcriptomics	Tumor-stroma interactions in pancreatic cancer	HV-OAC3	-0.46	-4.02096	0.000475843	0.00665677
transcriptomics	Mechanism of gemcitabine action in pancreatic cancer	HV-OAC3	-1.03	6.25703	2.09307e-06	0.000284325
transcriptomics	Notch signaling in oligodendrocyte precursor cell differentiation in multiple sclerosis	HV-OAC3	-0.42	4.64667	9.92081e-05	0.00246494
transcriptomics	Inhibition of apoptosis in pancreatic cancer	HV-OAC3	0	7.41026	0.00648531	0.0397738
transcriptomics	Stem cells_WNT and Notch signaling in early cardiac myogenesis	HV-OAC3	-0.44	-4.03528	0.000373635	0.00570027
transcriptomics	SHH signaling in oligodendrocyte precursor cells differentiation in multiple sclerosis	HV-OAC3	-0.3	-5.60743	1.00824e-05	0.000721908
transcriptomics	Inhibition of oligodendrocyte precursor cells differentiation by Wnt signaling in multiple sclerosis	HV-OAC3	-0.88	16.3478	5.27185e-05	0.00171424
transcriptomics	Immune response_IL-13 signaling via JAK-STAT	HV-OAC3	-1.83	-5.57634	8.02747e-06	0.000637592
transcriptomics	Stem cells_WNT/Beta-catenin and NOTCH in induction of osteogenesis	HV-OAC3	-0.74	11.5785	0.000667178	0.00826721
transcriptomics	Stem cells_NOTCH in inhibition of WNT/Beta-catenin-induced osteogenesis	HV-OAC3	-0.62	-3.77441	0.000771503	0.00915096
transcriptomics	Development_Oligodendrocyte differentiation from adult stem cells	HV-OAC3	-0.76	-6.15708	2.20799e-06	0.000290109
transcriptomics	Inhibition of remyelination in multiple sclerosis: regulation of cytoskeleton proteins	HV-OAC3	-0.78	4.538	0.0001644	0.00341853
transcriptomics	Stem cells_Schema: Osteogenic and adipogenic differentiation of mesenchymal stem cells	HV-OAC3	-0.95	-2.95398	0.00641858	0.0395649
transcriptomics	Stem cells_Schema: Embryonal myogenesis	HV-OAC3	-0.5	15.391	8.74024e-05	0.00228488
transcriptomics	Metabolism in pancreatic cancer cells	HV-OAC3	-0.81	3.02343	0.00563867	0.0362166
transcriptomics	Development_Hedgehog signaling	HV-OAC3	-1.07	18.6923	1.53601e-05	0.000918761
transcriptomics	Intercellular relations in asthma (general schema)	HV-OAC3	-1.05	-4.99356	4.63443e-05	0.00158125
transcriptomics	Stem cells_Schema: Adult neuron differentiation in the Subventricular and Subgranular Zones	HV-OAC3	-0.63	15.7067	7.39605e-05	0.00202451
transcriptomics	Cell cycle_Influence of Ras and Rho proteins on G1/S Transition	HV-OAC3	-0.06	4.36922	0.000289657	0.00479517
transcriptomics	Axonal degeneration in multiple sclerosis	HV-OAC3	-0.9	19.0401	1.28003e-05	0.000824439
transcriptomics	Development_Retinoic acid and retinoic acid receptors in regulation of oligodendrocyte differentiation	HV-OAC3	-0.33	-2.93294	0.00655453	0.0399623
transcriptomics	Stem cells_NODAL signaling in early mesendoderm formation	HV-OAC3	-1.04	9.25641	0.00234673	0.0199588
transcriptomics	Role of ER stress in obesity and type 2 diabetes	HV-OAC3	-0.37	4.72554	8.60883e-05	0.00228338
transcriptomics	Regulation of metabolism_Role of Adiponectin in regulation of metabolism	HV-OAC3	-0.09	3.20698	0.00370297	0.0275561
transcriptomics	Development_Adiponectin signaling	HV-OAC3	-0.49	3.12884	0.00519275	0.0343388
transcriptomics	Stem cells_Trophectoderm differentiation	HV-OAC3	-1.1	-4.57485	0.00013525	0.00303373
transcriptomics	Development_Role of CNTF and LIF in regulation of oligodendrocyte development	HV-OAC3	-0.56	3.98628	0.000620957	0.00788263
transcriptomics	Stem cells_FGF2 signaling during embryonic stem cell differentiation	HV-OAC3	-0.53	-4.2296	0.000218849	0.00397621
transcriptomics	Role of CNTF and LIF in regulation of oligodendrocyte development in multiple sclerosis	HV-OAC3	-0.51	3.41983	0.00222421	0.0193239
transcriptomics	Retinoic acid regulation of oligodendrocyte differentiation in multiple sclerosis	HV-OAC3	-0.66	-3.77407	0.000867499	0.00999928
transcriptomics	Development_Growth factors in regulation of oligodendrocyte precursor cell proliferation	HV-OAC3	-4.06	-3.30199	0.00322816	0.024998
transcriptomics	Stem cells_FGF signaling in pancreatic and hepatic differentiation of embryonic stem cells	HV-OAC3	-0.7	-4.68694	0.000132927	0.00300482
transcriptomics	Stem cells_Schema: FGF signaling in embryonic stem cell self-renewal and differentiation	HV-OAC3	-0.79	18.3478	1.84036e-05	0.00100496
transcriptomics	Development_Regulation of telomere length and cellular immortalization	HV-OAC3	-0.79	15.391	8.74024e-05	0.00228488
transcriptomics	DNA damage_Inhibition of telomerase activity and cellular senescence	HV-OAC3	-0.66	5.20681	1.44971e-05	0.00090436
transcriptomics	Stem cells_TGF-beta family mediated differentiation of embryonic stem cells	HV-OAC3	-0.94	-3.68912	0.0015183	0.0147615
transcriptomics	CD8+ Tc1 cells in allergic contact dermatitis	HV-OAC3	-0.18	2.82315	0.00890793	0.0494186
transcriptomics	Inhibition of remyelination in multiple sclerosis: role of cell-cell and ECM-cell interactions	HV-OAC3	-6.19	-2.89497	0.00775544	0.0447746
transcriptomics	IL-6 signaling in multiple myeloma	HV-OAC3	-0.25	3.30439	0.00366473	0.0273444
transcriptomics	Deregulation of canonical WNT signaling in major depressive disorder	HV-OAC3	-0.48	-5.20007	1.62829e-05	0.00095049
transcriptomics	Expression targets of Tissue factor signaling in cancer	HV-OAC3	-0.96	12.1298	0.000496222	0.00679501
transcriptomics	Proteases and EGFR-induced mucin synthesis in normal and asthmatic epithelium	HV-OAC3	-2.84	-3.19241	0.00505814	0.0337093
transcriptomics	Putative pathways for stimulation of fat cell differentiation by Bisphenol A	HV-OAC3	0.03	2.98184	0.0072734	0.0432742
transcriptomics	Role of neurotrophins in activation of p53 in major depressive disorder	HV-OAC3	-0.56	3.91588	0.000524431	0.00707762
transcriptomics	Possible role of neonatal nicotine exposure in development of postnatal obesity	HV-OAC3	-1.45	17.0016	3.73483e-05	0.00139912
transcriptomics	Role of Ghrelin in activation eating behavior in obesity	HV-OAC3	-0.56	4.48156	0.000136945	0.00304996
transcriptomics	Role of Diethylhexyl Phthalate and Tributyltin in fat cell differentiation	HV-OAC3	-0.61	11.5785	0.000667178	0.00826721
transcriptomics	Influence of low doses of Arsenite on Glucose stimulated Insulin secretion in pancreatic cells	HV-OAC3	-0.32	3.47089	0.00196198	0.0175816
transcriptomics	Influence of low doses of Arsenite on glucose uptake in adipocytes	HV-OAC3	-1.06	8.77564	0.0030528	0.0240371
transcriptomics	Muscle contraction_Oxytocin signaling in uterus and mammary gland	HV-OAC3	-0.19	7.41026	0.00648531	0.0397738
transcriptomics	Development_Oxytocin receptor signaling	HV-OAC3	-0.66	-3.28585	0.00275647	0.0223703
transcriptomics	Role of prenatal nicotine exposure in apoptosis and proliferation of pancreatic beta cells	HV-OAC3	-0.56	-2.99949	0.00619049	0.0388505
transcriptomics	Role of proinflammatory cytokines in activation of p53 in major depressive disorder	HV-OAC3	-3.58	-3.32622	0.00328876	0.0253217
transcriptomics	Populations of skin dendritic cells involved in contact hypersensitivity	HV-OAC3	-1.14	3.70272	0.000911344	0.0102765
transcriptomics	Stem cells_Stimulation of differentiation of mouse embryonic fibroblasts into adipocytes by extracellular factors	HV-OAC3	-0.81	3.07853	0.00489772	0.0329198
transcriptomics	Amitraz-induced inhibition of Insulin secretion	HV-OAC3	-1.22	-4.14908	0.000267069	0.00453648
transcriptomics	Influence of multiple myeloma cells on bone marrow stromal cells	HV-OAC3	-1.93	-3.82425	0.000677916	0.00835752
transcriptomics	Stem cells_Schema: Histone H3 demethylases in stem cells	HV-OAC3	-0.22	3.25376	0.00304363	0.0240169
transcriptomics	Role of osteoblasts in bone lesions formation in multiple myeloma	HV-OAC3	-0.92	8.54006	0.00347413	0.0262592
transcriptomics	K-RAS signaling in lung cancer	HV-OAC3	-0.49	3.20144	0.00364738	0.0272569
transcriptomics	Putative pathways of activation of classical complement system in major depressive disorder	HV-OAC3	-0.37	2.93694	0.0064449	0.0396354
transcriptomics	Glucagon-induced glucose upregulation in type 2 diabetes in liver	HV-OAC3	-1.68	3.623	0.00128435	0.0131095
transcriptomics	Putative pathways of MHC class I-dependent postsynaptic long-term depression in major depressive disorder	HV-OAC3	-0.81	16.3478	5.27185e-05	0.00171424
transcriptomics	Asthma-specific pathways of airway smooth muscle cell proliferation	HV-OAC3	-0.74	5.07563	2.19872e-05	0.00107028
transcriptomics	Role of GITR in skin sensitization	HV-OAC3	-4.5	7.19391	0.00731514	0.0433982
transcriptomics	Influence of smoking on activation of EGFR signaling in lung cancer cells	HV-OAC3	-0.38	3.32395	0.00293227	0.0233026
transcriptomics	Insulin-dependent stimulation of SREBP-1 in type 2 diabetes in liver	HV-OAC3	-0.49	11.3077	0.000771866	0.00915096
transcriptomics	Stem cells_Auditory hair cell differentiation in embryogenesis	HV-OAC3	-0.93	-2.79842	0.00907414	0.0497145
transcriptomics	Role of IFN-beta in activation of T cell apoptosis in multiple sclerosis	HV-OAC3	-0.34	7.41026	0.00648531	0.0397738
transcriptomics	Cigarette smoke-induced oxidative stress and apoptosis in airway epithelial cells	HV-OAC3	-0.76	18.6923	1.53601e-05	0.000918761
transcriptomics	Role of IFN-beta in inhibition of Th1 cell differentiation in multiple sclerosis	HV-OAC3	-0.21	11.5785	0.000667178	0.00826721
transcriptomics	Cigarette smoke-mediated regulation of NRF2-antioxidant pathway in airway epithelial cells	HV-OAC3	-0.72	5.50742	6.2842e-06	0.000550246
transcriptomics	Role of DNA methylation in progression of multiple myeloma	HV-OAC3	-0.53	9.75	0.00179323	0.0166286
transcriptomics	Role of histone modificators in progression of multiple myeloma	HV-OAC3	-0.5	2.95129	0.00625697	0.0391046
transcriptomics	Mechanisms of hapten presentation to T cells in allergic contact dermatitis	HV-OAC3	-0.96	13.5641	0.000230553	0.00411148
transcriptomics	Cigarette smoke components TCDD and Benzo[a]pyrene and receptor AHR signaling in lung epithelial cells	HV-OAC3	-1.54	3.11798	0.00417825	0.029761
transcriptomics	Development_Inhibition of angiogenesis by PEDF	HV-OAC3	-0.52	3.03	0.00522367	0.0344574
transcriptomics	Role of IL-17-producing T cells in allergic contact dermatitis	HV-OAC3	-0.92	4.33141	0.000161726	0.00338715
transcriptomics	Role of fibroblasts in the sensitization phase of allergic contact dermatitis	HV-OAC3	-2.75	9.5016	0.00205293	0.0182278
transcriptomics	Neuroprotective action of lithium	HV-OAC3	-1.38	-3.11562	0.00430271	0.0302692
transcriptomics	Role of XBP1 protein in multiple myeloma	HV-OAC3	-0.8	16.6731	4.44068e-05	0.00155109
transcriptomics	Regulatory T cells in human allergic contact dermatitis	HV-OAC3	-1.22	11.3077	0.000771866	0.00915096
transcriptomics	Inhibition of TGF-beta signaling in lung cancer	HV-OAC3	-0.98	5.01098	2.4755e-05	0.00115554
transcriptomics	Stem cells_Histone acetylation in embryonic stem cells	HV-OAC3	-0.84	5.11055	1.90851e-05	0.00103124
transcriptomics	Nicotine signaling in GABAergic neurons	HV-OAC3	-1.28	12.6939	0.000366848	0.00563651
transcriptomics	Nicotine signaling in cholinergic neurons	HV-OAC3	-1.57	-4.52255	9.56301e-05	0.00241317
transcriptomics	Nicotine signaling in dopaminergic neurons, Pt. 1 - cell body	HV-OAC3	-1.02	12.4103	0.000426982	0.0061205
transcriptomics	Nicotine metabolism in liver	HV-OAC3	-1.45	12.6939	0.000366848	0.00563651
transcriptomics	Serotonin modulation of dopamine release in nicotine addiction	HV-OAC3	-0.85	15.7067	7.39605e-05	0.00202451
transcriptomics	Nicotine signaling (general schema)	HV-OAC3	-0.97	13.8606	0.000196885	0.00377537
transcriptomics	Rho-dependent regulation of normal and asthmatic smooth muscle contraction	HV-OAC3	-1.08	-3.1744	0.00354485	0.0266413
transcriptomics	Calcium-dependent regulation of normal and asthmatic smooth muscle contraction	HV-OAC3	-0.69	-3.95237	0.000485049	0.00674992
transcriptomics	Desensitization of Beta-2 adrenergic receptor signaling and reduction of relaxation	HV-OAC3	-0.13	3.34646	0.00271126	0.0220821
transcriptomics	Anti-apoptotic pathways in endoplasmic reticulum stress response in multiple myeloma	HV-OAC3	-0.71	17.6683	2.62977e-05	0.00117251
transcriptomics	Rb proteins signaling in multiple myeloma	HV-OAC3	-0.8	2.96945	0.00602357	0.0379673
transcriptomics	Role of activation of WNT signaling in the progression of lung cancer	HV-OAC3	-1.02	-6.39137	8.28018e-07	0.000152206
transcriptomics	Nicotine / nAChR alpha-7 signaling in NSCLC	HV-OAC3	-2.21	3.11879	0.00446052	0.0310804
transcriptomics	Role of mevalonate pathway in multiple myeloma	HV-OAC3	-0.94	13.5641	0.000230553	0.00411148
transcriptomics	Glucose-excited neurons of ventromedial nucleus (rodent model)	HV-OAC3	-0.98	11.5785	0.000667178	0.00826721
transcriptomics	Glucose-excited neurons of arcuate nucleus (rodent model)	HV-OAC3	-2.39	-3.84245	0.000964559	0.0107408
transcriptomics	Glucose-inhibited neurons of ventromedial and arcuate nuclei (rodent model)	HV-OAC3	-1.36	-5.20181	2.61208e-05	0.00117251
transcriptomics	Environmental factors-induced inflammatory signaling in normal and asthmatic airway epithelium	HV-OAC3	-2.32	-4.81238	4.29937e-05	0.00155109
transcriptomics	Stem cells_Direct reprogramming of cardiac fibroblasts into cardiomyocytes	HV-OAC3	-0.95	-5.39894	9.51961e-06	0.000695314
transcriptomics	Immune response_HMGB1 release from the cell	HV-OAC3	-0.06	3.34052	0.00369014	0.0275104
transcriptomics	G protein-coupled receptors signaling in lung cancer	HV-OAC3	-3.13	-3.54731	0.00176104	0.0164503
transcriptomics	Resolution of inflammation in healing myocardial infarction	HV-OAC3	-2.17	-3.00721	0.00643276	0.0396187
transcriptomics	Fibroblast/ myofibroblast proliferation in asthmatic airways	HV-OAC3	-3.66	-3.83158	0.000728038	0.00886268
transcriptomics	Transport_HDL-mediated reverse cholesterol transport	HV-OAC3	-3.39	3.68529	0.00127279	0.0130098
transcriptomics	Stem cells_SDF-1 axis in endothelial progenitor cell recruitment in healing myocardial infarction	HV-OAC3	-0.43	4.11068	0.00041526	0.00600577
transcriptomics	Immune response_Antigen presentation by MHC class I: cross-presentation	HV-OAC3	-0.6	17.6683	2.62977e-05	0.00117251
transcriptomics	LRRK2 in neurons in Parkinson's disease	HV-OAC3	-1.01	4.45658	0.000191475	0.00371078
transcriptomics	LRRK2 in neuronal apoptosis in Parkinson's disease	HV-OAC3	-0.98	12.1298	0.000496222	0.00679501
transcriptomics	LRRK2 and immune function in Parkinson's disease	HV-OAC3	-0.02	4.253	0.000230848	0.00411148
transcriptomics	TGF-beta-induced fibroblast/ myofibroblast migration and extracellular matrix production in asthmatic airways	HV-OAC3	-1.28	-3.93373	0.000531973	0.00714936
transcriptomics	IL-1 beta- and Endothelin-1-induced fibroblast/ myofibroblast migration and extracellular matrix production in asthmatic airways	HV-OAC3	-3.93	-4.24364	0.000283079	0.00472366
transcriptomics	Inhibition of WNT5A-dependent non-canonical pathway in colorectal cancer	HV-OAC3	-2.5	3.00871	0.00555339	0.0357795
transcriptomics	Immune response_LPS-induced platelet activation	HV-OAC3	18.42	-2.98695	0.00633948	0.0393871
transcriptomics	Mechanism of Pioglitazone/ Metformin and Rosiglitazone/ Metformin cooperative action in Diabetes mellitus, Type 2	HV-OAC3	-0.81	19.391	1.06506e-05	0.000737176
transcriptomics	Signal transduction_mTORC1 downstream signaling	HV-OAC3	-0.82	14.1603	0.000167879	0.00346117
transcriptomics	Role of alpha-V/ beta-6 integrin in colorectal cancer	HV-OAC3	-1.66	-3.70214	0.00126332	0.0129465
transcriptomics	Stem cells_Generation of pancreatic beta-cells from induced pluripotent stem cells	HV-OAC3	-0.46	11.5785	0.000667178	0.00826721
transcriptomics	Stem cells_Generation of pancreatic beta-cells from embryonic stem cells (early stages)	HV-OAC3	-0.75	14.4631	0.000142929	0.00306865
transcriptomics	Stem cells_Generation of pancreatic beta-cells from embryonic stem cells (late stages)	HV-OAC3	-0.51	13.8606	0.000196885	0.00377537
transcriptomics	Role of platelets in allograft rejection	HV-OAC3	-0.94	-4.71793	0.000103564	0.00255136
transcriptomics	Brca1 and Brca2 in breast cancer	HV-OAC3	-0.94	17.0016	3.73483e-05	0.00139912
transcriptomics	FGF2 signaling in melanoma	HV-OAC3	-4.96	-5.08023	2.37715e-05	0.00112547
transcriptomics	Immune response_T cell subsets: secreted signals	HV-OAC3	-1.79	7.62981	0.00574114	0.0366158
transcriptomics	Endothelin-1- and TNF-alpha-induced inflammatory response in asthmatic airway fibroblasts	HV-OAC3	-2.12	-3.2266	0.00335609	0.0256201
transcriptomics	Upregulation of IL-8 expression in colorectal cancer	HV-OAC3	-1.16	9.5016	0.00205293	0.0182278
transcriptomics	Prolactin/ ERK signaling in breast cancer	HV-OAC3	-0.42	3.32769	0.00273304	0.022205
transcriptomics	Atorvastatin in treatment of type 2 diabetes and metabolic syndrome X	HV-OAC3	-1.22	4.24774	0.000233039	0.00412573
transcriptomics	Stem cells_Role of Ceramide 1-phosphate, Sphingosine 1-phosphate and Complement cascade in hematopoietic stem cell homing	HV-OAC3	-0.31	3.39182	0.00241319	0.0203102
transcriptomics	Development_SDF-1 signaling in hematopoietic stem cell homing	HV-OAC3	-0.16	3.87972	0.00088477	0.0101501
transcriptomics	NMDA-independent presynaptic long-term potentiation in Huntington's disease	HV-OAC3	-0.77	-5.4604	2.50845e-05	0.00115794
transcriptomics	Role of platelets in the initiation of in-stent restenosis	HV-OAC3	-0.97	12.6939	0.000366848	0.00563651
transcriptomics	Platelet activation as a result of endothelial dysfunction after stenting	HV-OAC3	-1.01	-5.2682	1.26923e-05	0.000824439
transcriptomics	High shear stress-induced platelet activation	HV-OAC3	-1.55	-3.40412	0.00247987	0.0206798
transcriptomics	Blood coagulation_Platelet microparticle generation	HV-OAC3	-0.96	-5.47282	7.06566e-06	0.000593638
transcriptomics	WNT signaling in proliferative-type melanoma cells	HV-OAC3	-0.69	-4.88772	4.45005e-05	0.00155109
transcriptomics	Mitogenic action of Estradiol / ESR1 (nuclear) in breast cancer	HV-OAC3	-1.57	3.92708	0.000599406	0.00780678
transcriptomics	Canonical Notch signaling pathway in colorectal cancer	HV-OAC3	-0.87	-3.26228	0.00297796	0.0235763
transcriptomics	Hedgehog signaling in breast cancer	HV-OAC3	-0.39	-5.14787	3.02149e-05	0.00126563
transcriptomics	Development_Transcriptional regulation of megakaryopoiesis	HV-OAC3	62.24	-2.95512	0.00685613	0.041333
transcriptomics	IGF family, invasion and metastasis in colorectal cancer	HV-OAC3	-4.94	-2.8939	0.00725775	0.0432023
transcriptomics	MicroRNAs in melanoma	HV-OAC3	-0.89	-2.98747	0.00577305	0.036771
transcriptomics	Neutrophil resistance to apoptosis in COPD and proresolving impact of lipid mediators	HV-OAC3	-0.13	8.30769	0.00394775	0.0286187
transcriptomics	Defective efferocytosis in COPD	HV-OAC3	-1.64	3.76514	0.00098639	0.0108528
transcriptomics	Upregulation of MITF in melanoma	HV-OAC3	-1.99	-3.0172	0.00597938	0.0377706
transcriptomics	Microsatellite instability in colorectal cancer	HV-OAC3	-0.58	19.0401	1.28003e-05	0.000824439
transcriptomics	Role of microRNAs in cell proliferation in colorectal cancer	HV-OAC3	-0.38	4.94253	3.61881e-05	0.00139152
transcriptomics	Chemotaxis_CCL2-induced chemotaxis	HV-OAC3	-0.33	4.39593	0.000458453	0.00647897
transcriptomics	Regulation of intrinsic membrane properties and excitability of striatopallidal medium spiny neurons in Huntington's disease	HV-OAC3	-2.68	-3.3089	0.00250962	0.0208484
transcriptomics	Regulation of intrinsic membrane properties and excitability of cortical pyramidal neurons	HV-OAC3	-1.31	-3.81245	0.000804244	0.00943226
transcriptomics	Neurophysiological process_Constitutive and activity-dependent synaptic AMPA receptor delivery	HV-OAC3	-0.99	-2.98017	0.00581739	0.036998
transcriptomics	Neurophysiological process_Activity-dependent synaptic AMPA receptor removal	HV-OAC3	-0.74	3.56579	0.00158045	0.0151729
transcriptomics	Leptin signaling in colorectal cancer	HV-OAC3	0.04	3.00179	0.00722599	0.043098
transcriptomics	Epithelial cell apoptosis in COPD	HV-OAC3	-0.74	5.72338	6.48405e-06	0.000560986
transcriptomics	Neurophysiological process_Constitutive and regulated NMDA receptor trafficking	HV-OAC3	-1.37	3.93505	0.000968779	0.0107408
transcriptomics	Dysregulation of direct glucose-induced inhibition of Glucagon secretion from alpha-cells in type 2 diabetes	HV-OAC3	-0.84	-5.55724	1.31788e-05	0.00083284
transcriptomics	Dysregulation of Adiponectin secretion from adipocytes in obesity, type 2 diabetes and metabolic syndrome X	HV-OAC3	-0.21	3.67839	0.00138084	0.0137
transcriptomics	Inhibition of LKB1 / AMPK signaling in breast cancer	HV-OAC3	-0.57	3.25338	0.00315085	0.0246155
transcriptomics	Dysregulation of indirect glucose-induced inhibition of Glucagon secretion from alpha-cells in type 2 diabetes	HV-OAC3	-1.22	-5.76019	4.93485e-06	0.000491288
transcriptomics	SHH signaling in colorectal cancer	HV-OAC3	-0.91	-4.82337	4.793e-05	0.00162772
transcriptomics	Attenuation of IFN type I signaling in melanoma cells	HV-OAC3	-0.35	14.1603	0.000167879	0.00346117
transcriptomics	Oxidative stress_Role of Sirtuin1 and PGC1-alpha in activation of antioxidant defense system	HV-OAC3	-0.75	6.29071	1.863e-06	0.0002629
transcriptomics	Signal transduction_PTMs in BAFF-induced non-canonical NF-kB signaling	HV-OAC3	-0.23	3.23309	0.00426802	0.0300875
transcriptomics	Inhibition of Ephrin receptors in colorectal cancer	HV-OAC3	-1.18	-5.94363	4.5433e-06	0.000471692
transcriptomics	Oxidative stress in adipocyte dysfunction in type 2 diabetes and metabolic syndrome X	HV-OAC3	-0.37	3.57355	0.00139833	0.0138264
transcriptomics	CHDI_Correlations from Discovery data_Causal network	HV-OAC3	-4.35	-3.5753	0.00130077	0.01324
transcriptomics	CHDI_Correlations from Replication data_Causal network (positive correlations)	HV-OAC3	-0.51	5.15319	2.4618e-05	0.00115554
transcriptomics	CHDI_Correlations from Replication data_Causal network (negative correlations)	HV-OAC3	-0.81	-4.63507	8.32747e-05	0.002225
transcriptomics	A shift in alveolar macrophage phenotype in COPD	HV-OAC3	-0.89	14.1603	0.000167879	0.00346117
transcriptomics	Signal transduction_PTMs in BAFF-induced signaling	HV-OAC3	-0.55	4.1783	0.000297647	0.00488295
transcriptomics	Signal transduction_PTMs (ubiquitination and phosphorylation) in TNF-alpha-induced NF-kB signaling	HV-OAC3	-0.22	3.23681	0.00405944	0.0291955
transcriptomics	Apoptosis and survival_TNF-alpha-induced Caspase-8 signaling	HV-OAC3	-0.77	4.11182	0.00061273	0.00781584
transcriptomics	A shift from oxidative to glycolytic muscle fiber phenotype in quadriceps muscles in COPD	HV-OAC3	-0.48	5.44344	9.83688e-06	0.000711339
transcriptomics	Th2-cytokine-induced airway epithelium mucous metaplasia in COPD	HV-OAC3	-3.46	8.54006	0.00347413	0.0262592
transcriptomics	Apoptosis and survival_TNF-alpha-induced ROS-dependent Caspase-3 signaling	HV-OAC3	-0.67	16.0256	6.24904e-05	0.00188053
transcriptomics	Regulation of proinflammatory cytokine production by Th2 cells in asthma	HV-OAC3	-0.43	3.1853	0.00351865	0.0265209
transcriptomics	T regulatory cells in asthma	HV-OAC3	-0.11	2.84977	0.00902188	0.0495648
transcriptomics	Antioxidant effects of statins in COPD	HV-OAC3	-0.67	6.52369	6.30791e-07	0.000125596
transcriptomics	Statin action on the PI3K/ Akt pathway in COPD	HV-OAC3	-0.61	3.32253	0.00285248	0.0227931
transcriptomics	Defective macrophage-mediated bacterial phagocytosis in COPD	HV-OAC3	-0.75	9.75	0.00179323	0.0166286
transcriptomics	Impaired macrophage phagocytic function in asthma	HV-OAC3	-0.59	5.68605	1.01648e-05	0.000724243
transcriptomics	Role of type 2 innate lymphoid cells in asthma	HV-OAC3	-10.13	-3.15178	0.00423472	0.0299744
transcriptomics	Th2 cytokine-induced alternative activation of alveolar macrophages in asthma	HV-OAC3	-1.35	16.3478	5.27185e-05	0.00171424
transcriptomics	Arachidonic acid metabolites production in alveolar macrophages in asthma	HV-OAC3	-1.84	8.07853	0.00447929	0.0311663
transcriptomics	Main chemotherapy drugs and their action in SCLC cells	HV-OAC3	-0.38	4.61517	0.000119779	0.00276788
transcriptomics	Proinflammatory cytokine release from eosinophils in asthma	HV-OAC3	-1.28	-3.77333	0.00105778	0.0113569
transcriptomics	NF-kB-, AP-1- and MAPKs-mediated proinflammatory cytokine production by eosinophils in asthma	HV-OAC3	-1.06	-4.3021	0.000221145	0.00400791
transcriptomics	Eosinophil-derived cytokines in airway remodeling in asthma	HV-OAC3	-1.7	8.77564	0.0030528	0.0240371
transcriptomics	Immune response_TLR ligands	HV-OAC3	-0.61	16.6731	4.44068e-05	0.00155109
transcriptomics	HGF receptor (Met) and MSP receptor (RON) signaling pathways in SCLC	HV-OAC3	-0.22	10.2564	0.0013621	0.0135883
transcriptomics	Eosinophil survival in asthma	HV-OAC3	-1.61	-5.58919	2.73126e-05	0.00120177
transcriptomics	Transcription_Mechanism of repression of the transcription of Retinoid-target genes in the absence of lignad	HV-OAC3	-1.44	16.6731	4.44068e-05	0.00155109
transcriptomics	Eosinophil granule protein release in asthma	HV-OAC3	-1.15	-5.68576	6.95733e-06	0.000587934
transcriptomics	Eosinophil adhesion and transendothelial migration in asthma	HV-OAC3	-5.61	-3.57455	0.00155805	0.0150374
transcriptomics	Breast cancer (general schema)	HV-OAC3	-1.19	-3.92812	0.000663683	0.00826721
transcriptomics	Colorectal cancer (general schema)	HV-OAC3	-0.89	-4.88547	4.55624e-05	0.00155824
transcriptomics	Eosinophil chemotaxis in asthma	HV-OAC3	-4.19	10.0016	0.00156404	0.0150552
transcriptomics	Transcription_Role of the non-genomic action of Retinoic acid and phosphorylation of Retinoic acid receptors in the initiation of transcription	HV-OAC3	-0.68	13.8606	0.000196885	0.00377537
transcriptomics	Transcription_N-CoR/ SMRT complex-mediated epigenetic gene silencing	HV-OAC3	-0.81	12.1298	0.000496222	0.00679501
transcriptomics	Regulation of GSK3 beta in bipolar disorder	HV-OAC3	-1.9	-3.13041	0.00488816	0.032878
transcriptomics	Immune response_Inhibitory PD-1 signaling in T cells	HV-OAC3	-0.6	4.89806	4.80982e-05	0.00162962
transcriptomics	TLRs-mediated IFN-alpha production by plasmacytoid dendritic cells in SLE	HV-OAC3	-0.07	3.78525	0.00071665	0.00873868
transcriptomics	Aberrant production of IL-2 and IL-17 in SLE T cells	HV-OAC3	-0.47	11.8526	0.00057582	0.0075838
transcriptomics	Hyaluronic acid/ CD44 signaling in cancer	HV-OAC3	-0.08	3.12563	0.00417198	0.029761
transcriptomics	Cytoskeleton remodeling_Hyaluronic acid/ CD44 signaling pathways	HV-OAC3	-0.85	3.07871	0.00468983	0.0319133
transcriptomics	Nociception_Expression and role of Nociceptin in immune system	HV-OAC3	-1.08	-3.74481	0.00123411	0.0127089
transcriptomics	Nociception_Nociceptin receptor signaling	HV-OAC3	-0.8	-4.5284	9.39499e-05	0.00237489
transcriptomics	Nociception_Pro-nociceptive action of Nociceptin in spinal cord at low doses	HV-OAC3	-0.75	13.8606	0.000196885	0.00377537
transcriptomics	Chemotaxis_CXCR3-A signaling	HV-OAC3	-0.06	4.00297	0.000608953	0.00780895
transcriptomics	Apoptosis and survival_CXCR3-B signaling	HV-OAC3	-0.2	3.27235	0.00327537	0.0253217
transcriptomics	Altered Ca2+ handling in heart failure	HV-OAC3	-0.62	4.18465	0.000250641	0.0043579
transcriptomics	Aberrant lipid trafficking and metabolism in age-related macular degeneration pathogenesis	HV-OAC3	-0.98	6.09584	3.18101e-06	0.000361218
transcriptomics	Development_Positive regulation of STK3/4 (Hippo) pathway and negative regulation of YAP/TAZ function	HV-OAC3	-1.14	6.42305	5.57063e-07	0.000114041
transcriptomics	Development_Negative regulation of STK3/4 (Hippo) pathway and positive regulation of YAP/TAZ function	HV-OAC3	-0.91	5.53018	1.30919e-05	0.000830965
transcriptomics	Development_YAP/TAZ-mediated co-regulation of transcription	HV-OAC3	-0.84	-2.8547	0.00790367	0.0453533
transcriptomics	Transcription_Negative regulation of HIF1A function	HV-OAC3	-0.55	14.4631	0.000142929	0.00306865
transcriptomics	Immune response_IL-4-responsive genes in type 2 immunity	HV-OAC3	-3.05	-4.03571	0.000597081	0.00779554
transcriptomics	Aminosugar metabolism	HV-OAC3	-0.95	3.08653	0.00506217	0.0337207
transcriptomics	Oxidative stress_ROS-induced cellular signaling	HV-OAC3	-0.37	4.11187	0.000415094	0.00600577
somaScan	Apoptosis and survival_Caspase cascade	HV-OAC3	-1.15	-5.20949	1.44407e-05	0.00090436
somaScan	Cytoskeleton remodeling_CDC42 in cellular processes	HV-OAC3	-0.13	-2.90654	0.00696324	0.0418058
somaScan	G-protein signaling_H-RAS regulation pathway	HV-OAC3	-0.7	12.1298	0.000496222	0.00679501
somaScan	G-protein signaling_Cross-talk between Ras-family GTPases	HV-OAC3	-0.58	3.49875	0.00154096	0.0149319
somaScan	Immune response_IFN-alpha/beta signaling via JAK/STAT	HV-OAC3	-1.74	3.4826	0.00159573	0.0152686
somaScan	Development_Role of HDAC and calcium/calmodulin-dependent kinase (CaMK) in control of skeletal myogenesis	HV-OAC3	0.1	-2.91904	0.00823173	0.0466696
somaScan	Immune response_Classical complement pathway	HV-OAC3	-0.43	-2.87427	0.00893258	0.0495049
somaScan	Immune response_MIF-JAB1 signaling	HV-OAC3	-1.75	3.04522	0.00509997	0.0338176
somaScan	DNA damage_NHEJ mechanisms of DSBs repair	HV-OAC3	-3.62	-3.10011	0.00469668	0.0319449
somaScan	Immune response_TLR3 and TLR4 induced TICAM1-specific signaling pathway	HV-OAC3	-1.43	3.52905	0.00142979	0.014099
somaScan	Immune response_CXCR4 signaling via second messenger	HV-OAC3	-0.06	2.93445	0.00677785	0.0409801
somaScan	Immune response_ICOS signaling pathway in T-helper cell	HV-OAC3	-0.09	15.0785	0.00010313	0.00254498
somaScan	Immune response_CD28 signaling	HV-OAC3	-0.22	2.96168	0.00611032	0.0384307
somaScan	Cell adhesion_Plasmin signaling	HV-OAC3	-0.65	-4.32882	0.000165276	0.00343184
somaScan	Immune response_NF-AT in immune response	HV-OAC3	0.25	2.90541	0.00813691	0.0463729
somaScan	Signal transduction_PKA signaling	HV-OAC3	-0.07	-3.07491	0.00552346	0.035687
somaScan	Cytoskeleton remodeling_Role of PDGFs in cell migration	HV-OAC3	-0.17	11.5785	0.000667178	0.00826721
somaScan	Cell cycle_Role of SCF complex in cell cycle regulation	HV-OAC3	-0.66	3.04454	0.00572753	0.0365933
somaScan	Cell adhesion_ECM remodeling	HV-OAC3	-1.31	-3.6721	0.00104031	0.0112196
somaScan	Development_Leptin signaling via JAK/STAT and MAPK cascades	HV-OAC3	-0.72	12.4103	0.000426982	0.0061205
somaScan	Development_Leptin signaling via PI3K-dependent pathway	HV-OAC3	-1.46	-4.04139	0.000513998	0.0069562
somaScan	Apoptosis and survival_Lymphotoxin-beta receptor signaling	HV-OAC3	-1.98	-3.385	0.00250001	0.0208011
somaScan	ATP metabolism	HV-OAC3	-0.91	-3.9184	0.000701696	0.00857436
somaScan	GTP metabolism	HV-OAC3	-0.96	-5.13065	4.2181e-05	0.00155109
somaScan	Heme metabolism	HV-OAC3	-0.57	-3.66414	0.00101429	0.0110572
somaScan	Cell adhesion_Role of CDK5 in cell adhesion	HV-OAC3	-0.75	2.79161	0.00918422	0.0499793
somaScan	Blood coagulation_GPCRs in platelet aggregation	HV-OAC3	-1.4	-3.04532	0.00530883	0.0347162
somaScan	Blood coagulation_GPIb-IX-V-dependent platelet activation	HV-OAC3	-2.02	-3.21891	0.00414626	0.0296431
somaScan	Signal transduction_Activin A signaling regulation	HV-OAC3	-1.49	3.3813	0.00257667	0.0212916
somaScan	Transport_Intracellular cholesterol transport	HV-OAC3	-0.65	-3.9841	0.000421779	0.00607587
somaScan	Immune response_IL-12 signaling pathway	HV-OAC3	-0.5	-3.58454	0.00160797	0.0152757
somaScan	Cell adhesion_Alpha-4 integrins in cell migration and adhesion	HV-OAC3	-0.34	-2.98245	0.00627599	0.0392013
somaScan	CAR signaling via cross-talk / Human Version	HV-OAC3	-1.13	2.90232	0.00735798	0.0435489
somaScan	CAR signaling via cross-talk / Rodent version	HV-OAC3	-1.13	2.90232	0.00735798	0.0435489
somaScan	Breakdown of CD4+ T cell peripheral tolerance in type 1 diabetes mellitus	HV-OAC3	-0.12	3.2688	0.00395324	0.0286442
somaScan	IL-1 beta-dependent CFTR expression	HV-OAC3	-1.33	-3.26495	0.00282692	0.0226637
somaScan	Immune response_IL-15 signaling via JAK-STAT cascade	HV-OAC3	-1.33	2.97827	0.00675434	0.0408889
somaScan	Cell cycle progression in Prostate Cancer	HV-OAC3	-1.16	-2.86194	0.00798216	0.0457048
somaScan	EZH2 in Prostate Cancer	HV-OAC3	-1.48	3.84325	0.000694902	0.00851636
somaScan	Blood coagulation_Blood coagulation	HV-OAC3	-0.66	-5.21008	1.60442e-05	0.000944137
somaScan	Development_Thrombospondin-1 signaling	HV-OAC3	-1.76	-3.61236	0.00148754	0.0145305
somaScan	Apoptosis and survival_Granzyme B signaling	HV-OAC3	-1.07	-5.57932	1.28795e-05	0.000824685
somaScan	WNT signaling in gastric cancer	HV-OAC3	-1.19	6.13414	1.41556e-06	0.000216581
somaScan	Immune response_IL-7 signaling in T lymphocytes	HV-OAC3	-0.94	5.00189	3.53163e-05	0.00138268
somaScan	Role of cell adhesion molecules in progression of pancreatic cancer	HV-OAC3	-1.19	-3.09816	0.00477024	0.0322791
somaScan	KLF6 and regulation of KLF6 alternative splicing in HCC	HV-OAC3	-1.72	8.54006	0.00347413	0.0262592
somaScan	Immune response_Th17 cell differentiation	HV-OAC3	0.14	3.97844	0.000690693	0.00847191
somaScan	Development_Differentiation of white adipocytes	HV-OAC3	-3.93	-3.12911	0.00426835	0.0300875
somaScan	Tumor-stroma interactions in pancreatic cancer	HV-OAC3	-0.32	-3.62011	0.00112186	0.0118504
somaScan	Intercellular relations in asthma (general schema)	HV-OAC3	-0.43	3.31563	0.00360321	0.0270081
somaScan	Development_Retinoic acid and retinoic acid receptors in regulation of oligodendrocyte differentiation	HV-OAC3	-1.27	15.391	8.74024e-05	0.00228488
somaScan	Multiple myeloma (general schema)	HV-OAC3	-1.65	-3.06279	0.00473941	0.0321753
somaScan	Disruption of epithelial layer restitution in asthma	HV-OAC3	-4.12	-3.3074	0.00266609	0.0218688
somaScan	Stem cells_Trophectoderm differentiation	HV-OAC3	0.04	8.54006	0.00347413	0.0262592
somaScan	Retinoic acid regulation of oligodendrocyte differentiation in multiple sclerosis	HV-OAC3	-9.2	-4.39593	0.000136023	0.00304169
somaScan	Role of TNF-alpha, IL-1beta and IL-6 in development of obesity and type 2 diabetes in liver	HV-OAC3	-1.03	8.30769	0.00394775	0.0286187
somaScan	Role of IL-6 in obesity and type 2 diabetes in adipocytes	HV-OAC3	-0.95	-4.42068	0.00027843	0.00466242
somaScan	Stem cells_Fetal brown fat cell differentiation	HV-OAC3	-2.2	-3.25594	0.0031613	0.0246775
somaScan	Tissue Factor signaling in cancer via PAR1 and PAR2	HV-OAC3	-0.55	8.77564	0.0030528	0.0240371
somaScan	Chemoresistance pathways mediated by constitutive activation of PI3K pathway and BCL-2 in small cell lung cancer	HV-OAC3	-0.53	-4.03554	0.00040185	0.00595075
somaScan	Role of Nicotine-induced Leptin resistance in hypothalamus in development of obesity	HV-OAC3	-1.22	-3.26539	0.00309103	0.0243061
somaScan	Role of Diethylhexyl Phthalate and Tributyltin in fat cell differentiation	HV-OAC3	-2.31	11.5785	0.000667178	0.00826721
somaScan	Schema: Initiation of T cell recruitment in allergic contact dermatitis	HV-OAC3	-33.27	2.91881	0.0067818	0.0409869
somaScan	Role of iNKT and B cells in T cell recruitment in allergic contact dermatitis	HV-OAC3	-2.54	3.56751	0.00132515	0.0133621
somaScan	Role of proinflammatory cytokines in activation of p53 in major depressive disorder	HV-OAC3	-0.33	2.97067	0.00761496	0.0444965
somaScan	Populations of skin dendritic cells involved in contact hypersensitivity	HV-OAC3	-1.05	8.30769	0.00394775	0.0286187
somaScan	IFN-gamma and Th2 cytokines-induced inflammatory signaling in normal and asthmatic airway epithelium	HV-OAC3	-1.46	2.974	0.00624484	0.0391046
somaScan	Role of Leptin in regulation of eating behavior in obesity	HV-OAC3	-0.84	-3.27458	0.00313143	0.0245233
somaScan	Hypertrophy of asthmatic airway smooth muscle cells	HV-OAC3	-0.65	4.65511	0.000193869	0.00374718
somaScan	Stem cells_Role of PKR1 and ILK in cardiac progenitor cells	HV-OAC3	-0.69	-4.32181	0.000302149	0.00493453
somaScan	Mechanisms of CAM-DR in multiple myeloma	HV-OAC3	-1.06	3.42774	0.0018586	0.0170893
somaScan	Role of IL-17-producing T cells in allergic contact dermatitis	HV-OAC3	-0.73	9.5016	0.00205293	0.0182278
somaScan	Stem cells_Role of GSK3 beta in cardioprotection against myocardial infarction	HV-OAC3	-1.59	-3.59967	0.00148147	0.0144907
somaScan	Production and activation of TGF-beta in airway smooth muscle cells	HV-OAC3	-0.96	-3.14936	0.00389904	0.0285648
somaScan	Nicotine signaling in dopaminergic neurons, Pt. 2 - axon terminal	HV-OAC3	-1.59	14.4631	0.000142929	0.00306865
somaScan	Metabolic syndrome X (general schema)	HV-OAC3	18.08	-3.10676	0.00482861	0.0325528
somaScan	Stem cells_Role of TGF-beta 1 in fibrosis development after myocardial infarction	HV-OAC3	-2.74	-4.32574	0.000180984	0.00355968
somaScan	Th2-cytokines and IFN-mediated regulation of airway smooth muscle contraction	HV-OAC3	-1.6	3.57302	0.00130453	0.0132504
somaScan	NF-kB pathway in multiple myeloma	HV-OAC3	0.09	3.24877	0.00376519	0.0278651
somaScan	Degranulation of lung mast cells	HV-OAC3	-7.76	-3.53955	0.00155513	0.0150192
somaScan	Th2 cytokine- and TNF-alpha-induced inflammatory response in asthmatic airway fibroblasts	HV-OAC3	-1.51	5.03916	2.32054e-05	0.00110951
somaScan	Fibroblast/ myofibroblast proliferation in asthmatic airways	HV-OAC3	-4.08	-3.97499	0.000470259	0.00660407
somaScan	Immune response_Th17, Th22 and Th9 cell differentiation	HV-OAC3	-0.37	3.4869	0.00213913	0.0187416
somaScan	Stem cells_SDF-1 axis in endothelial progenitor cell recruitment in healing myocardial infarction	HV-OAC3	-3.94	3.58979	0.00122082	0.0125937
somaScan	Immune response_Differentiation and clonal expansion of CD8+ T cells	HV-OAC3	-0.56	3.7778	0.000950874	0.0106233
somaScan	Canonical WNT signaling pathway in colorectal cancer	HV-OAC3	-4.95	3.14725	0.00379605	0.0280221
somaScan	Immune response_Naive CD4+ T cell differentiation	HV-OAC3	0.17	7.41026	0.00648531	0.0397738
somaScan	Immune response_LPS-induced platelet activation	HV-OAC3	-2.38	-3.44782	0.00175278	0.0163942
somaScan	Stem cells_Generation of pancreatic beta-cells from embryonic stem cells (early stages)	HV-OAC3	-0.38	4.3087	0.000199141	0.00380857
somaScan	Stem cells_Generation of pancreatic beta-cells from embryonic stem cells (late stages)	HV-OAC3	-3.4	-3.5235	0.00144409	0.0142015
somaScan	FGF2 signaling in melanoma	HV-OAC3	-1.6	-3.4894	0.0022459	0.0194466
somaScan	Stem cells_Role of Ceramide 1-phosphate, Sphingosine 1-phosphate and Complement cascade in hematopoietic stem cell homing	HV-OAC3	-0.69	-2.85139	0.00862722	0.0484344
somaScan	Blood coagulation_Platelet microparticle generation	HV-OAC3	-1.37	-6.06668	1.34223e-06	0.000209097
somaScan	Chylomicron dyslipidemia in type 2 diabetes and metabolic syndrome X	HV-OAC3	-0.88	13.5641	0.000230553	0.00411148
somaScan	Putative pathways of n-3 and n-6 fatty acids in obesity and type 2 diabetes	HV-OAC3	-0.78	-4.23151	0.000281243	0.00469869
somaScan	Th1 and Th17 cells in an autoimmune mechanism of emphysema formation in smokers	HV-OAC3	-0.48	3.24709	0.00320046	0.024863
somaScan	Generation of cytotoxic CD8+ T cells in COPD	HV-OAC3	0.01	6.98077	0.00823902	0.0466696
somaScan	Development_Transcriptional regulation of megakaryopoiesis	HV-OAC3	-1.61	-3.15942	0.0037038	0.0275561
somaScan	Pro-oncogenic action of Androgen receptor in breast cancer	HV-OAC3	-2.92	3.04865	0.00535419	0.0349288
somaScan	IGF family, invasion and metastasis in colorectal cancer	HV-OAC3	-1.38	-2.98763	0.00568255	0.0364405
somaScan	MicroRNAs in melanoma	HV-OAC3	-0.4	-3.78118	0.00098122	0.0108128
somaScan	Upregulation of MITF in melanoma	HV-OAC3	0.31	8.07853	0.00447929	0.0311663
somaScan	T cell generation in COPD	HV-OAC3	-0.21	7.62981	0.00574114	0.0366158
somaScan	Apo-2L(TNFSF10)-induced apoptosis in melanoma	HV-OAC3	-0.75	-3.12796	0.00426039	0.0300742
somaScan	Resistance of melanoma cells to Apo-2L(TNFSF10)-induced apoptosis	HV-OAC3	-0.31	-3.07504	0.00486963	0.0327837
somaScan	SHH signaling in colorectal cancer	HV-OAC3	-1.25	3.15267	0.0038374	0.0282271
somaScan	Platelet activation during ADAM-TS13-deficient thrombotic microangiopathy development	HV-OAC3	-0.92	-3.43613	0.00180364	0.0166874
somaScan	Complement pathway disruption in thrombotic microangiopathy	HV-OAC3	-1.33	-3.37115	0.00213716	0.0187356
somaScan	Role of Endothelin-1 in inflammation and vasoconstriction in Sickle cell disease	HV-OAC3	-1.07	-3.45265	0.00172611	0.016197
somaScan	A shift from oxidative to glycolytic muscle fiber phenotype in quadriceps muscles in COPD	HV-OAC3	-0.58	-2.96838	0.00649598	0.0398225
somaScan	Role of red blood cell adhesion to endothelium in vaso-occlusion in Sickle cell disease	HV-OAC3	-0.86	-4.09753	0.000322251	0.00516418
somaScan	Role of cell adhesion in vaso-occlusion in Sickle cell disease	HV-OAC3	-1.61	-3.80606	0.000701994	0.00857436
somaScan	T regulatory cells in asthma	HV-OAC3	0.4	6.98077	0.00823902	0.0466696
somaScan	Statin action on the PI3K/ Akt pathway in COPD	HV-OAC3	-1.3	3.16763	0.00518775	0.0343213
somaScan	Defective macrophage-mediated bacterial phagocytosis in COPD	HV-OAC3	-1.56	-5.56968	6.18488e-06	0.000548154
somaScan	Proinflammatory cytokine production by Th17 cells in asthma	HV-OAC3	-0.56	3.14652	0.0039221	0.028615
somaScan	Th2 cytokine-induced alternative activation of alveolar macrophages in asthma	HV-OAC3	-2.97	3.07523	0.00491866	0.0330259
somaScan	Role of epigenetic alterations in survival and migration of SCLC cells	HV-OAC3	-1.26	2.96393	0.00703697	0.0421609
somaScan	Mechanisms of drug resistance in SCLC	HV-OAC3	-0.42	-3.76015	0.000765153	0.00912758
somaScan	Proinflammatory mediators production and activation of basophils in asthma	HV-OAC3	-13.4	-3.17497	0.00353727	0.0266119
somaScan	Transcription_Sirtuin6 regulation and functions	HV-OAC3	-0.49	4.52092	9.58592e-05	0.00241476
somaScan	Role of tumor microenvironment in plexiform neurofibroma formation in neurofibromatosis type 1	HV-OAC3	-1.75	-3.87589	0.000560829	0.00744832
somaScan	TLRs-mediated IFN-alpha production by plasmacytoid dendritic cells in SLE	HV-OAC3	-0.21	2.83809	0.00822623	0.0466696
somaScan	SLE genetic marker-specific pathways in antigen-presenting cells (APC)	HV-OAC3	-0.57	10.5144	0.00118446	0.0123089
somaScan	SLE genetic marker-specific pathways in T cells	HV-OAC3	-0.78	3.62517	0.00110347	0.0116817
somaScan	Role of IL-23/ T17 pathogenic axis in psoriasis	HV-OAC3	-0.36	3.50587	0.00172893	0.0162129
somaScan	Glucocorticoid-induced elevation of intraocular pressure as glaucoma risk factor	HV-OAC3	-0.24	-3.09898	0.00428991	0.0302102
somaScan	Lipoprotein metabolism	HV-OAC3	-0.75	13.8606	0.000196885	0.00377537
somaScan	Immune response_IL-6-induced acute-phase response in hepatocytes	HV-OAC3	-1.46	-4.19604	0.000246425	0.00431021
somaScan	Glomerular injury in Lupus Nephritis	HV-OAC3	-0.31	2.93306	0.0065241	0.0398616
somaScan	Dysregulation of germinal center response in SLE	HV-OAC3	-0.63	5.90501	7.39652e-06	0.000615932
somaScan	Vascular endothelial cell damage in SLE	HV-OAC3	-0.82	-3.51993	0.00162029	0.0153626
shotgun proteomics	Development_Angiotensin II/ AGTR1 signaling via p38, ERK and PI3K	HV-OAC3	-1.86	-3.58415	0.00146559	0.0143838
shotgun proteomics	Development_Angiotensin II/ AGTR1 signaling via RhoA and JNK	HV-OAC3	-12.45	-3.22423	0.00317839	0.024771
shotgun proteomics	Cell adhesion_Integrin-mediated cell adhesion and migration	HV-OAC3	-14.78	-3.1434	0.00387233	0.0283977
shotgun proteomics	Apoptosis and survival_NGF/ TrkA PI3K-mediated signaling	HV-OAC3	-2.5	-2.99132	0.00625283	0.0391046
shotgun proteomics	Cell adhesion_Integrin inside-out signaling	HV-OAC3	-1.06	-4.12439	0.00035647	0.00551788
shotgun proteomics	Immune response _CCR3 signaling in eosinophils	HV-OAC3	-3.24	11.0401	0.000891638	0.0101967
shotgun proteomics	Cytoskeleton remodeling_Keratin filaments	HV-OAC3	-1.29	4.51741	9.6827e-05	0.00242652
shotgun proteomics	Cytoskeleton remodeling_Neurofilaments	HV-OAC3	-0.8	3.60191	0.00116495	0.0121681
shotgun proteomics	Cell adhesion_Tight junctions	HV-OAC3	-4.04	-2.82069	0.00909422	0.049787
shotgun proteomics	NF-AT signaling in cardiac hypertrophy	HV-OAC3	-1.44	9.75	0.00179323	0.0166286
shotgun proteomics	Muscle contraction_GPCRs in the regulation of smooth muscle tone	HV-OAC3	-0.98	8.54006	0.00347413	0.0262592
shotgun proteomics	Blood coagulation_GPCRs in platelet aggregation	HV-OAC3	-1.43	-4.17776	0.000359888	0.00556487
shotgun proteomics	Blood coagulation_GPVI-dependent platelet activation	HV-OAC3	-1.06	10.5144	0.00118446	0.0123089
shotgun proteomics	Impaired inhibitory action of lipoxins on neutrophil migration in CF	HV-OAC3	-14.78	-3.1434	0.00387233	0.0283977
shotgun proteomics	Chemotaxis_Lipoxin inhibitory action on Formyl-Met-Leu-Phe-induced neutrophil chemotaxis	HV-OAC3	-2.2	-3.12785	0.0045608	0.0315667
shotgun proteomics	Chemotaxis_Inhibitory action of lipoxins on IL-8- and Leukotriene B4-induced neutrophil migration	HV-OAC3	-3.14	-3.34565	0.00230445	0.0198197
shotgun proteomics	Immune response_Fc gamma R-mediated phagocytosis in macrophages	HV-OAC3	-1.55	11.0401	0.000891638	0.0101967
shotgun proteomics	Airway smooth muscle contraction in asthma	HV-OAC3	-1.36	-3.35551	0.00238268	0.020135
shotgun proteomics	Immune response_IL-3 signaling via ERK and PI3K	HV-OAC3	-0.92	-2.92053	0.00672524	0.0407637
shotgun proteomics	Development_Regulation of endothelial progenitor cell differentiation from adult stem cells	HV-OAC3	23.02	9.01442	0.00267857	0.0218848
shotgun proteomics	Development_BMP7 in brown adipocyte differentiation	HV-OAC3	-1.43	11.8526	0.00057582	0.0075838
shotgun proteomics	Inhibition of remyelination in multiple sclerosis: regulation of cytoskeleton proteins	HV-OAC3	-4.62	-3.02877	0.00577651	0.0367769
shotgun proteomics	Development_Regulation of cytoskeleton proteins in oligodendrocyte differentiation and myelination	HV-OAC3	-2.58	-3.69513	0.00119381	0.012359
shotgun proteomics	Proteases and EGFR-induced mucin synthesis in normal and asthmatic epithelium	HV-OAC3	-1.06	10.5144	0.00118446	0.0123089
shotgun proteomics	TGF-beta 1-mediated induction of EMT in normal and asthmatic airway epithelium	HV-OAC3	-0.17	2.85116	0.00876317	0.0489518
shotgun proteomics	CCR7 signaling pathways in dendritic cells in allergic contact dermatitis	HV-OAC3	-3.24	11.0401	0.000891638	0.0101967
shotgun proteomics	Calcium-dependent regulation of normal and asthmatic smooth muscle contraction	HV-OAC3	-1.36	-3.35551	0.00238268	0.020135
shotgun proteomics	Platelet activation as a result of endothelial dysfunction after stenting	HV-OAC3	-1.53	-3.06315	0.00552126	0.035687
shotgun proteomics	Blood coagulation_Platelet microparticle generation	HV-OAC3	-1.21	-3.64775	0.00115873	0.0121428
shotgun proteomics	Neurophysiological process_Dynein-dynactin motor complex in axonal transport in neurons	HV-OAC3	-0.8	3.60191	0.00116495	0.0121681
shotgun proteomics	Eosinophil granule protein release in asthma	HV-OAC3	-2.24	-4.15103	0.000279572	0.00467616
shotgun proteomics	Role of integrins in eosinophil degranulation in asthma	HV-OAC3	-1.34	-4.58259	9.71e-05	0.00242917
transcriptomics	G-protein signaling_Rap2A regulation pathway	HV-OAC4	-0.39	2.8518	0.00911761	0.0498796
transcriptomics	Development_Glucocorticoid receptor signaling	HV-OAC4	-0.17	-3.88434	0.00101506	0.0110572
transcriptomics	DNA damage_ATM/ATR regulation of G1/S checkpoint	HV-OAC4	-0.59	-3.03754	0.00596946	0.0377244
transcriptomics	Immune response_IL-2 signaling via ERK, PI3K, and PLC-gamma	HV-OAC4	-0.14	-3.38273	0.00258572	0.0213421
transcriptomics	Immune response _IFN gamma signaling pathway	HV-OAC4	0.1	-3.17173	0.00426232	0.0300742
transcriptomics	Development_Angiotensin II/ AGTR1 signaling via RhoA and JNK	HV-OAC4	-0.68	-2.99634	0.00644557	0.0396354
transcriptomics	Development_EGFR signaling pathway	HV-OAC4	-0.26	-2.89547	0.00816719	0.0464983
transcriptomics	Transcription_HIF-1 targets	HV-OAC4	-0.48	-4.21226	0.000575253	0.0075838
transcriptomics	Immune response_Sublytic effects of membrane attack complex	HV-OAC4	0.05	-3.29506	0.00316976	0.0247303
transcriptomics	Development_Thrombopoetin signaling via JAK-STAT pathway	HV-OAC4	-1.08	8	0.00467773	0.0318557
transcriptomics	Development_TGF-beta receptor signaling	HV-OAC4	0.35	-2.90971	0.0084358	0.0475618
transcriptomics	Immune response_IL-6 signaling pathway via JAK/STAT	HV-OAC4	-0.58	-3.202	0.00399159	0.0287835
transcriptomics	Development_The role of GDNF ligand family/ RET receptor in cell survival, growth and proliferation	HV-OAC4	-0.24	-3.2979	0.00314652	0.024615
transcriptomics	Immune response_IL-9 signaling pathway	HV-OAC4	-1	-5.18918	3.19844e-05	0.00131698
transcriptomics	Immune response_IL-10 signaling pathway	HV-OAC4	-0.06	-3.55226	0.00187336	0.017165
transcriptomics	Development_VEGF signaling via VEGFR2 - generic cascades	HV-OAC4	0.02	-3.20266	0.00414599	0.0296431
transcriptomics	Development_Cross-talk between VEGF and Angiopoietin 1 signaling pathways	HV-OAC4	-1.85	-3.42923	0.00232198	0.0198413
transcriptomics	Development_VEGF signaling and activation	HV-OAC4	-0.93	-4.45076	0.000208593	0.00393876
transcriptomics	Immune response_Function of MEF2 in T lymphocytes	HV-OAC4	-0.24	-3.81693	0.000980994	0.0108128
transcriptomics	Immune response_M-CSF-receptor signaling pathway	HV-OAC4	-0.08	-3.02194	0.00607512	0.038259
transcriptomics	Signal transduction_AKT signaling	HV-OAC4	-0.11	-3.03506	0.00641853	0.0395649
transcriptomics	Signal transduction_IP3 signaling	HV-OAC4	-1.15	-3.07494	0.00535647	0.0349288
transcriptomics	Immune response_Fc epsilon RI pathway	HV-OAC4	0.29	-3.1586	0.00500318	0.0334658
transcriptomics	Immune response_CXCR4 signaling via second messenger	HV-OAC4	-1.43	-4.16493	0.000458676	0.00647897
transcriptomics	Immune response_CD28 signaling	HV-OAC4	-0.42	-3.07339	0.0053972	0.0350999
transcriptomics	G-protein signaling_G-Protein alpha-q signaling cascades	HV-OAC4	-0.56	-3.09334	0.00523664	0.0344574
transcriptomics	DNA damage_DNA-damage-induced responses	HV-OAC4	-4.62	3.14719	0.00456289	0.0315667
transcriptomics	Apoptosis and survival_NGF activation of NF-kB	HV-OAC4	-1.37	-3.18071	0.00420621	0.0298522
transcriptomics	Immune response_IL-3 signaling via JAK/STAT, p38, JNK and NF-kB	HV-OAC4	-0.84	-3.20469	0.00397518	0.0287173
transcriptomics	Immune response_IL-1 signaling pathway	HV-OAC4	-0.88	-4.15168	0.00042664	0.0061205
transcriptomics	Immune response_NF-AT in immune response	HV-OAC4	0.04	-2.91417	0.00803603	0.0459676
transcriptomics	Transcription_Role of VDR in regulation of genes involved in osteoporosis	HV-OAC4	-1.44	-3.02007	0.00625002	0.0391046
transcriptomics	Proteolysis_Putative SUMO-1 pathway	HV-OAC4	0.14	-3.55558	0.00213189	0.0187319
transcriptomics	Immune response_PIP3 signaling in B lymphocytes	HV-OAC4	-0.04	-3.02094	0.00677692	0.0409801
transcriptomics	Cell adhesion_ECM remodeling	HV-OAC4	-0.91	-3.63294	0.00140805	0.013913
transcriptomics	Development_Leptin signaling via JAK/STAT and MAPK cascades	HV-OAC4	-0.6	-3.65549	0.00131796	0.0133588
transcriptomics	Apoptosis and survival_Anti-apoptotic TNFs/NF-kB/Bcl-2 pathway	HV-OAC4	-0.85	6.81657	0.0090316	0.0495648
transcriptomics	Apoptosis and survival_Anti-apoptotic TNFs/NF-kB/IAP pathway	HV-OAC4	-0.87	8.62722	0.00331177	0.0253217
transcriptomics	Immune response _CCR3 signaling in eosinophils	HV-OAC4	-0.24	-2.88107	0.00860574	0.0483375
transcriptomics	Histidine-glutamate-glutamine metabolism	HV-OAC4	-2.55	3.40282	0.00244202	0.0204639
transcriptomics	Leucine, isoleucine and valine metabolism.p.2	HV-OAC4	10.74	2.95501	0.007653	0.0444965
transcriptomics	Tricarbonic acid cycle	HV-OAC4	13.27	4.00647	0.000876245	0.0100682
transcriptomics	Pentose phosphate pathway	HV-OAC4	-3.03	3.47119	0.00207334	0.0183197
transcriptomics	Propionate metabolism p.1	HV-OAC4	-11.25	7.39645	0.00653527	0.0398616
transcriptomics	Chondroitin sulfate and dermatan sulfate metabolism	HV-OAC4	-1.17	-3.11404	0.00508409	0.0337664
transcriptomics	Medium-chain saturated fatty acids synthesis	HV-OAC4	-15.23	3.26569	0.00399481	0.0287876
transcriptomics	Peroxisomal branched chain fatty acid oxidation	HV-OAC4	10.21	4.00747	0.000561122	0.00744832
transcriptomics	GTP-XTP metabolism	HV-OAC4	38.08	3.53715	0.00177535	0.0165415
transcriptomics	Heme metabolism	HV-OAC4	-3.3	6.81657	0.0090316	0.0495648
transcriptomics	Ubiquinone metabolism	HV-OAC4	-56.33	2.88856	0.00848141	0.0477819
transcriptomics	Fatty Acid Omega Oxidation	HV-OAC4	-4.26	2.87178	0.00889019	0.0493969
transcriptomics	Proline metabolism	HV-OAC4	26.01	3.5505	0.00176849	0.0164987
transcriptomics	Oxidative phosphorylation	HV-OAC4	5.38	3.05086	0.00600196	0.0378639
transcriptomics	Immune response_MIF-mediated glucocorticoid regulation	HV-OAC4	-0.89	-3.95819	0.000653234	0.00820635
transcriptomics	Chemotaxis_CCR4-induced chemotaxis of immune cells	HV-OAC4	-0.81	-3.8069	0.000975446	0.0107794
transcriptomics	Immune response_Oncostatin M signaling via JAK-Stat	HV-OAC4	-1.21	7.39645	0.00653527	0.0398616
transcriptomics	Development_Regulation of CDK5 in CNS	HV-OAC4	-0.55	3.00913	0.00628783	0.0392584
transcriptomics	Immune response_NF-AT signaling and leukocyte interactions	HV-OAC4	-0.8	7.10355	0.00769314	0.0444965
transcriptomics	Development_Growth hormone signaling via STATs and PLC/IP3	HV-OAC4	-0.78	-4.62474	0.000120655	0.00276807
transcriptomics	Aminoacyl-tRNA biosynthesis in mitochondrion	HV-OAC4	-5.51	2.97056	0.00741578	0.0437275
transcriptomics	Apoptosis and survival_APRIL and BAFF signaling	HV-OAC4	-0.64	-3.02604	0.00636619	0.0394259
transcriptomics	Immune response_PGE2 in immune and neuroendocrine system interactions	HV-OAC4	-6.62	-3.58369	0.00219382	0.0191056
transcriptomics	Immune response_PGE2 signaling in immune response	HV-OAC4	-0.59	-2.93029	0.00760117	0.0444965
transcriptomics	Immune response_Histamine H1 receptor signaling in immune response	HV-OAC4	-0.57	-3.33259	0.00324785	0.0251237
transcriptomics	Blood coagulation_GPIb-IX-V-dependent platelet activation	HV-OAC4	-1.1	-2.91648	0.00789668	0.0453533
transcriptomics	Signal transduction_Activin A signaling regulation	HV-OAC4	-1.43	-3.13821	0.00467566	0.0318557
transcriptomics	Main growth factor signaling cascades in multiple myeloma cells	HV-OAC4	-0.06	-3.66352	0.00132122	0.0133621
transcriptomics	Th17 cells in CF	HV-OAC4	0.11	-3.4774	0.00206134	0.0182582
transcriptomics	Bacterial infections in CF airways	HV-OAC4	-0.51	-3.26915	0.00353528	0.0266107
transcriptomics	Muscle contraction_ACM regulation of smooth muscle contraction	HV-OAC4	-0.4	-2.9343	0.00748579	0.0440607
transcriptomics	Muscle contraction_Delta-type opioid receptor in smooth muscle contraction	HV-OAC4	-2.33	-3.2141	0.00388591	0.0284829
transcriptomics	Impaired inhibitory action of lipoxins on ROS production in neutrophils in CF	HV-OAC4	-0.44	-3.11853	0.0049654	0.0332437
transcriptomics	Impaired inhibitory action of lipoxins and Resolvin E1 on neutrophil functions in CF	HV-OAC4	-1.08	9.95266	0.00160617	0.0152686
transcriptomics	Immune response_Bacterial infections in normal airways	HV-OAC4	-0.7	6.81657	0.0090316	0.0495648
transcriptomics	Th17 cells in CF (mouse model)	HV-OAC4	0.12	-2.99207	0.00667709	0.0405564
transcriptomics	Stellate cells activation and liver fibrosis	HV-OAC4	-0.53	-3.4061	0.00244558	0.0204643
transcriptomics	Immune response_Inhibitory action of lipoxins on superoxide production induced by IL-8 and Leukotriene B4 in neutrophils	HV-OAC4	-0.55	-3.37876	0.00271301	0.0220821
transcriptomics	Immune response_Lipoxins and Resolvin E1 inhibitory action on neutrophil functions	HV-OAC4	-0.83	9.95266	0.00160617	0.0152686
transcriptomics	Immune response_IL-12 signaling pathway	HV-OAC4	-1.42	-4.95916	5.16521e-05	0.00171407
[truncated: 607 more rows]
