# Supplementary material for: Endotypes of severe neutrophilic and eosinophilic asthma from multi‐omics integration of U‐BIOPRED sputum samples
Source: Clin Transl Med. 2024 Jul 28;14(7):e1771. doi: 10.1002/ctm2.1771 (PMC11283589; doi:10.1002/ctm2.1771)
Supplement: Supplementary file 5 — Supporting Information [file CTM2-14-e1771-s001.xls]

## Sheet: Top5_FoldChange_PositiveANDNega
Omics	Pathways	Test		mean Fold change	statistics	P value	Q value
somaScan	Some pathways of EMT in cancer cells	OAC1-ResOfAsthmatics		-134.09	-2.55195	0.0161361	0.0491694
transcriptomics	Membrane-bound ESR1: interaction with G-proteins signaling	OAC1-ResOfAsthmatics		-102.8	-2.62184	0.0123945	0.0401861
transcriptomics	HGF receptor (Met) and MSP receptor (RON) signaling pathways in SCLC	OAC1-ResOfAsthmatics		-87.15	5.82677	0.0157841	0.0483198
transcriptomics	Angiotensin II Signaling in Cardiac Hypertrophy	OAC1-ResOfAsthmatics		-63.84	-3.91608	0.000318702	0.00249452
transcriptomics	Development_IGF-1 receptor signaling	OAC1-ResOfAsthmatics		-54.12	9.95801	0.00160151	0.00842794
transcriptomics	Bromobenzene metabolism/Rodent version	OAC1-ResOfAsthmatics		18.68	2.78946	0.00839395	0.0297213
transcriptomics	HDL dyslipidemia in type 2 diabetes and metabolic syndrome X	OAC1-ResOfAsthmatics		28.59	-2.69525	0.0110424	0.0368968
transcriptomics	Suppression of p53 signaling in multiple myeloma	OAC1-ResOfAsthmatics		32.09	3.03106	0.00385239	0.0162541
transcriptomics	Immune response_KLRK1 (NKG2D) signaling pathway	OAC1-ResOfAsthmatics		52.26	2.64277	0.0116598	0.0383342
somaScan	Apoptosis and survival_Beta-2 adrenergic receptor anti-apoptotic action	OAC1-ResOfAsthmatics		57.61	-2.87171	0.00624135	0.0237233
transcriptomics	GTP-XTP metabolism	OAC2-ResOfAsthmatics		-237944	18.937	1.35e-05	0.000250164
transcriptomics	Role of type 2 innate lymphoid cells in asthma	OAC2-ResOfAsthmatics		-1511.56	4.59302	0.000130207	0.00127962
transcriptomics	IL-1 beta- and Endothelin-1-induced fibroblast/ myofibroblast migration and extracellular matrix production in asthmatic airways	OAC2-ResOfAsthmatics		-614.13	17.266	3.25e-05	0.000466257
somaScan	VLDL, LDL dyslipidemia in type 2 diabetes and metabolic syndrome X	OAC2-ResOfAsthmatics		-575.26	2.87886	0.0101585	0.0344824
transcriptomics	Immune response_Lysophosphatidic acid signaling via NF-kB	OAC2-ResOfAsthmatics		-554.91	14.7297	0.000124078	0.00123272
transcriptomics	HBV mediates angiogenesis in HCC	OAC2-ResOfAsthmatics		274.27	4.61098	0.000172827	0.00158289
somaScan	Nicotine signaling in dopaminergic neurons, Pt. 2 - axon terminal	OAC2-ResOfAsthmatics		324.38	11.6612	0.000638176	0.00415029
somaScan	Platelet activation during ADAM-TS13-deficient thrombotic microangiopathy development	OAC2-ResOfAsthmatics		362.47	5.99178	0.0143727	0.0450328
soton	Inhibition of neutrophil migration by proresolving lipid mediators in COPD	OAC2-ResOfAsthmatics		782.19	11.5582	0.000674504	0.0043515
somaScan	Cell adhesion_Gap junctions	OAC2-ResOfAsthmatics		6272.57	8.59269	0.00337514	0.014732
transcriptomics	Role of platelets in the initiation of in-stent restenosis	OAC3-ResOfAsthmatics		-1887.29	3.12854	0.00378067	0.0160117
transcriptomics	DNA damage_DNA-damage-induced responses	OAC3-ResOfAsthmatics		-52.81	9.90428	0.00164895	0.0086214
transcriptomics	Eosinophil survival in asthma	OAC3-ResOfAsthmatics		-36.86	6.43075	0.0112161	0.0371867
transcriptomics	Development_Hedgehog signaling	OAC3-ResOfAsthmatics		-32.77	15.5266	8.14e-05	0.000918039
transcriptomics	Oxidative stress_NOX and DUOX families of NADPH oxidases	OAC3-ResOfAsthmatics		-29.65	-2.52051	0.016418	0.0498196
somaScan	MAPK-mediated proliferation of normal and asthmatic smooth muscle cells	OAC3-ResOfAsthmatics		30.21	-2.70412	0.00921254	0.0319746
transcriptomics	Lacto-series GSL Metabolism	OAC3-ResOfAsthmatics		49.7	4.80054	2.94e-05	0.000435491
soton	Role of integrins in eosinophil degranulation in asthma	OAC3-ResOfAsthmatics		53.57	6.10519	0.0134785	0.0428876
somaScan	Chylomicron dyslipidemia in type 2 diabetes and metabolic syndrome X	OAC3-ResOfAsthmatics		224.13	3.18124	0.00357905	0.0153564
transcriptomics	WNT signaling in gastric cancer	OAC3-ResOfAsthmatics		427.72	8.11111	0.00439947	0.0180588
transcriptomics	Role of type 2 innate lymphoid cells in asthma	OAC4-ResOfAsthmatics		-1473.54	3.33043	0.00373057	0.0158345
transcriptomics	IGF signaling in HCC	OAC4-ResOfAsthmatics		-784.58	2.66081	0.0156502	0.0479905
transcriptomics	IgE- and MGF-induced Fyn-mediated activation of lung mast cells in asthma	OAC4-ResOfAsthmatics		-438.03	4.19158	0.000478523	0.00336983
transcriptomics	Immune response_Lysophosphatidic acid signaling via NF-kB	OAC4-ResOfAsthmatics		-418.66	8.77078	0.00306095	0.0136769
transcriptomics	Immune response_IL-17 signaling pathways	OAC4-ResOfAsthmatics		-330.2	7.89863	0.00494723	0.0198805
transcriptomics	Vascular endothelial cell damage in SLE	OAC4-ResOfAsthmatics		190.44	3.57096	0.00222226	0.0107454
transcriptomics	Gamma-secretase regulation of osteogenesis	OAC4-ResOfAsthmatics		196.7	5.13849	4.83e-05	0.000621305
transcriptomics	Role of Apo-2L(TNFSF10) in Prostate Cancer cell apoptosis	OAC4-ResOfAsthmatics		615.5	3.95982	0.00105299	0.00608555
transcriptomics	Immune response_Inhibitory PD-1 signaling in T cells	OAC4-ResOfAsthmatics		773.07	6.29132	0.012133	0.0395459
somaScan	Signal transduction_PTMs in BAFF-induced canonical NF-kB signaling	OAC4-ResOfAsthmatics		892.89	6.29132	0.012133	0.0395459
somaScan	Stem cells_Hypothetical role of microRNAs in fibrosis development after myocardial infarction	OAC5-ResOfAsthmatics		-84623100000000	-2.7291	0.0159842	0.0488295
somaScan	Influence of smoking on activation of EGFR signaling in lung cancer cells	OAC5-ResOfAsthmatics		-294	8.11975	0.00437855	0.0179984
somaScan	Development_Thromboxane A2 signaling pathway	OAC5-ResOfAsthmatics		-176.57	8.78232	0.00304163	0.0136535
somaScan	Immune response_IFN-alpha/beta signaling via MAPKs	OAC5-ResOfAsthmatics		-147.38	-3.13885	0.00679545	0.0254173
somaScan	Regulation of lipid metabolism_Insulin signaling: generic cascades	OAC5-ResOfAsthmatics		-140.71	10.6054	0.00112758	0.00640713
somaScan	Stimulation of gastric acid secretion in gastric cancer	OAC5-ResOfAsthmatics		206.84	6.12567	0.0133232	0.0424679
soton	Cytoskeleton remodeling_ESR1 action on cytoskeleton remodeling and cell migration	OAC5-ResOfAsthmatics		248.99	12.0289	0.00052382	0.00361011
somaScan	CHDI_Correlations from Discovery data_Causal network	OAC5-ResOfAsthmatics		274.8	5.96553	0.0145882	0.0455502
somaScan	Growth factors in regulation of oligodendrocyte precursor cells proliferation in multiple sclerosis	OAC5-ResOfAsthmatics		1159.9	10.0817	0.00149745	0.00802857
somaScan	Glucocorticoids-mediated inhibition of pro-constrictory and pro-inflammatory signaling in airway smooth muscle cells	OAC5-ResOfAsthmatics		770014	-3.4176	0.00311779	0.0138881
